# Supplementary material for: Checkpoints couple transcription network oscillator dynamics to cell-cycle progression
Source: Genome Biol. 2014 Sep 5;15(9):446. doi: 10.1186/s13059-014-0446-7 (PMC4180952; doi:10.1186/s13059-014-0446-7)
Supplement: Additional file 2: — Table listing the deLichtenberg and Lomb-Scargle rankings and P values for identifying periodic genes across all genetic backgrounds. [file 13059_2014_446_MOESM2_ESM.xlsx]

## Sheet: wild-type deLichtenberg
probe	Rank	pReg1	pPer1	pReg2	pPer2	pFinal
1777701_at	1	0.000948381	0.0253901	0.00013297	0.00397263	1.28492e-11
1776958_at	2	0.00121935	0.0026448	0.00053188	0.0105937	1.81854e-11
1775937_at	3	0.000948381	0.0201005	0.00053188	0.00529684	5.43145e-11
1778194_at	4	0.00135483	0.0296218	0.00013297	0.0123593	7.47944e-11
1770349_at	5	0.00311611	0.0433748	0.000797819	0.00220702	2.40173e-10
1772030_at	6	0.000135483	0.0359693	0.00013297	0.0631207	2.51741e-10
1769834_at	7	0.00758705	0.026977	0.0039891	0.000441404	3.60775e-10
1776774_at	8	0.00690963	0.115313	0.00119673	0.000441404	4.22007e-10
1774960_at	9	0.00907736	0.0026448	0.00053188	0.0401677	5.18714e-10
1778564_at	10	0.000135483	0.026448	0.00013297	0.112999	5.3473e-10
1776290_at	11	0.00826446	0.0253901	0.00159564	0.00264842	8.90914e-10
1776407_at	12	0.00460642	0.0740545	0.00039891	0.00617965	1.01703e-09
1775640_at	13	0.00839995	0.0507802	0.00119673	0.00220702	1.14087e-09
1778753_at	14	0.00758705	0.00687649	0.00146267	0.0163319	1.26218e-09
1779333_at	15	0.00406449	0.0290928	0.00412207	0.00264842	1.29893e-09
1779279_at	16	0.0127354	0.00105792	0.0212752	0.00441404	1.35816e-09
1776525_at	17	0.00460642	0.0126951	0.00585067	0.00662105	2.28299e-09
1778541_at	18	0.000135483	0.0518381	0.00013297	0.120062	4.45523e-09
1778319_at	19	0.00569029	0.013753	0.00478692	0.0141249	5.49518e-09
1770307_at	20	0.000135483	0.0312087	0.00013297	0.225116	6.37372e-09
1779586_at	21	0.0165289	0.0222163	0.0323117	0.000441404	6.73191e-09
1774824_at	22	0.000270966	0.0375562	0.00053188	0.0949018	7.03891e-09
1772712_at	23	0.00650318	0.04073	0.0154245	0.00176561	7.32378e-09
1770144_at	24	0.00880639	0.0116371	0.0147597	0.00485544	7.4922e-09
1778739_at	25	0.00853543	0.0788151	0.00359019	0.00308983	7.91251e-09
1779276_at	26	0.0163934	0.0148109	0.0160894	0.00353123	1.47949e-08
1770072_at	27	0.108928	0.00105792	0.0288545	0.000441404	1.59671e-08
1769344_at	28	0.0163934	0.00634753	0.0370986	0.00308983	1.63461e-08
1778919_at	29	0.00880639	0.0507802	0.0180839	0.00220702	1.85306e-08
1770892_at	30	0.0181547	0.0174557	0.0236686	0.00220702	1.96398e-08
1779584_at	31	0.0139547	0.0195715	0.02194	0.00353123	2.32538e-08
1777959_at	32	0.0143612	0.0111082	0.0280566	0.00485544	2.53336e-08
1771269_at	33	0.0108386	0.0185136	0.0190147	0.00706246	2.85719e-08
1769657_at	34	0.000948381	0.0560698	0.00119673	0.0520856	3.15842e-08
1775548_at	35	0.00894188	0.0232743	0.0183498	0.00794527	3.22245e-08
1774337_at	36	0.0185612	0.0153399	0.0304501	0.00308983	3.54253e-08
1771312_at	37	0.0143612	0.0417879	0.017685	0.00353123	4.07638e-08
1774056_at	38	0.0154451	0.00581857	0.0283226	0.0136835	4.17564e-08
1776154_at	39	0.0131419	0.013224	0.0268599	0.00838667	4.45679e-08
1769973_at	40	0.00419997	0.0946839	0.00106376	0.0216288	4.75225e-08
1778003_at	41	0.000948381	0.0333245	0.00039891	0.153608	5.26817e-08
1775725_s_at	42	0.00826446	0.121661	0.022073	0.00220702	5.42605e-08
1779888_at	43	0.0079935	0.026977	0.0162223	0.0141249	5.75376e-08
1775593_at	44	0.00880639	0.0862206	0.00904195	0.00662105	6.0653e-08
1777561_at	45	0.0143612	0.0111082	0.0437471	0.00706246	6.91652e-08
1775720_at	46	0.00880639	0.0201005	0.0140948	0.0260428	8.40563e-08
1773071_at	47	0.0181547	0.0121661	0.0252643	0.0132421	9.17599e-08
1777198_at	48	0.016258	0.0222163	0.0320457	0.00662105	9.95471e-08
1773057_at	49	0.0146322	0.039672	0.026461	0.00573825	1.06607e-07
1777823_s_at	50	0.0146322	0.0428458	0.0230038	0.00662105	1.1486e-07
1776812_at	51	0.0163934	0.0285639	0.0210092	0.00971088	1.15088e-07
1773949_at	52	0.0207289	0.0338535	0.0320457	0.00353123	1.16086e-07
1775262_at	53	0.0131419	0.0296218	0.0226049	0.0110351	1.16967e-07
1772854_at	54	0.00853543	0.0550119	0.0162223	0.0119179	1.32291e-07
1776763_at	55	0.00826446	0.0232743	0.0180839	0.0278084	1.40315e-07
1777318_at	56	0.019645	0.0333245	0.0333754	0.00441404	1.4089e-07
1773120_at	57	0.00989026	0.0238032	0.0240675	0.0198632	1.45506e-07
1779493_at	58	0.055819	0.0301508	0.0373645	0.000441404	1.48526e-07
1776218_at	59	0.0131419	0.0650622	0.0231368	0.00617965	1.55142e-07
1770447_s_at	60	0.0136838	0.0280349	0.0426833	0.00706246	1.61173e-07
1777922_at	61	0.00880639	0.067707	0.0210092	0.00926948	1.67395e-07
1779753_at	62	0.0132773	0.0317376	0.0200785	0.0158905	1.8063e-07
1776583_at	63	0.162444	0.00158688	0.00013297	1.18826	1.85635e-07
1774270_at	64	0.0214063	0.0206295	0.0272588	0.0110351	1.87291e-07
1779134_at	65	0.0181547	0.151283	0.00518583	0.00662105	1.90592e-07
1772122_s_at	66	0.0158515	0.0211584	0.0297853	0.0145663	1.94855e-07
1772556_at	67	0.000135483	0.0930971	0.00013297	0.246303	2.17611e-07
1776757_at	68	0.0131419	0.0174557	0.0227378	0.0304569	2.21963e-07
1775495_at	69	0.00758705	0.154456	0.0140948	0.00662105	2.26296e-07
1773066_at	70	0.0163934	0.0111082	0.0272588	0.0344295	2.3502e-07
1770626_at	71	0.0182902	0.0163978	0.0361678	0.0150077	2.48208e-07
1777945_at	72	0.0135483	0.0301508	0.0409547	0.0105937	2.55441e-07
1776526_at	73	0.00853543	0.0206295	0.0194136	0.0419333	2.57494e-07
1772229_at	74	0.00853543	0.0211584	0.0115684	0.0542927	2.65676e-07
1771158_at	75	0.031974	0.0148109	0.0480021	0.00353123	2.70103e-07
1769448_at	76	0.0186967	0.0470775	0.0212752	0.0123593	3.58814e-07
1775754_at	77	0.0264192	0.0105792	0.0607672	0.00662105	4.04259e-07
1779010_at	78	0.00541932	0.0232743	0.00518583	0.0988744	4.0748e-07
1769988_at	79	0.000135483	0.0766993	0.00013297	0.368572	4.07495e-07
1778682_at	80	0.0234386	0.105263	0.0247324	0.00441404	4.37545e-07
1778296_at	81	0.00880639	0.126422	0.0202114	0.00882807	4.60211e-07
1773379_at	82	0.0621867	0.0301508	0.039891	0.000882807	4.72695e-07
1770352_at	83	0.0471481	0.00211584	0.0400239	0.0286912	5.2441e-07
1771908_at	84	0.00121935	0.0322666	0.00518583	0.138159	5.88416e-07
1776993_at	85	0.0131419	0.186723	0.026594	0.00485544	6.47822e-07
1774263_at	86	0.000135483	0.108966	0.00013297	0.303244	6.50557e-07
1773349_at	87	0.0131419	0.0317376	0.0256632	0.0304569	7.02348e-07
1775510_at	88	0.0269611	0.0232743	0.0370986	0.0154491	8.12467e-07
1771561_at	89	0.019645	0.138588	0.0195466	0.00706246	8.44401e-07
1770809_at	90	0.0302127	0.0105792	0.0686125	0.00750386	8.77213e-07
1775116_at	91	0.0151741	0.0343824	0.0331095	0.0242772	8.91155e-07
1770864_at	92	0.0207289	0.194657	0.0253972	0.00441404	1.00422e-06
1776235_at	93	0.0258773	0.026448	0.0437471	0.0145663	1.14272e-06
1776285_at	94	0.0163934	0.0222163	0.0214082	0.0538512	1.14658e-06
1769420_at	95	0.00745156	0.161862	0.0117013	0.0136835	1.14914e-06
1770645_at	96	0.0143612	0.0888654	0.0214082	0.0163319	1.51713e-06
1771495_at	97	0.0207289	0.0888654	0.0168872	0.0158905	1.66138e-06
1775030_at	98	0.0249289	0.0613594	0.0323117	0.0128007	1.68671e-06
1772981_at	99	0.0111096	0.121661	0.0252643	0.0136835	1.90103e-06
1773972_at	100	0.0242515	0.0296218	0.0550495	0.0145663	1.90111e-06
1779856_at	101	0.0111096	0.131711	0.0236686	0.0141249	2.33324e-06
1771390_at	102	0.0163934	0.0502513	0.0296523	0.0278084	2.47971e-06
1774691_at	103	0.0115161	0.0624173	0.0190147	0.0339881	2.67775e-06
1780046_at	104	0.000948381	0.0724676	0.00039891	0.267932	2.7766e-06
1776068_at	105	0.00948381	0.0629463	0.0227378	0.0384021	3.73299e-06
1775298_at	106	0.0130064	0.079873	0.0224719	0.0308983	5.55163e-06
1770084_at	107	0.0608319	0.00423168	0.0648893	0.0211874	5.91555e-06
1778100_at	108	0.0261482	0.284052	0.0304501	0.00573825	7.75437e-06
1780221_at	109	0.00121935	0.0618884	0.00159564	0.260428	8.17755e-06
1773267_at	110	0.113399	0.013224	0.0989296	0.000441404	8.30731e-06
1770178_at	111	0.0269611	0.0253901	0.0644904	0.0308983	8.86538e-06
1770448_at	112	0.00907736	0.0618884	0.0138289	0.068859	1.04118e-05
1772965_at	113	0.0186967	0.0814599	0.0123662	0.0423748	1.08585e-05
1770749_at	114	0.000135483	0.137001	0.00013297	0.619731	1.10275e-05
1770765_at	115	0.0163934	0.066649	0.0337744	0.0353123	1.11333e-05
1774459_at	116	0.0131419	0.0698228	0.0194136	0.048113	1.1215e-05
1771977_at	117	0.151064	0.00370272	0.129646	0.000441404	1.23095e-05
1776108_at	118	0.00663867	0.0470775	0.00425504	0.166409	1.38141e-05
1769850_at	119	0.0176128	0.135943	0.0344392	0.018539	1.53733e-05
1777114_at	120	0.0525674	0.0550119	0.0622299	0.00706246	1.71164e-05
1779526_at	121	0.0163934	0.188839	0.0256632	0.0167733	1.73042e-05
1770575_at	122	0.0411868	0.0216874	0.0723356	0.0220702	1.73099e-05
1770133_at	123	0.0172063	0.174028	0.0236686	0.0198632	2.12526e-05
1774507_at	124	0.0234386	0.0163978	0.0626288	0.0935776	2.38382e-05
1774842_at	125	0.00948381	0.0835758	0.0184828	0.0609137	2.47584e-05
1773766_at	126	0.0224902	0.129595	0.0255302	0.0238358	2.4862e-05
1775835_at	127	0.0142257	0.118487	0.0249983	0.0335467	2.67497e-05
1772967_at	128	0.044032	0.0364983	0.0682135	0.0189804	3.08589e-05
1779441_at	129	0.000135483	0.199418	0.00013297	0.608254	3.21527e-05
1774822_at	130	0.0524319	0.0248611	0.109833	0.00750386	3.79798e-05
1776483_at	131	0.0407804	0.165036	0.0328436	0.0123593	3.93893e-05
1776793_at	132	0.0207289	0.123777	0.0316468	0.0278084	4.14939e-05
1775002_at	133	0.0975478	0.0195715	0.123662	0.00132421	4.58362e-05
1778568_at	134	0.00826446	0.027506	0.0183498	0.241448	4.64738e-05
1776967_at	135	0.0632706	0.0349114	0.0991955	0.00529684	4.84793e-05
1775884_at	136	0.0745156	0.307855	0.0487999	0.00220702	5.13635e-05
1773412_at	137	0.0170709	0.130124	0.0272588	0.0339881	5.1475e-05
1775988_at	138	0.0494513	0.013753	0.116083	0.0180976	5.15156e-05
1772737_s_at	139	0.0696383	0.0354404	0.0985307	0.00441404	5.28713e-05
1778498_at	140	0.00365804	0.0491933	0.00319128	0.34915	5.93606e-05
1772968_at	141	0.0222192	0.257075	0.0340403	0.0141249	6.12459e-05
1773162_at	142	0.00460642	0.140175	0.00159564	0.156257	7.74018e-05
1776088_at	143	0.00880639	0.119545	0.0160894	0.0684176	8.02623e-05
1776626_at	144	0.00176128	0.0745834	0.00119673	0.462591	8.66382e-05
1777319_at	145	0.0214063	0.275588	0.0577089	0.0105937	8.67623e-05
1778331_at	146	0.0387481	0.0211584	0.0445449	0.105495	9.17133e-05
1773891_at	147	0.0823737	0.0185136	0.147065	0.00308983	0.000102727
1774142_at	148	0.114348	0.0190426	0.0816435	0.00662105	0.000105415
1775235_at	149	0.0261482	0.0391431	0.0223389	0.130655	0.000108803
1774355_at	150	0.072077	0.0317376	0.105711	0.00794527	0.000120677
1774947_at	151	0.00948381	0.109495	0.0223389	0.0759214	0.000129011
1774469_at	152	0.0734318	0.143877	0.0416196	0.00971088	0.000130346
1770790_at	153	0.09958	0.094155	0.0615651	0.00485544	0.000130744
1778486_at	154	0.0483674	0.0687649	0.0259291	0.0485544	0.000130872
1771460_at	155	0.0384772	0.0306797	0.0344392	0.105495	0.000135638
1771588_at	156	0.0325159	0.109495	0.0468054	0.0264842	0.000137714
1778961_at	157	0.0151741	0.0952129	0.0252643	0.0741558	0.000157873
1773281_at	158	0.120986	0.000528961	0.141613	0.0595895	0.000159228
1770743_at	159	0.0522964	0.0994446	0.0679476	0.0132421	0.000174339
1770834_at	160	0.0325159	0.0761703	0.0805797	0.02516	0.000184542
1773591_at	161	0.0143612	0.114784	0.0252643	0.0693004	0.000209929
1775015_at	162	0.0302127	0.186194	0.0374975	0.022953	0.000212986
1772448_at	163	0.0928059	0.0872785	0.0900206	0.00397263	0.00022973
1769903_at	164	0.0711286	0.0195715	0.14773	0.00971088	0.000230539
1776776_at	165	0.0242515	0.261835	0.0313809	0.0220702	0.000238863
1780240_at	166	0.0180192	0.188839	0.0271259	0.0388435	0.000243438
1770219_at	167	0.0262837	0.0703518	0.0497307	0.0587067	0.000264043
1774592_at	168	0.124509	0.0153399	0.0977329	0.00971088	0.000276221
1773973_at	169	0.115702	0.156043	0.0862975	0.00176561	0.000298039
1776860_at	170	0.0489094	0.24914	0.100259	0.00485544	0.000365968
1771711_at	171	0.0155805	0.356519	0.0226049	0.027367	0.000371568
1771931_at	172	0.0223547	0.13753	0.039891	0.0445818	0.000378812
1778155_at	173	0.0222192	0.0793441	0.0533209	0.0640035	0.00038741
1771206_at	174	0.0769543	0.109495	0.120604	0.00441404	0.000482165
1777553_s_at	175	0.0163934	0.690294	0.0357689	0.0123593	0.000496057
1772612_at	176	0.0292643	0.166623	0.0783193	0.0189804	0.000498657
1776919_at	177	0.196857	0.0555409	0.0644904	0.00485544	0.000595596
1776604_at	178	0.0258773	0.105263	0.0400239	0.0617965	0.000604837
1772793_at	179	0.0184257	0.112669	0.048401	0.0644449	0.000624543
1773102_at	180	0.112586	0.0243322	0.122199	0.0101523	0.000686154
1771500_at	181	0.0247934	0.232743	0.0344392	0.0339881	0.000742504
1770535_at	182	0.0783092	0.0111082	0.182701	0.0233944	0.000816413
1773491_at	183	0.0525674	0.139646	0.0291204	0.0388435	0.000844582
1779351_at	184	0.134535	0.0163978	0.0811116	0.0313397	0.00085122
1769865_at	185	0.0363094	0.0491933	0.0501296	0.10064	0.00099151
1773482_at	186	0.0368514	0.168209	0.0719367	0.0211874	0.00103917
1769576_at	187	0.0209999	0.284052	0.0242005	0.0432576	0.00119416
1770036_at	188	0.0249289	0.138588	0.0378964	0.0631207	0.00121244
1771591_at	189	0.0615093	0.0354404	0.159963	0.02516	0.00154041
1769443_at	190	0.0293998	0.0888654	0.0293863	0.115206	0.00163451
1779900_at	191	0.0293998	0.165565	0.0487999	0.0441404	0.00174471
1776685_at	192	0.113535	0.080402	0.159298	0.00353123	0.00182056
1770480_at	193	0.0234386	0.0380852	0.0277907	0.329729	0.00184889
1779965_at	194	0.000135483	0.421582	0.00013297	1.15868	0.00209981
1775076_at	195	0.0575803	0.0126951	0.0605013	0.277202	0.00215535
1773623_at	196	0.0261482	0.126951	0.0303171	0.0935776	0.00217965
1779257_at	197	0.0680125	0.118487	0.0537198	0.029574	0.00243945
1769798_at	198	0.254979	0.0026448	0.398511	0.000882807	0.00244984
1772105_at	199	0.0345482	0.0439037	0.0517253	0.158023	0.00255439
1776262_at	200	0.0739737	0.0142819	0.0514593	0.241889	0.00263489
1772255_at	201	0.0547351	0.039672	0.113423	0.052527	0.00273299
1779509_at	202	0.0349546	0.287755	0.0405558	0.0300154	0.00278583
1777382_at	203	0.176805	0.027506	0.110365	0.0128007	0.00294805
1771040_at	204	0.29454	0.0121661	0.164218	0.00220702	0.00304193
1777007_at	205	0.0146322	0.149167	0.0288545	0.12271	0.00305995
1779490_at	206	0.165289	0.0375562	0.113423	0.0110351	0.003209
1775480_at	207	0.00880639	0.548003	0.0517253	0.0331053	0.00329415
1770878_at	208	0.0429481	0.193071	0.0378964	0.0428162	0.00340407
1778270_at	209	0.000135483	0.50357	0.00013297	1.15427	0.00353788
1780054_at	210	0.0606964	0.0449617	0.0816435	0.0670934	0.00385863
1774460_at	211	0.0487739	0.203121	0.0482681	0.0322225	0.00441919
1776125_at	212	0.0658447	0.0618884	0.141081	0.0256014	0.0045103
1772070_at	213	0.09958	0.214758	0.0658201	0.0110351	0.00451779
1771109_at	214	0.154586	0.0301508	0.125922	0.0163319	0.0045247
1773030_at	215	0.0990381	0.222692	0.0582408	0.0123593	0.00466549
1777369_at	216	0.0854898	0.0576567	0.106376	0.0291326	0.00488585
1775023_at	217	0.139277	0.00740545	0.208364	0.0269256	0.00507301
1779309_at	218	0.21325	0.00581857	0.0712719	0.15096	0.0054869
1770302_at	219	0.000270966	0.556467	0.00957383	0.233503	0.00569143
1773019_at	220	0.0724834	0.0301508	0.0525231	0.150519	0.00578095
1773413_at	221	0.199295	0.110024	0.11236	0.00397263	0.00585706
1771705_at	222	0.393172	0.0497223	0.0559803	0.00971088	0.00636167
1778004_at	223	0.0371223	0.104734	0.0880261	0.0520856	0.00640312
1780233_at	224	0.05189	0.0349114	0.0412207	0.236151	0.00678051
1779815_at	225	0.0640835	0.104734	0.0922811	0.0300154	0.0072775
1779615_at	226	0.0209999	0.0909812	0.0513264	0.161112	0.00737262
1777271_at	227	0.0459287	0.0333245	0.048667	0.247186	0.00760169
1771840_at	228	0.0273676	0.121132	0.0679476	0.0829839	0.00850319
1774677_at	229	0.0146322	0.313145	0.0272588	0.0851909	0.00878933
1777133_at	230	0.00880639	0.0904523	0.0113024	0.495255	0.00904092
1769455_at	231	0.000135483	0.708278	0.00013297	1.13264	0.00930097
1777576_at	232	0.103509	0.0238032	0.223655	0.0238358	0.00932284
1771410_at	233	0.15838	0.00423168	0.320059	0.0172147	0.00954262
1779972_at	234	0.134128	0.026977	0.132438	0.0379607	0.0117972
1770120_at	235	0.289121	0.00528961	0.314208	0.00308983	0.0122579
1773680_at	236	0.0146322	0.148638	0.0323117	0.190245	0.0130965
1779841_at	237	0.0402385	0.160275	0.0658201	0.0538512	0.013831
1777910_at	238	0.0452513	0.103147	0.079649	0.0631207	0.0142448
1769311_at	239	0.188863	0.00899233	0.188285	0.0344295	0.0152683
1772521_at	240	0.205799	0.138059	0.315803	0.000441404	0.0167954
1770683_at	241	0.122206	0.0613594	0.201981	0.0119179	0.016906
1769703_at	242	0.20336	0.134356	0.324048	0.000441404	0.0170349
1772475_at	243	0.0689608	0.04073	0.14866	0.0591481	0.0178283
1771176_at	244	0.212302	0.0248611	0.257031	0.00441404	0.0180517
1778222_at	245	0.301585	0.123248	0.144006	0.00176561	0.0186799
1772813_at	246	0.000406449	0.454377	0.00013297	1.57537	0.0198224
1779754_at	247	0.0327869	0.0460196	0.00172861	1.5352	0.020054
1777928_at	248	0.0131419	0.149696	0.0226049	0.268373	0.0209751
1771893_at	249	0.292914	0.000528961	0.241074	0.126683	0.0237055
1779772_at	250	0.226257	0.0491933	0.103052	0.0198632	0.0242562
1778203_at	251	0.18927	0.00211584	0.301576	0.0631207	0.0252871
1772009_at	252	0.0340062	0.190426	0.228575	0.0194218	0.0259167
1775952_at	253	0.142393	0.132769	0.189482	0.00617965	0.027
1772893_at	254	0.184663	0.053425	0.211289	0.00750386	0.0276576
1778031_at	255	0.373256	0.00105792	0.455954	0.00573825	0.0299258
1779349_at	256	0.104186	0.094155	0.0809787	0.0392849	0.0330711
1771505_at	257	0.30294	0.000528961	0.711921	0.00662105	0.0351342
1776531_at	258	0.032245	0.0692938	0.135363	0.105937	0.0352628
1771752_at	259	0.152418	0.406771	0.131374	0.00353123	0.0354146
1778363_at	260	0.0478255	0.189897	0.0776544	0.0472302	0.0401285
1770532_at	261	0.0131419	1.09865	0.00359019	0.0873979	0.0418667
1776687_at	262	0.0421352	0.0364983	0.0349711	0.604723	0.0503455
1778591_at	263	0.0327869	0.133298	0.0537198	0.146546	0.0539985
1773061_s_at	264	0.000948381	0.436921	0.00013297	1.73648	0.0550754
1771810_at	265	0.0130064	0.0751124	0.0300512	0.66343	0.0557769
1772165_at	266	0.0891478	0.12219	0.0816435	0.0423748	0.0565654
1777581_at	267	0.000948381	0.344353	0.00172861	0.952991	0.057938
1769665_at	268	0.0723479	0.101031	0.145203	0.0366365	0.0636548
1780031_at	269	0.0879285	0.123248	0.111163	0.0326639	0.0653632
1779330_at	270	0.0627286	0.361809	0.0828402	0.0211874	0.0666671
1777669_at	271	0.292101	0.00634753	0.209162	0.0432576	0.0673592
1770263_at	272	0.0852188	0.026977	0.0851007	0.207018	0.0698713
1777367_at	273	0.0735673	0.1169	0.132837	0.0353123	0.0702303
1771976_at	274	0.152689	0.0185136	0.106243	0.131097	0.0716673
1774342_at	275	0.404281	0.0216874	0.154112	0.0128007	0.0723365
1777130_at	276	0.0421352	0.159746	0.0658201	0.0909292	0.0742248
AFFX-18srRnab_at	277	0.000135483	3.78154	0.00013297	0.428162	0.0764658
1771064_at	278	0.0850833	0.133298	0.0960043	0.0384021	0.0770315
1777647_s_at	279	0.162309	0.0174557	0.101855	0.140808	0.0784823
1772563_at	280	0.233708	0.00846337	0.421647	0.00971088	0.0791846
1771473_at	281	0.675247	0.00899233	0.106376	0.022953	0.0797687
1777041_at	282	0.130199	0.210526	0.0781863	0.0198632	0.0823385
1774356_at	283	0.0868446	0.17297	0.164085	0.0180976	0.0982973
1779403_at	284	0.107573	0.0915102	0.0385613	0.119179	0.0987975
1769554_at	285	0.117599	0.0650622	0.175254	0.0322225	0.0992504
1776556_at	286	0.0430836	0.125893	0.0644904	0.12889	0.103902
1776745_at	287	0.208373	0.168209	0.120604	0.0101523	0.106311
1775292_at	288	0.593416	0.00952129	0.26594	0.00308983	0.115731
1777819_at	289	0.112451	0.0703518	0.154777	0.0384021	0.118602
1776529_at	290	0.0776318	0.0983867	0.0658201	0.098433	0.127161
1773112_at	291	0.0952445	0.026977	0.119673	0.160671	0.127983
1774112_at	292	0.13196	0.135414	0.12579	0.0216288	0.128769
1775302_at	293	0.124644	0.0470775	0.151453	0.0542927	0.129893
1776948_at	294	0.000948381	0.472362	0.00518583	0.633856	0.132011
1773124_at	295	0.196721	0.0216874	0.275248	0.0282498	0.133817
1778756_at	296	0.0886059	0.236445	0.0688784	0.0353123	0.137816
1773826_at	297	0.0936188	0.0708807	0.0922811	0.0838667	0.141149
1773073_at	298	0.228966	0.0121661	0.212885	0.0657691	0.152059
1777846_at	299	0.130199	0.0555409	0.0551825	0.136835	0.168829
1775666_at	300	0.00677415	0.297805	0.0236686	0.339439	0.169893
1771724_at	301	0.138328	0.108966	0.279636	0.0110351	0.170334
1778233_at	302	0.0346836	0.24438	0.0244665	0.203046	0.178403
1779350_at	303	0.114348	0.0819889	0.144937	0.0414919	0.195411
1769406_at	304	0.513887	0.0142819	0.485207	0.000882807	0.195485
1778996_at	305	0.016258	0.571277	0.254903	0.0247186	0.213151
1777857_at	306	0.100664	0.337477	0.0864304	0.0203046	0.219273
1778686_at	307	0.055548	0.112669	0.195466	0.0498786	0.236361
1773198_at	308	0.0517545	0.0581857	0.0989296	0.206136	0.242101
1778806_at	309	0.115025	0.331129	0.145203	0.0110351	0.245214
1775303_at	310	0.169896	0.00211584	1.05432	0.0203046	0.247374
1775234_at	311	0.231811	0.0227453	0.406356	0.0132421	0.274622
1770115_at	312	0.0357675	0.369214	0.0541187	0.0851909	0.286221
1778053_at	313	0.00216773	0.669664	0.00212752	0.606489	0.308979
1776450_at	314	0.051619	0.0555409	0.205173	0.114765	0.318029
1776828_at	315	0.00541932	0.270828	0.00106376	1.40808	0.319717
1776004_at	316	0.0905026	0.066649	0.158101	0.071066	0.326747
1771388_at	317	0.0857607	0.195715	0.053055	0.0772456	0.342708
1772511_at	318	0.0979542	0.027506	0.0602354	0.42772	0.346584
1769336_at	319	0.05189	0.384554	0.0474702	0.0706246	0.349221
1770725_at	320	0.0300772	0.497752	0.0429493	0.0944604	0.358495
1774766_s_at	321	0.0291288	0.0317376	0.044279	1.49812	0.36944
1772374_at	322	0.156212	0.0338535	0.329765	0.0344295	0.37592
1778960_at	323	0.137786	0.0550119	0.187355	0.0489958	0.38381
1777753_at	324	0.0613738	0.0174557	0.124061	0.548665	0.398771
1770634_at	325	0.621596	0.0116371	0.0835051	0.102406	0.403497
1777449_at	326	0.208644	0.039672	0.165282	0.0516442	0.437093
1769519_at	327	0.0472836	0.500926	0.0297853	0.094019	0.439131
1771585_at	328	0.237095	0.0121661	0.228575	0.0979916	0.45961
1779061_at	329	0.24265	0.0190426	0.387607	0.0242772	0.466884
1778368_at	330	0.0774963	0.133298	0.07925	0.096226	0.504877
1773710_at	331	0.181683	0.0888654	0.435343	0.00794527	0.523612
1773593_at	332	0.404552	0.0253901	0.706735	0.000882807	0.52414
1779045_at	333	0.319875	0.0491933	0.0767236	0.0648863	0.528798
1769464_at	334	0.103915	0.0380852	0.106509	0.192452	0.548243
1779968_at	335	0.242108	0.00846337	0.152251	0.252924	0.598905
1778355_at	336	0.432055	0.153399	0.222193	0.00353123	0.619929
1778243_at	337	0.10229	0.0661201	0.135762	0.0922534	0.627398
1772249_at	338	0.203089	0.0555409	0.365002	0.0158905	0.639642
1770156_at	339	0.36892	0.163978	0.111163	0.0119179	0.649967
1776811_at	340	0.0364449	0.0481354	0.022073	1.65173	0.666055
1770773_at	341	0.640564	0.0412589	0.361545	0.00132421	0.680694
1777141_at	342	0.127219	0.739487	0.139884	0.00662105	0.691272
1770529_at	343	0.160818	0.0364983	0.500366	0.022953	0.742951
1774665_at	344	0.135754	0.0290928	0.0493318	0.460825	0.744034
1777856_at	345	0.328682	0.752711	0.288146	0.000882807	0.813838
1771042_at	346	0.145102	0.0190426	0.192673	0.170382	0.818281
1778199_at	347	0.197941	0.0433748	0.22432	0.045906	0.865828
1779921_at	348	0.016258	0.243322	0.0421515	0.392849	0.879743
1779159_at	349	0.219618	0.0306797	0.173925	0.077687	0.887982
1769837_at	350	0.555209	0.00793441	0.358487	0.0145663	0.923481
1778119_at	351	0.158651	0.125364	0.348248	0.0128007	0.967921
1775263_at	352	0.150251	0.138588	0.130178	0.0361951	0.984554
1777258_at	353	0.64937	0.00952129	0.192673	0.045906	1.01968
1774196_at	354	0.0850833	0.372917	0.0761917	0.0423748	1.10501
1774859_at	355	0.114483	0.754298	0.0843029	0.0141249	1.10863
1773429_at	356	0.122612	0.0349114	0.0801808	0.301037	1.1245
1776820_at	357	0.180463	0.0126951	0.153314	0.290002	1.13633
1778999_at	358	0.147676	0.121661	0.458879	0.0110351	1.17107
1770277_at	359	0.27923	0.079873	0.476032	0.00529684	1.17152
1769776_at	360	0.0613738	0.348056	0.0815105	0.0600309	1.19034
1774005_at	361	0.031974	0.103676	0.0386942	0.726992	1.34086
1775347_at	362	0.224902	0.0687649	0.361146	0.0163319	1.36098
1774042_at	363	0.0650318	0.0761703	0.12579	0.177003	1.3691
1776019_at	364	0.932529	0.00158688	0.864836	0.00176561	1.46972
1772019_at	365	0.0727544	0.0729966	0.0381624	0.539837	1.48057
1772729_at	366	0.466603	0.00370272	0.521774	0.029574	1.59921
1777128_at	367	0.0346836	0.271886	0.0878931	0.137718	1.64841
1777657_at	368	0.0921284	0.0465485	0.111163	0.248952	1.70007
1774137_at	369	0.0601545	0.0523671	0.222326	0.169499	1.70352
1778795_at	370	0.704647	0.00528961	1.28223	0.000441404	1.72216
1777971_at	371	0.180192	0.0179847	0.0872282	0.426837	1.79365
1772485_at	372	0.0234386	0.293044	0.0466724	0.310307	1.80712
1771292_at	373	0.121528	0.0719386	0.0897547	0.154933	1.82657
1778123_at	374	0.303075	0.0248611	0.292667	0.0476716	1.9891
1776731_at	375	0.344669	0.566517	0.109567	0.00573825	2.02672
1780188_at	376	0.186425	0.133298	0.233495	0.0211874	2.09205
1778008_at	377	0.0749221	0.878075	0.156771	0.0123593	2.10385
1776021_at	378	0.204173	0.167681	0.122864	0.0304569	2.18677
AFFX-18srRnaa_at	379	0.00406449	3.37424	0.00013297	0.510704	2.76564
1776117_at	380	0.0528384	0.665961	0.074995	0.0538512	3.05513
1779866_at	381	0.031703	0.0962708	0.0609002	0.724343	3.09581
1769350_at	382	0.106761	0.22375	0.0577089	0.106378	3.24243
1772617_at	383	0.52581	0.00476065	0.761651	0.0105937	3.24768
1771900_at	384	0.154857	0.0502513	0.211289	0.0887221	3.2635
1772279_at	385	0.0222192	0.314203	0.104514	0.193776	3.3515
1772104_at	386	0.957594	0.000528961	1.02985	0.00662105	3.35911
1777525_at	387	0.154451	0.10685	0.822286	0.00882807	3.65187
1780247_at	388	0.16678	0.0296218	0.118476	0.264401	3.7764
1773899_at	389	0.10947	0.236445	0.150921	0.0397263	3.79356
1773182_at	390	0.581629	0.0243322	0.356625	0.0154491	3.82888
1777580_at	391	0.0666576	0.14229	0.0636926	0.256014	3.90761
1777016_at	392	0.325159	0.026448	1.02959	0.00397263	3.98584
1778677_at	393	0.688389	0.00846337	0.349312	0.0331053	4.20156
1778426_s_at	394	0.192115	0.0423168	0.102121	0.193776	4.23649
1773809_at	395	0.0932123	0.0978577	0.022073	0.763628	4.49377
1773254_at	396	0.0705866	0.143348	0.0691443	0.237475	4.78304
1772371_at	397	0.650589	0.114784	0.292667	0.00485544	5.04243
1779810_at	398	0.674705	0.00476065	1.05684	0.00308983	5.33421
1773256_at	399	0.0596125	0.357577	0.0913503	0.0887221	5.3356
1770515_x_at	400	0.314862	0.0158688	0.460741	0.0591481	5.39044
1777859_at	401	0.105677	0.14758	0.0874942	0.128448	5.46264
1771692_at	402	0.0429481	2.16821	0.0960043	0.0194218	5.5455
1775079_at	403	0.216231	0.0581857	0.183365	0.0759214	5.65232
1772227_at	404	0.194283	1.56996	0.319128	0.00176561	5.73842
1775922_at	405	0.550332	0.0465485	0.36939	0.0114765	5.76885
1778295_at	406	0.816827	0.0169267	0.375773	0.0114765	5.82963
1780099_at	407	0.239534	0.0227453	0.130975	0.252041	6.00095
1777956_at	408	0.152554	0.0523671	0.11595	0.19819	6.2647
1778754_s_at	409	0.156212	0.0333245	0.11595	0.304569	6.29239
1774231_at	410	0.121528	0.0592436	0.231235	0.110792	6.42922
1775924_at	411	0.115025	0.278762	0.142145	0.0410505	6.62452
1771449_at	412	0.104051	0.039672	0.132837	0.343412	6.74832
1770542_at	413	0.86953	0.0978577	0.104248	0.0198632	6.91869
AFFX-r2-Sc18SrRNA-M_at	414	0.0131419	4.30151	0.00013297	0.372103	7.16579
1774564_at	415	0.0153096	0.457022	0.0344392	0.481571	7.18368
1774219_at	416	0.146457	0.0925681	0.30982	0.045906	7.56955
1775458_at	417	0.100664	0.367628	0.088292	0.0604723	7.82744
1769481_at	418	0.348733	0.103147	0.809787	0.00308983	7.90684
1775541_at	419	0.165425	0.080402	0.106243	0.141691	8.11451
1773612_at	420	0.0139547	0.572335	0.0200785	0.536747	8.76072
1771578_at	421	0.390191	0.0206295	0.977063	0.00750386	8.78333
1778325_at	422	0.0105677	0.162391	0.295193	0.39947	9.14072
1775066_at	423	0.170167	0.253372	0.371651	0.0128007	9.45268
1779038_at	424	0.253218	0.00687649	0.949139	0.0781284	9.61138
1773886_at	425	0.144831	0.0825179	0.138555	0.128007	9.63271
1773670_at	426	0.364449	0.158688	0.238282	0.0150077	10.4074
1770637_at	427	0.221515	0.026977	0.517253	0.0644449	10.5203
1772651_at	428	0.0540577	0.10685	0.106908	0.352682	10.6461
1773675_at	429	0.0485029	1.03306	0.0174191	0.188921	10.7642
1776417_at	430	0.295488	0.026448	0.545575	0.0432576	11.0679
1770292_at	431	0.112722	0.332716	0.136427	0.043699	11.2783
1770253_at	432	0.502913	0.0513092	0.75128	0.00397263	11.4509
1776075_at	433	0.439371	0.192542	0.797686	0.00132421	11.6904
1775982_at	434	0.60439	0.0158688	0.699555	0.00971088	11.9238
1779133_at	435	0.206476	0.0740545	0.367529	0.0392849	12.0335
1771778_at	436	0.257147	0.0613594	0.530284	0.0242772	12.1589
1778330_at	437	1.04701	0.00158688	0.491191	0.0600309	13.0753
1776843_at	438	0.0852188	0.427929	0.0615651	0.10373	13.0965
1770374_at	439	0.032245	0.271886	0.0523901	0.468329	13.4413
1779079_at	440	0.301043	0.0121661	0.47324	0.120945	13.4671
1774394_at	441	0.288985	0.00793441	0.589987	0.146105	13.4673
1777665_at	442	0.0734318	0.0581857	0.10252	0.541161	13.5686
AFFX-18srRnac_at	443	0.00921284	4.42317	0.00013297	0.513352	14.3415
1773126_at	444	0.0944316	1.00555	0.0425504	0.0591481	14.4985
1776624_at	445	0.110554	0.0391431	0.404893	0.138159	14.6781
1773866_at	446	0.910717	0.000528961	0.845555	0.0609137	14.7288
1770917_at	447	0.00839995	0.451203	0.0158234	1.06202	14.8832
1770343_s_at	448	0.0270966	0.322666	0.0247324	0.772015	15.0117
1775463_at	449	0.717924	0.00105792	1.0962	0.0291326	15.0368
1776473_at	450	1.33871	0.00528961	0.367263	0.0247186	15.8052
1779265_at	451	0.0261482	0.718857	0.0331095	0.30501	15.966
1778184_at	452	0.759382	0.142819	0.658334	0.000882807	16.0038
1772627_at	453	0.123831	0.156572	0.254903	0.0516442	16.8989
1772810_at	454	0.379217	0.209997	0.646101	0.00353123	16.9049
1778141_at	455	0.284108	0.0211584	0.296257	0.139042	16.9392
1773953_at	456	0.812492	0.000528961	1.2559	0.0304569	17.1216
AFFX-r2-Sc-18SrRNA-5_at	457	0.00826446	3.4229	0.00013297	0.749945	18.5883
1777207_at	458	0.0674705	0.284052	0.0699422	0.1951	18.6958
1779114_at	459	0.0642189	0.429516	0.101988	0.0944604	19.213
1773974_at	460	0.219211	0.117429	0.10252	0.101523	19.406
1776589_at	461	0.28045	0.0491933	0.623363	0.0269256	19.4945
1769828_at	462	0.483674	0.0111082	0.973605	0.0167733	20.1323
1772646_at	463	0.182089	0.169267	0.10252	0.0860737	20.2718
1778223_at	464	0.0524319	0.158688	0.0843029	0.384021	20.5499
1774749_at	465	0.0608319	0.449617	0.0815105	0.123152	21.5446
1779150_at	466	0.00826446	0.681301	0.0196795	0.744207	21.7605
1775822_at	467	0.701125	0.0306797	0.234825	0.0489958	21.8676
1775355_at	468	0.509958	0.0439037	0.557809	0.0154491	22.795
1770442_at	469	0.111232	0.941021	0.102919	0.0264842	23.4383
1778485_at	470	0.05189	0.154456	0.111562	0.318252	23.7399
1772331_at	471	0.231811	0.00899233	0.351838	0.384463	24.2982
1777368_at	472	0.485571	0.0967998	0.523635	0.00882807	24.3055
1769566_at	473	0.0942962	0.121661	0.0932119	0.270139	24.4399
1775778_at	474	0.118954	0.0253901	0.107307	0.893842	24.5073
1776767_at	475	0.0608319	0.576038	0.0349711	0.224233	25.3339
1776654_at	476	0.674976	0.311558	0.555415	0.00132421	25.438
1774192_at	477	0.798672	0.0026448	1.00366	0.0194218	26.527
1772620_at	478	0.48259	0.00476065	0.701682	0.116972	28.3277
1774150_at	479	0.324753	0.687649	0.171265	0.00794527	29.0096
1771258_at	480	0.485029	0.000528961	0.441061	2.30987	29.8207
1771432_at	481	0.109335	0.140175	0.104647	0.192893	29.8756
1770791_at	482	0.362282	0.146522	0.516455	0.0101523	31.3035
1769685_at	483	0.0926704	0.255488	0.0877601	0.15096	31.3488
1777886_at	484	0.87671	0.0126951	0.47457	0.0300154	31.429
1777714_at	485	0.0327869	0.832584	0.00053188	1.46899	31.9145
1769908_at	486	1.27178	0.000528961	0.863905	0.045906	32.2242
1776845_at	487	0.142799	0.0201005	0.115551	0.964908	32.9852
1776343_at	488	0.165289	0.0555409	0.230703	0.153608	34.9301
1769731_at	489	0.212844	0.0957419	0.161691	0.0993158	35.4608
1775724_at	490	0.669286	0.00158688	1.30098	0.0344295	36.1755
1770615_at	491	0.0214063	0.69717	0.00385613	1.10218	37.7071
1771393_at	492	0.789459	0.0100503	1.20165	0.00441404	37.948
1773650_at	493	0.194689	0.160804	0.0964032	0.113441	40.3674
1770044_at	494	0.433546	0.0439037	0.488797	0.0326639	41.7158
1775919_at	495	0.478797	0.0158688	0.747823	0.0406091	41.8661
1772907_at	496	0.203224	0.277175	0.321654	0.0189804	42.1492
1773377_at	497	1.02967	0.0370272	0.293863	0.0238358	43.4959
1769906_at	498	0.332475	0.0634753	0.309687	0.052527	44.102
1775252_at	499	0.78133	0.00158688	1.16761	0.0370779	44.8288
1772570_at	500	0.125999	0.321079	0.342929	0.0256014	45.4944
AFFX-r2-Sc-25SrRNA-3_at	501	0.000135483	1.17694	0.0115684	2.63959	46.9926
1776246_at	502	0.443707	0.0967998	0.190014	0.043699	47.9027
1771966_at	503	1.2161	0.0026448	0.690912	0.0304569	48.0904
1778524_at	504	0.220973	0.0359693	0.189881	0.242331	49.5916
1778863_at	505	0.992277	0.0465485	0.860315	0.00176561	51.4752
1777383_at	506	1.19726	0.00687649	0.7316	0.0114765	53.3659
RPTR-Sc-U46493-1_s_at	507	0.0517545	0.286697	0.0549166	0.445818	53.8775
1777620_at	508	0.165154	0.103147	0.258095	0.0860737	54.9163
1771619_at	509	0.072077	0.135943	0.117013	0.33017	55.0374
1771980_at	510	0.317708	0.0682359	0.259424	0.066652	55.2281
1774149_at	511	0.13467	0.0280349	0.255967	0.395056	56.1476
1772684_at	512	0.484081	0.0248611	0.977329	0.0180976	57.29
1778899_at	513	0.0298063	0.290928	0.0452098	0.855882	58.5808
1775283_at	514	0.414984	0.00476065	0.648627	0.255573	58.8542
1780036_at	515	0.0414578	0.36657	0.0521242	0.472743	63.7629
1771577_at	516	0.284108	0.199418	0.62456	0.0105937	64.4801
1774195_at	517	0.0368514	2.26448	0.14015	0.0339881	65.1756
1778124_at	518	0.980355	0.00899233	0.910578	0.0101523	65.4851
1771348_at	519	0.175857	0.0994446	0.0615651	0.373427	65.5915
1773105_at	520	0.30985	0.0835758	1.13636	0.0105937	68.9446
1779979_at	521	1.18846	0.000528961	0.630011	0.309424	70.5431
1773805_at	522	0.441946	0.216345	0.676684	0.00529684	70.8995
1779774_at	523	0.596125	0.0338535	1.10551	0.00706246	72.3444
1777821_at	524	0.957323	0.000528961	1.29513	0.0719488	72.642
1778384_at	525	0.676467	0.00476065	1.1107	0.0357537	74.2878
1770760_at	526	0.700718	0.151283	0.680407	0.00353123	74.4194
1774645_at	527	0.570519	0.00317376	1.00113	0.113441	75.7811
1779459_at	528	0.0613738	0.499868	0.105179	0.130655	76.7516
1776403_at	529	0.336133	0.102089	0.155708	0.0798941	78.993
1770656_at	530	0.00948381	0.659085	0.0240675	1.04789	79.1127
1775440_at	531	0.100664	0.080402	0.0772555	0.682851	79.1507
1774627_at	532	0.250373	0.0597725	0.30623	0.0931362	80.2839
1771925_at	533	0.0115161	0.807194	0.0236686	0.823659	86.0553
1770098_at	534	0.565371	0.148638	0.80008	0.00441404	86.8645
1776983_at	535	0.764395	0.0454906	0.805266	0.00750386	88.8887
1774425_at	536	0.860046	0.0301508	0.323649	0.0467888	90.9749
1772084_at	537	0.926162	0.00952129	0.216608	0.22026	91.4044
1772509_at	538	0.536513	0.00634753	1.13689	0.0564997	91.8537
1769968_at	539	0.389107	0.0312087	0.749684	0.0428162	92.3928
1775971_at	540	0.70397	0.0153399	0.802473	0.0282498	92.7966
1771253_at	541	0.788782	0.000528961	1.24593	0.187597	95.116
1771627_at	542	0.755047	0.00158688	0.962835	0.155815	100.81
1772032_at	543	0.242244	0.219519	0.183498	0.048113	104.46
1776502_at	544	0.19076	0.133298	0.189748	0.0997572	112.222
1779735_at	545	0.185883	0.0735255	0.439067	0.0798941	113.406
1772891_at	546	0.256469	2.00159	0.689183	0.00132421	117.467
1775195_at	547	0.347649	0.053425	0.251047	0.104613	119.79
1778106_x_at	548	0.378675	0.115842	0.909381	0.0105937	125.585
1777143_s_at	549	0.836878	0.00317376	0.971611	0.0706246	126.557
1778345_at	550	0.113535	0.280878	0.130975	0.121827	132.457
1779962_at	551	0.180463	0.0735255	0.362476	0.10682	137.835
1779691_at	552	0.172063	0.125364	0.366864	0.0657691	143.091
1778177_at	553	1.02967	0.0105792	0.919354	0.0158905	146.635
1769767_at	554	0.0905026	0.374504	0.0847018	0.184065	150.095
1779107_at	555	1.07357	0.000528961	1.21721	0.127566	151.255
1773063_at	556	0.0845414	0.0830468	0.239878	0.317811	153.932
1773992_at	557	0.711286	0.150225	0.543714	0.00794527	167.394
1778125_at	558	0.642325	0.0317376	0.794229	0.0247186	168.266
1771045_at	559	0.789595	0.00370272	0.891696	0.112558	170.733
1774324_at	560	0.762769	0.121132	0.97334	0.00308983	174.624
1771863_at	561	0.282076	0.36657	0.197726	0.027367	176.96
AFFX-25srRnae_at	562	0.000541932	1.18381	0.0218071	2.08254	177.106
1780210_at	563	0.0632706	0.339064	0.0862975	0.303686	183.69
1770191_at	564	0.0242515	0.481883	0.0344392	1.0554	186.505
1769952_at	565	0.0413223	0.289341	0.286816	0.167733	191.743
1776478_at	566	0.0464707	0.278762	0.0626288	0.696976	202.158
1774045_at	567	1.04823	0.435864	0.967888	0.000441404	208.362
1777601_at	568	0.0539222	0.39196	0.0404228	0.653277	210.458
1772308_at	569	0.135618	0.0163978	0.0960043	2.79232	213.226
1775452_at	570	0.685138	0.013753	0.968686	0.0406091	214.195
1769907_at	571	0.737163	0.0285639	1.28662	0.00838667	216.112
1771733_at	572	0.816285	0.0148109	0.897946	0.0313397	222.172
1777641_at	573	1.14686	0.00740545	1.23715	0.0105937	225.459
1772778_at	574	0.0380707	0.372917	0.0892228	0.469212	228.169
1770129_at	575	0.393849	0.0290928	0.574696	0.0913706	248.641
1770913_at	576	0.361875	0.00687649	0.861512	0.271905	254.724
1777633_at	577	0.173283	0.288284	0.164085	0.077687	259.047
1771520_at	578	0.785801	0.00370272	1.05325	0.108144	263.42
1776651_at	579	0.435442	0.150754	0.207566	0.0467888	264.354
1777898_at	580	0.126812	0.0740545	0.139352	0.489958	264.652
1776947_at	581	0.753421	0.00687649	0.898212	0.0904878	267.51
1773268_at	582	0.640564	0.00740545	1.11376	0.0763628	271.017
1774550_at	583	0.275843	0.0819889	0.243867	0.117413	274.549
1779716_at	584	0.0613738	0.248083	0.0932119	0.454204	276.065
1779475_at	585	0.17247	0.188839	0.112758	0.178327	281.866
1778453_s_at	586	0.0613738	0.312087	0.061831	0.542485	283.615
1778925_at	587	0.700854	0.0238032	1.25763	0.0154491	285.867
1775012_at	588	0.26934	0.405713	0.200785	0.0300154	287.642
1776596_at	589	0.0222192	1.26104	0.0194136	0.66034	295.417
1769419_at	590	0.770221	0.00370272	1.01589	0.133745	295.421
1778995_at	591	0.113399	0.168738	0.167143	0.208784	298.804
1778248_at	592	0.673486	0.00793441	0.559537	0.202163	306.704
1771101_at	593	0.128302	0.0872785	0.261818	0.229971	307.543
1769580_at	594	0.765885	0.0179847	0.685194	0.0582653	317.733
1773585_at	595	0.858962	0.00317376	1.32199	0.0670934	325.924
1774427_at	596	1.07275	0.000528961	1.12958	0.33635	326.587
1779408_at	597	0.0258773	0.601428	0.0466724	0.807327	339.923
1778792_at	598	1.22802	0.0375562	1.10817	0.00353123	340.106
1770193_at	599	0.335049	0.265009	0.254637	0.0313397	360.969
1770928_at	600	0.141715	0.532663	0.153979	0.0613551	363.8
1770139_at	601	0.298198	0.28987	0.130975	0.0631207	366.261
1777244_at	602	0.0762769	0.180905	0.362476	0.143015	367.049
1771125_at	603	0.27205	0.112669	0.738914	0.0308983	371.006
1773816_at	604	0.248611	0.0248611	0.930789	0.121386	377.955
1773924_at	605	0.4811	0.962708	0.131906	0.0119179	389.026
1779165_s_at	606	0.0506706	0.492991	0.0325776	0.813948	397.285
1771022_at	607	0.00839995	1.07432	0.0226049	1.17722	397.959
1780075_at	608	1.126	0.0343824	0.969616	0.00838667	406.47
1771286_at	609	0.454681	0.12219	0.338009	0.0392849	418.947
1774274_at	610	0.687712	0.0565988	0.110365	0.174354	424.567
1775631_at	611	0.175857	0.166094	0.424706	0.0604723	426.416
1777444_at	612	0.19767	0.202592	0.122731	0.153167	427.795
1777399_at	613	1.34115	0.00158688	1.01137	0.105495	429.477
1776603_at	614	1.20309	0.00158688	1.32624	0.0662105	431.52
1778520_at	615	0.419049	0.0994446	0.450901	0.0397263	442.589
1773160_at	616	0.930497	0.00158688	0.98544	0.297506	445.105
1769773_at	617	0.869259	0.039672	1.09713	0.0110351	452.521
1775320_at	618	0.554667	0.0364983	0.82694	0.0406091	457.23
1779440_at	619	0.0112451	0.728908	0.044279	1.24255	461.647
1776165_at	620	1.2226	0.0417879	1.18809	0.00353123	462.09
1770128_at	621	0.335727	0.102089	0.189482	0.120062	477.318
1778929_at	622	1.35429	0.0105792	1.29845	0.00838667	486.248
1779275_at	623	0.0219482	0.534779	0.0781863	0.780402	492.084
1772753_at	624	0.16827	0.128008	0.800346	0.0454646	495.733
1776391_at	625	0.17816	0.0819889	0.159298	0.340322	497.845
1770281_at	626	0.577293	0.0232743	0.52696	0.107702	514.007
1777549_at	627	0.035903	0.818831	0.0180839	1.01126	524.023
1770508_at	628	0.945671	0.176673	0.95725	0.00308983	525.623
1780193_at	629	0.464436	0.00528961	0.635463	0.494814	528.228
1771233_at	630	0.743124	0.20841	0.486138	0.0101523	546.356
1778733_at	631	0.628506	0.112669	0.519513	0.0211874	556.646
1778911_at	632	0.944994	0.0026448	1.31374	0.10373	564.457
1769603_at	633	0.063948	0.421053	0.143076	0.214081	567.714
1772763_at	634	0.102832	0.17297	0.0815105	0.571618	577.343
1775842_at	635	0.0251998	0.352288	0.133901	0.682851	581.81
1770748_at	636	0.288579	0.0142819	0.88159	0.222909	583.727
1778656_at	637	0.223953	0.0433748	0.165149	0.527919	609.053
1776702_at	638	0.792169	0.00846337	1.01549	0.0887221	611.291
1773449_at	639	0.236824	0.110024	0.576424	0.0560583	612.6
1771566_at	640	0.459016	0.10156	0.725617	0.0238358	613.618
1776931_x_at	641	0.373391	0.0756414	0.382155	0.0781284	616.878
1774622_at	642	0.22314	0.0444327	0.128183	0.678437	642.498
1769322_s_at	643	0.000135483	2.274	0.114354	1.53035	653.104
1772839_at	644	0.698686	0.0306797	1.32385	0.0198632	661.322
1777371_at	645	1.17721	0.00211584	0.756466	0.314721	678.788
1770112_at	646	0.156212	0.202592	0.410744	0.0679762	693.716
1770744_at	647	0.396965	0.407829	0.0674157	0.0812183	698.131
1777079_at	648	0.0812898	0.213171	0.0577089	0.8806	713.954
1777452_at	649	0.685815	0.0026448	1.19992	0.30192	728.753
1769932_at	650	0.394933	0.0624173	0.841433	0.0423748	776.063
1774093_at	651	0.454681	0.0994446	0.478559	0.0419333	790.024
1773093_at	652	0.168947	0.489289	0.158899	0.0715074	830.467
1777842_at	653	0.440455	0.0454906	1.06682	0.0406091	845.711
1770695_at	654	0.783227	0.00476065	0.287348	0.870007	857.171
1773132_at	655	0.254031	0.103676	0.355428	0.101964	877.443
1770385_at	656	1.26365	0.00952129	1.2793	0.0211874	886.947
1777461_at	657	0.376236	0.106321	0.810318	0.0286912	890.819
1777191_at	658	0.287088	0.0592436	0.173393	0.326197	892.98
1777017_at	659	0.345482	0.152341	0.43521	0.0419333	907.887
1774513_at	660	0.512668	0.194129	0.898876	0.0101523	942.02
1779398_at	661	0.12776	0.130653	0.16475	0.357096	949.634
1772470_at	662	0.262024	0.363396	0.268333	0.0384021	949.653
1774979_at	663	0.797046	0.00317376	1.24553	0.212757	961.869
1772497_at	664	1.11286	0.000528961	1.32265	0.543368	992.303
1772780_at	665	1.11855	0.000528961	1.3172	0.546458	1001.72
1776363_at	666	1.26257	0.0491933	1.25976	0.00485544	1015.91
1774234_at	667	0.186831	0.486115	0.27086	0.0410505	1032.79
1772689_at	668	0.00826446	0.953716	0.0168872	2.04149	1050.15
1769575_at	669	1.34115	0.00158688	0.97919	0.256897	1076.72
1777554_at	670	0.121935	0.161333	0.116881	0.45906	1181.95
1779051_at	671	0.254573	0.0983867	0.137225	0.307658	1184.62
1774169_at	672	0.992277	0.026977	1.12971	0.022953	1206.67
1773166_at	673	0.224766	0.214229	0.278705	0.0794527	1216.73
1769341_at	674	1.03346	0.0111082	1.03743	0.0613551	1230.12
1780243_at	675	0.633383	0.103676	0.648494	0.0242772	1279.4
1777219_at	676	0.00880639	0.998678	0.0682135	1.17678	1326.93
1773783_at	677	1.0653	0.0116371	0.591184	0.133745	1330.6
1769495_at	678	0.277469	0.769109	1.25803	0.00397263	1343.11
1773424_at	679	0.806395	0.0148109	1.09009	0.068859	1413.27
1770279_at	680	0.0906381	0.990214	0.017552	0.63827	1418.16
1777138_at	681	0.621731	0.225337	0.505817	0.0154491	1420.49
1773101_at	682	1.0355	0.00846337	1.04368	0.0869565	1432.09
1772483_at	683	1.0905	0.0142819	0.997673	0.0512028	1445.33
1771568_at	684	0.757485	0.00528961	1.29154	0.167733	1484.77
1772558_at	685	0.0147676	2.02856	0.00199455	1.82476	1495.26
1771137_at	686	0.860453	0.0296218	0.624028	0.0670934	1522.92
1771529_at	687	0.00447094	1.66199	0.0039891	2.68462	1584.7
1775408_at	688	0.692589	0.136472	0.960707	0.0114765	1593.14
1777362_at	689	0.13467	0.869611	0.528422	0.0189804	1626.76
1769403_at	690	0.213386	0.0846337	0.0699422	0.934893	1654.41
1769938_at	691	0.943775	0.44803	0.885313	0.00264842	1666.63
1774667_at	692	0.751795	0.0343824	0.285087	0.159347	1673.07
1779985_at	693	0.0327869	0.837345	0.00744631	2.2719	1781.02
1769602_at	694	0.162173	0.123248	0.296523	0.205253	1803.77
1777749_at	695	0.348733	0.102089	0.184163	0.187155	1853.23
1776634_at	696	0.537867	0.0179847	0.625224	0.199073	1881.51
1771405_at	697	1.33518	0.000528961	0.987301	1.14191	1888.49
1780018_at	698	0.461591	0.00211584	0.767635	1.61024	1910.96
1773203_at	699	1.20973	0.628934	0.917492	0.00132421	1928.63
1770736_at	700	0.307953	0.104205	0.698491	0.0551755	1948.92
1771975_at	701	0.572958	0.134885	0.977728	0.0154491	1957.18
1778857_at	702	0.17396	0.938376	0.0747291	0.102406	1961.24
1779267_at	703	0.18507	0.107908	0.207167	0.303686	1986.56
1774944_s_at	704	0.882536	0.00846337	1.18317	0.111234	2021.7
1776623_at	705	0.78675	0.00846337	1.17572	0.136835	2145.83
1773515_at	706	0.0270966	0.756943	0.0180839	2.01898	2168.97
1779274_at	707	0.0932123	0.348585	0.0831062	0.477157	2174.82
1778850_at	708	0.309443	0.267654	0.273785	0.0578239	2264.04
1774707_at	709	0.286005	0.0618884	0.327372	0.226881	2284.1
1769866_at	710	1.24428	0.000528961	0.755269	2.20481	2284.5
1770510_at	711	0.176805	0.419995	0.113423	0.156257	2285.71
1770865_at	712	0.401978	0.026448	0.654345	0.187597	2313.03
AFFX-r2-Sc-WBP1-M_at	713	1.14307	0.00211584	1.27545	0.267932	2321.35
1778720_at	714	0.260669	0.972759	0.843827	0.00617965	2375.75
1778968_at	715	0.285734	0.256546	0.360082	0.0507614	2419.81
1777192_at	716	0.0342772	0.54959	0.113157	0.617965	2437.95
1777276_at	717	0.542338	0.0216874	1.0716	0.10064	2469.47
1775571_at	718	0.951633	0.0899233	0.754338	0.0189804	2470.6
1772583_s_at	719	0.854085	0.0476065	0.846486	0.0361951	2584.5
1776350_at	720	1.29048	0.0285639	1.3035	0.0158905	2605.53
1770134_at	721	0.952445	0.818302	0.883585	0.00176561	2658.75
1775484_at	722	0.233573	0.0878075	0.801144	0.0843081	2706.85
1770381_at	723	0.215418	2.064	0.174456	0.0180976	2770.24
1770417_at	724	0.817233	0.013753	1.29619	0.0785699	2784.09
1777585_at	725	0.05189	0.397778	0.0494648	1.31891	2812.46
1770221_at	726	0.308359	0.267654	0.290406	0.0591481	2860.99
1773529_at	727	0.551145	0.0190426	1.15072	0.110351	2903.14
1774442_at	728	1.02127	0.00105792	1.30882	0.724343	2904.68
1780001_at	729	0.662918	0.10685	0.934911	0.0203046	2947.56
1779819_at	730	1.1531	0.00423168	0.588791	0.463474	2974.78
1776390_at	731	0.0642189	0.344353	0.0670168	0.953873	2977.6
1771855_at	732	0.916542	0.0174557	0.758061	0.110792	3074.78
1779081_at	733	0.146999	0.380852	0.18044	0.145663	3191.67
1776884_at	734	0.883756	0.0502513	1.20112	0.022953	3214.87
1777032_at	735	0.537867	0.00687649	0.953527	0.40256	3235.11
1771525_at	736	1.29048	0.113198	1.22784	0.00529684	3242.76
1779703_at	737	0.144831	0.117958	0.46832	0.18539	3270.82
1775984_at	738	0.74746	0.00476065	1.19912	0.306776	3294.5
1774870_at	739	0.929007	0.0899233	0.98544	0.0158905	3334.99
1779760_at	740	0.745563	0.0317376	0.900206	0.0657691	3380.67
1769435_at	741	0.309714	0.202592	0.593711	0.0401677	3401.16
1774852_at	742	1.05731	0.284581	1.03783	0.00397263	3402.86
1776825_at	743	1.07804	0.00581857	1.1966	0.152726	3413.9
1779031_at	744	0.249831	0.187252	0.0699422	0.460825	3439.71
1770792_at	745	0.0612383	0.338535	0.0737983	0.982565	3563.41
1777253_at	746	0.173554	0.768051	0.0543847	0.211874	3664.35
1772997_at	747	0.0292643	0.406771	0.398245	0.331494	3909.78
1775392_at	748	0.107844	0.123248	0.0714048	1.65571	3945.81
1770257_at	749	0.435984	0.0248611	0.200253	0.736703	4101.45
1779317_at	750	0.607641	0.0238032	1.25949	0.0812183	4105.49
1777387_at	751	0.996206	0.0222163	0.687853	0.0988744	4117.2
1779924_at	752	0.130199	0.253901	0.110498	0.438314	4124.44
1771007_at	753	1.33302	0.000528961	1.29686	1.13485	4218.84
1777543_at	754	0.467823	0.224808	0.895951	0.0167733	4225.83
1771788_at	755	0.221921	0.214229	0.428429	0.0798941	4324.53
1773311_at	756	0.113399	0.181433	0.260887	0.303686	4337.62
1770340_at	757	1.13155	0.151283	1.25776	0.00573825	4388.53
1772006_at	758	0.392901	0.10685	0.753939	0.0512028	4398.86
1779270_at	759	0.551145	0.0121661	1.19779	0.193776	4447.88
1779115_at	760	0.0330579	1.12404	0.0236686	1.36482	4554.5
1772250_at	761	0.386939	0.0571277	0.496775	0.150519	4576.86
1772336_at	762	0.636906	0.0386141	0.92188	0.0701832	4577.48
1780014_at	763	0.708983	0.146522	1.2668	0.0114765	4663.15
1778406_at	764	0.103644	0.237503	0.101988	0.663871	4671.24
1780047_at	765	0.160818	0.743719	0.0638255	0.219378	4741.46
1772443_at	766	0.139006	0.080931	0.248787	0.600309	4748.9
1778622_at	767	0.0841349	1.55726	0.0569111	0.22335	4820.67
1775317_at	768	1.15445	0.248083	1.26893	0.00353123	4867.52
1769764_at	769	0.372172	0.609892	0.512067	0.0145663	4914.72
1772412_at	770	0.852865	0.0317376	0.969085	0.0600309	4980.25
1779510_at	771	0.304972	0.398836	0.361944	0.0388435	5022.11
1772487_at	772	1.28438	0.00317376	1.32159	0.218495	5022.28
1772341_at	773	0.833491	0.0349114	0.431221	0.134628	5039
1769851_at	774	1.21406	0.013753	1.16814	0.0684176	5060.25
1772615_at	775	0.991058	0.0312087	1.31334	0.0344295	5104.99
1776339_at	776	1.27869	0.0211584	1.2192	0.0388435	5217.45
1775364_at	777	0.420268	0.103147	1.04461	0.0375193	5231.85
1772407_at	778	0.777943	0.0571277	1.14195	0.0313397	5278.73
1775555_at	779	0.233573	0.0222163	0.39625	0.847936	5315.64
1775307_at	780	0.768595	0.191484	1.02134	0.0110351	5585.99
1777352_at	781	0.71386	0.0793441	0.373379	0.0838667	5705.68
1773378_at	782	0.0932123	0.560698	0.0450768	0.748621	5796.72
1770424_at	783	0.627286	0.0830468	1.20537	0.0269256	5799.73
1777004_at	784	0.256198	0.222163	0.285353	0.110792	5837.44
1777388_at	785	0.116244	0.814599	0.0271259	0.680203	5869.96
1776312_at	786	1.17315	1.13727	1.2196	0.000882807	5904.71
1773836_at	787	0.286682	0.053954	0.195865	0.598102	5956.9
1779922_at	788	0.00880639	1.68897	0.0207433	1.887	6111.03
1775539_at	789	1.12979	0.0645332	1.29021	0.0154491	6157.16
1775635_at	790	0.315404	0.0904523	0.573499	0.111675	6159.96
1771714_at	791	1.08576	0.00899233	1.13038	0.141691	6179.46
1777240_at	792	0.262024	0.551177	0.439067	0.0291326	6329.09
1779907_at	793	1.32353	0.0719386	1.3293	0.0105937	6560.81
1775316_at	794	1.09538	0.000528961	1.11814	2.48334	6578.01
1776427_at	795	0.0147676	1.82544	0.0195466	1.51534	6618.72
1776749_at	796	0.0425417	1.89051	0.0404228	0.529243	6816.01
1774723_at	797	0.158244	0.970114	0.168473	0.073273	6816.62
1780160_at	798	0.857743	0.0370272	0.329632	0.180093	6852.94
1772288_at	799	0.53868	0.0238032	0.440795	0.334584	6869.55
1773979_at	800	0.0647609	0.422111	0.0622299	1.09777	6913.54
1776399_at	801	0.452784	0.080402	0.72668	0.0719488	7101.78
1774081_at	802	0.155941	0.522613	0.0268599	0.862944	7124.59
1778160_at	803	1.34846	0.0301508	0.727478	0.0595895	7171.03
1769870_at	804	1.13128	0.141232	0.494116	0.0238358	7251.37
1774080_at	805	1.24319	0.360751	1.04381	0.00353123	7301.03
1774715_at	806	0.784447	0.0306797	1.11043	0.0679762	7373.4
1776959_at	807	1.09538	0.12219	1.07825	0.0119179	7487.51
1770319_at	808	0.523777	0.280878	0.107307	0.124476	7596.64
1770184_at	809	0.330985	0.363396	0.573366	0.0286912	7818.04
1773123_at	810	0.324753	0.434806	0.244399	0.0578239	7960.08
1774348_at	811	1.32096	0.00793441	1.09354	0.144339	7979.69
1773633_at	812	0.128302	0.411002	0.0958713	0.395939	8073.57
1779196_at	813	0.0932123	0.170325	0.203311	0.623703	8183.14
1771023_at	814	0.448313	0.735255	0.0320457	0.191128	8269.18
1773804_at	815	0.543693	0.013224	0.738648	0.376517	8317.55
1772797_at	816	0.272321	0.405713	0.630676	0.0291326	8425
1779914_at	817	1.20295	1.34673	0.867363	0.00132421	8468.43
1780112_at	818	1.33193	0.000528961	1.26694	1.7793	8528.73
1769721_at	819	0.448042	0.0370272	0.536533	0.228647	8547.39
1776216_at	820	0.0471481	0.612007	0.198923	0.359303	8871.89
1779696_at	821	1.04945	0.0682359	0.560202	0.05032	8923.62
1772313_at	822	0.532042	0.00317376	0.407154	3.02362	9080.62
1769528_at	823	1.26365	1.28432	1.20843	0.000882807	9227.13
1779217_at	824	0.244005	0.0978577	0.453826	0.195542	9540.88
1776269_at	825	1.17328	0.00158688	1.03996	0.981682	9697.43
1778145_at	826	0.283701	0.161862	0.150921	0.307658	9702.51
1777302_at	827	0.118683	0.27506	0.282029	0.23262	9834.71
1779789_at	828	0.356185	0.238032	0.411542	0.0622379	10288.1
1779112_at	829	0.576074	0.0719386	0.886244	0.0587067	10586.1
1778777_at	830	1.2207	0.0872785	0.724154	0.0269256	10588.1
1774152_at	831	0.855033	0.207882	1.09594	0.0105937	10600.2
1770017_at	832	0.10947	0.146522	0.274982	0.50011	10746.5
1770818_at	833	0.286005	0.157101	0.118742	0.414037	10791.2
1776844_at	834	0.0769543	0.237503	0.196795	0.614875	10864.9
1778704_at	835	1.19821	0.0142819	1.21721	0.091812	11062.4
1773493_at	836	0.378133	0.0994446	1.05964	0.0556169	11239.3
1778746_at	837	0.483674	0.0327956	0.685992	0.205694	11459.6
1780163_at	838	0.189947	0.710394	0.0655542	0.25469	11509
1775610_s_at	839	0.507113	0.0338535	0.474038	0.279409	11888.2
1777613_at	840	0.536377	0.0163978	0.510737	0.505849	11904
1778425_at	841	0.301992	0.107379	0.529885	0.132863	11957.5
1769782_at	842	1.05352	0.00211584	1.32943	0.681086	12181.2
1774134_at	843	0.279772	0.233801	0.0546506	0.643567	12229
1778681_at	844	0.109199	0.369743	0.0950735	0.598985	12268.9
1776781_at	845	0.480423	0.297805	0.286949	0.0564997	12524.8
1773065_at	846	1.34778	0.000528961	1.18809	2.31605	12579.6
1779840_at	847	1.13521	0.00317376	1.27226	0.442728	12590.9
1779268_at	848	0.604119	0.00687649	0.741307	0.752593	12914.1
1771544_at	849	1.32448	0.00740545	1.32784	0.146987	12936.8
1771299_at	850	1.24333	0.000528961	1.28329	2.36239	13002
1778344_at	851	0.292372	0.120074	0.117944	0.570294	13180.7
1770718_at	852	1.03292	0.000528961	1.29433	2.99051	13239.1
1777609_at	853	0.188186	0.0703518	0.311548	0.573825	13270.7
1769887_at	854	1.33871	0.0026448	1.29898	0.425072	13383.8
1779799_at	855	0.471481	0.12219	0.879729	0.0467888	13742.3
1779141_at	856	1.30633	0.000528961	1.31401	2.20614	13939.5
1777925_at	857	1.02981	0.157101	1.22612	0.0110351	13978.8
1773580_at	858	1.3528	0.228511	1.32385	0.00485544	14218.6
1774110_at	859	1.13995	0.00211584	1.03783	0.894725	14369.5
1774485_at	860	0.224224	0.59561	0.287215	0.0635621	14506.3
1776109_at	861	0.113399	0.195186	0.223522	0.493489	14578
1776704_at	862	1.10974	0.0587146	0.588658	0.0626793	14921.2
1772977_at	863	1.02981	0.230098	0.868692	0.0114765	15074
1776006_at	864	0.451429	0.30521	0.990094	0.0180976	15540.4
1776326_at	865	1.2226	0.256017	1.22877	0.00573825	15731.1
1779402_at	866	0.374746	0.215287	0.468586	0.066652	16076.4
1769368_at	867	1.34453	0.548532	0.809255	0.00397263	16136.5
1769564_at	868	0.852594	0.558053	1.26016	0.00397263	16262.9
1775432_at	869	1.07411	0.126422	1.31188	0.0128007	16385.3
1773513_at	870	0.117599	0.262364	0.0841699	0.987861	17057.1
1773607_at	871	0.146999	0.346469	0.285353	0.178327	17422
1776707_at	872	0.504132	0.0714097	0.207433	0.350033	17889.6
1778228_at	873	0.939168	0.152341	1.15218	0.0150077	18039
1772224_at	874	0.287495	0.0571277	0.986105	0.161995	18270.6
1776857_at	875	1.1657	0.0116371	1.12227	0.159788	18558.4
1776643_at	876	0.0647609	0.508331	0.133768	0.598985	18596.6
1779978_at	877	0.0266902	1.78048	0.00412207	3.11984	19085.4
1773253_at	878	0.293321	0.358106	0.730271	0.0348709	19261.5
1772608_at	879	0.134399	1.65829	0.113955	0.107261	20303.1
1777094_at	880	0.262024	0.079873	0.629479	0.207018	20360.9
1772785_at	881	0.0612383	0.971701	0.0699422	0.647981	20683.4
1771800_at	882	0.648964	0.0634753	0.743435	0.0887221	20691.1
1779365_at	883	0.712912	0.370801	0.714447	0.0145663	21534.3
1771509_at	884	0.160412	1.61545	0.00518583	1.54094	21711.5
1769346_at	885	1.12735	0.00211584	0.376438	3.11057	22291.8
1775170_at	886	0.53299	0.0862206	0.787847	0.077687	22747.7
1780234_at	887	1.30009	0.0026448	1.30404	0.557051	22762.6
1774594_at	888	0.64937	0.0111082	1.06655	0.361068	22767.2
1774461_at	889	0.312695	0.255488	0.504621	0.0706246	23151.8
1772330_at	890	0.668202	0.0867495	0.605279	0.0816597	23987.6
1773989_at	891	0.216908	0.375033	0.348647	0.101964	24205.4
1770452_at	892	0.142257	0.24914	0.127119	0.646215	24755
1772973_at	893	0.871833	0.100503	0.81218	0.0401677	24790.4
1770114_at	894	0.643815	0.0523671	0.540921	0.159347	24893.6
1771644_at	895	0.721176	0.0587146	1.04621	0.0644449	24894.5
1779223_at	896	0.316217	0.0248611	1.07799	0.343853	25083.5
1778079_at	897	0.0783092	0.353875	0.0944086	1.11278	25126
1777239_at	898	1.24157	1.81698	1.32784	0.000882807	25679.6
1773327_at	899	1.15675	0.0169267	1.24513	0.112117	26092.2
1769482_at	900	1.30646	0.0465485	1.31095	0.0331053	26126.8
1777923_at	901	0.0918575	0.659085	0.0437471	1.10042	26289.6
1773329_at	902	0.0135483	3.78207	0.0252643	1.08541	26453.2
1771522_at	903	1.0989	0.0359693	1.30696	0.0534098	26696.6
1771981_at	904	1.35036	0.0830468	1.07187	0.022953	26782.2
AFFX-r2-Sc-TDH1-5_at	905	0.0915865	0.924623	0.113423	0.310748	26836.9
1774868_at	906	0.849343	0.00423168	1.13889	0.70757	27006.3
1774209_at	907	1.19103	0.0195715	1.316	0.0896049	27521.8
1780062_at	908	0.558732	0.363396	0.308756	0.048113	27530.7
1770059_at	909	1.25728	0.0555409	1.25763	0.0313397	27729.8
1774529_at	910	0.608861	0.20841	1.01296	0.0233944	28335.2
AFFX-r2-TagIN-3_at	911	0.460507	2.14758	0.0296523	0.104171	28662
1769558_at	912	0.261076	0.0439037	0.327505	0.815273	28692.2
1775889_at	913	0.399133	0.080931	0.37923	0.253366	29970.9
1779506_at	914	0.262972	0.260249	0.0932119	0.48731	30093.6
1777710_at	915	0.0425417	0.981222	0.0889569	0.822776	30510
AFFX-r2-Sc-5.8SrRNA_at	916	0.00907736	4.84158	0.00651552	1.65879	30744.3
1774891_at	917	0.992277	1.42608	1.19646	0.00176561	30926
1779679_s_at	918	0.330579	0.0983867	0.604082	0.159788	31068.4
1775421_at	919	0.031703	0.848453	0.0726016	1.5224	31239.5
1769793_at	920	0.443707	0.223221	0.114487	0.278967	31674.1
1779018_at	921	0.797995	0.0105792	0.585466	0.639594	32282.3
1772248_at	922	0.688796	0.121661	1.02453	0.0366365	32686.8
1780104_at	923	0.716434	0.0502513	0.880261	0.0997572	32853.7
1771395_at	924	0.377591	0.0497223	1.17625	0.14478	33315.9
1777891_at	925	1.25444	0.00528961	0.877468	0.532774	33608.2
1777495_at	926	0.480965	0.145464	0.681338	0.0679762	34370.7
1780137_at	927	0.152825	0.0433748	0.120604	4.06444	34408.8
1770592_at	928	0.873188	0.0597725	0.74144	0.0829839	34462.1
1771596_at	929	0.182902	0.269241	0.215544	0.306776	34553.6
1774511_at	930	0.501423	0.093626	1.24327	0.0551755	34650.7
1771513_at	931	1.22043	0.00211584	1.0732	1.11499	34801.9
1774952_at	932	1.17924	0.0153399	1.3059	0.128448	35133.5
1770603_at	933	0.157025	0.243322	0.554218	0.156257	36254.9
1774887_at	934	0.265547	0.199947	0.1464	0.427279	36666.6
1776842_at	935	1.0905	0.0296218	0.705006	0.143898	37129.8
1776270_at	936	1.00989	0.00793441	1.27731	0.310307	37319.9
1770816_at	937	0.407533	0.294102	0.209162	0.134187	38097.4
1771609_at	938	0.937542	0.00581857	1.31747	0.454646	39871.7
1779321_at	939	0.438152	0.270299	0.753274	0.0384021	40583.4
1772029_at	940	1.19808	1.97249	1.05099	0.00132421	40792
1769655_at	941	1.30795	0.00105792	1.32504	1.72456	41110.3
1777440_at	942	0.340604	0.166094	0.420717	0.145663	41743.7
1774207_at	943	0.142393	0.211584	0.206768	0.562348	43043.8
1777260_at	944	0.0429481	1.42766	0.111562	0.508938	44032.2
1774985_at	945	0.10229	0.354404	0.165548	0.59104	44784.6
1770009_at	946	0.786885	0.0100503	0.924008	0.482013	45560.8
1776378_at	947	1.17206	0.0312087	1.32385	0.0693004	45871.5
1770478_at	948	0.687305	0.190955	1.13011	0.0238358	46319.8
1778304_at	949	1.22138	0.00846337	1.32943	0.24542	47255.2
1778400_at	950	0.112722	0.82465	0.0804468	0.481571	47270.8
1779389_at	951	0.300366	0.424755	0.61472	0.0463474	48151.2
1777679_at	952	0.640293	0.0121661	0.710724	0.65416	48255.8
1773668_at	953	0.710473	0.715684	0.57802	0.0123593	48543.9
1772207_at	954	1.17098	0.170325	0.714979	0.02516	48699.6
1773382_at	955	0.608048	0.181433	0.592381	0.0560583	49644.2
1780130_at	956	0.0842704	0.621529	0.0495978	1.3913	49915.7
1773097_at	957	0.109335	0.38191	0.0658201	1.33789	50676.3
1779756_at	958	0.58488	0.0290928	0.89635	0.241006	50678.5
1773525_at	959	0.566319	0.0232743	0.621501	0.45288	51520.7
1777689_at	960	0.717924	0.150754	0.896483	0.0384021	53272.3
1771829_at	961	0.430159	0.387728	0.260089	0.0873979	54544.4
1771199_at	962	0.293321	0.026448	0.389868	1.2633	55834
1774154_at	963	0.328682	1.20709	0.264876	0.0366365	57107.5
1774515_at	964	1.07275	0.792912	0.779469	0.00573825	57729.7
1780056_at	965	1.13291	0.0259191	1.30324	0.0966674	58687.9
1778043_at	966	1.2539	0.0153399	1.15803	0.166851	59168.9
1776558_at	967	0.0876575	0.509389	0.182435	0.482896	61108.3
1778659_at	968	0.154586	0.247554	0.240675	0.429044	61755.1
1773720_at	969	0.606422	0.158688	1.27771	0.0317811	62016.4
1779747_at	970	0.67308	0.0195715	1.03969	0.286471	62320.5
1777748_at	971	1.22571	0.233272	1.30297	0.0101523	63753.8
1773483_at	972	1.32787	0.111082	0.844226	0.0313397	64340.7
1774053_at	973	0.405501	0.0994446	0.175919	0.565879	64722
1778073_at	974	0.596396	0.0555409	0.83545	0.14478	65313
1777691_at	975	0.671725	0.00793441	0.771757	0.975061	65592.2
1771081_at	976	0.180463	0.351759	0.207832	0.306776	66350.9
1776992_at	977	0.0223547	2.64322	0.0368327	1.37762	66706.8
1778689_at	978	0.357811	0.144406	0.555548	0.141691	67445.5
1776226_at	979	0.0613738	0.435335	0.19028	0.80203	68288.3
1769617_at	980	0.198076	0.185665	0.185759	0.598543	68419.5
1772253_at	981	0.775369	0.00793441	1.28954	0.506731	68988.6
1770168_s_at	982	0.576209	0.238561	1.13809	0.0260428	69381.2
1773602_at	983	1.18019	0.0952129	1.31733	0.0264842	69731.2
1773022_at	984	1.20675	0.134356	1.30949	0.018539	70807.6
1775004_at	985	0.136431	0.311029	0.212752	0.458177	70860
1779027_at	986	0.177483	0.244909	0.167675	0.567645	70897.3
1776891_at	987	0.344533	0.0793441	0.534938	0.28294	70974.6
1776166_at	988	1.04579	0.213171	0.772156	0.0238358	71751.6
1772701_at	989	0.909362	0.180905	1.0861	0.022953	72974.2
1778033_at	990	1.27191	0.00846337	1.28436	0.287795	73614
1770925_at	991	0.816556	0.0560698	1.09846	0.0821011	73718.4
1773767_at	992	0.0792576	1.29966	0.122199	0.331936	73719.6
1771402_at	993	0.0414578	1.79582	0.162755	0.343853	73921.2
Cutoff_0.1	NA	0.135483	0.528961	0.13297	0.441404	74651.1
1771993_at	994	0.739873	0.540598	0.380294	0.0278084	76015.8
1774864_at	995	0.988213	0.0105792	1.03743	0.383138	76123.3
1771331_at	996	1.21271	0.0100503	0.850342	0.401677	76573.2
1771188_at	997	0.0774963	0.615181	0.0763247	1.16222	77794.3
1770238_at	998	0.255792	0.360751	0.295858	0.156698	78331.8
1772447_at	999	0.112586	0.541127	0.240277	0.292651	78731.3
1777311_at	1000	1.30484	0.00105792	1.16615	2.56632	80070.2
1769378_at	1001	1.25728	0.131711	1.30949	0.0189804	80880.8
1776673_at	1002	0.000948381	4.53742	0.0162223	3.86581	83051.9
1772610_at	1003	1.11394	0.0364983	1.13104	0.0922534	83080.2
1770456_at	1004	0.0808833	0.500926	0.35729	0.301479	83227.9
1778548_at	1005	0.503861	0.338535	1.01549	0.02516	83917.1
1772452_at	1006	0.558867	0.153399	0.487335	0.105054	84876.1
1769818_at	1007	0.318521	0.0645332	0.431753	0.495696	85224.1
1780134_at	1008	0.389107	0.0999736	0.209162	0.541161	85408.7
1770056_at	1009	0.758976	0.0163978	1.06948	0.327963	86057.8
1779413_at	1010	0.766698	0.0105792	0.478825	1.13838	87018.5
1776609_at	1011	0.14998	0.0989156	0.528023	0.565879	87142.7
1779591_at	1012	0.0991736	0.589262	0.12087	0.626793	87388.2
1777903_at	1013	0.966265	0.216874	0.896616	0.0233944	88230.1
1777916_at	1014	0.0890123	0.807723	0.177249	0.349592	88780.6
1772594_at	1015	0.61279	0.0380852	0.991822	0.192893	90663
1778809_at	1016	0.358217	0.153399	0.401702	0.203928	91308.9
1772343_at	1017	0.0646254	1.37741	0.0559803	0.885897	92605
1774678_at	1018	0.460507	0.0772282	0.718569	0.177003	93047.6
1771703_at	1019	0.431242	0.927268	0.343195	0.0335467	97683.4
1774050_at	1020	1.08305	0.186723	1.28329	0.0172147	97800.4
1776978_at	1021	0.443571	0.648506	0.608736	0.0264842	100082
1780024_at	1022	1.0565	0.0634753	0.329765	0.209667	100247
1776223_at	1023	0.145373	0.140704	0.280699	0.8113	101142
1777763_at	1024	0.0261482	2.44803	0.0331095	1.68572	106444
1770294_at	1025	0.50901	0.0227453	0.425238	0.964026	107134
1769791_at	1026	0.372036	0.0259191	0.806196	0.610903	107544
1776335_at	1027	1.24604	0.0391431	1.30935	0.0719488	109237
1771231_at	1028	1.35334	0.0872785	1.16535	0.0335467	109945
1777381_at	1029	0.4517	0.0989156	0.498903	0.214964	110270
1778075_at	1030	0.178431	0.140175	0.0607672	3.17811	113662
1773227_at	1031	0.640564	0.113727	0.0611661	1.09115	115019
1770578_at	1032	0.125322	0.594023	0.24267	0.270139	116355
1773062_at	1033	0.328682	0.277175	0.291869	0.183624	116455
1772193_at	1034	0.438423	0.120074	0.461804	0.200839	116600
1771954_at	1035	0.5693	0.0100503	1.07027	0.798058	118534
1776864_at	1036	0.212979	0.301508	0.189748	0.403884	119263
1777039_at	1037	0.341959	0.0682359	0.605678	0.351357	122659
1779988_at	1038	1.32949	0.0428458	1.31747	0.0635621	123177
1773792_at	1039	0.419997	0.103147	0.72668	0.158023	123577
1779263_at	1040	0.373527	3.12404	0.189615	0.0225116	123631
1772101_at	1041	0.0905026	0.231156	0.545442	0.438755	125554
1778479_at	1042	0.831053	0.623116	0.0162223	0.598985	128104
1771009_at	1043	0.0464707	0.852156	0.0509275	2.36725	128241
1774756_at	1044	0.0242515	0.652737	0.138555	2.24586	130106
1773250_at	1045	0.640835	0.723618	1.18356	0.00926948	134603
1780069_at	1046	1.20648	0.153928	1.04036	0.0260428	135311
1771191_at	1047	0.792711	1.2219	0.430822	0.0123593	137794
1775151_at	1048	1.09186	0.00952129	1.08756	0.449349	138292
1769654_at	1049	1.06612	0.0121661	1.23396	0.316486	138734
1773829_at	1050	1.2329	1.00026	1.16096	0.00353123	139585
1779746_at	1051	0.809782	0.040201	1.13915	0.139042	141476
1774829_at	1052	0.382875	0.334303	0.0344392	1.18164	142134
1776063_at	1053	0.992277	0.119016	1.2067	0.0361951	144631
1771736_at	1054	0.685002	0.0528961	0.822153	0.175679	144998
1775450_at	1055	0.857472	0.0238032	1.32358	0.192011	146253
1773738_at	1056	0.377456	0.0238032	0.501163	1.1706	146637
1774835_at	1057	0.137515	0.39196	0.17685	0.553079	146790
1771470_at	1058	0.484081	0.469717	0.861512	0.0269256	147656
1774546_at	1059	0.17396	0.115842	0.0835051	3.14191	148501
1770720_at	1060	1.06368	0.315261	1.17545	0.0132421	150369
1777818_at	1061	0.454004	0.0195715	0.498371	1.21518	156104
1771508_at	1062	0.561306	0.117958	0.183232	0.444935	157355
1770551_at	1063	0.144425	0.809839	0.206502	0.223792	158099
1777888_at	1064	0.320417	0.0841047	0.512865	0.392849	160217
1774365_at	1065	0.0807479	0.30045	0.129513	1.73251	162789
1770697_at	1066	0.389649	0.146522	1.10126	0.0869565	164426
1777278_at	1067	1.03523	0.0359693	0.143873	1.02582	166111
1774601_at	1068	0.167051	0.687649	0.405026	0.118296	166788
1771655_at	1069	0.676738	0.62576	0.864304	0.0150077	167621
1769426_at	1070	0.776182	0.0682359	0.568047	0.183183	168465
1773590_at	1071	0.992277	0.0502513	1.2305	0.0891635	171895
1776875_at	1072	0.372307	0.554351	0.16967	0.158905	172365
1771403_at	1073	0.09958	0.552235	0.0279237	3.48223	172664
1779712_at	1074	0.64937	0.0259191	0.502094	0.660781	174721
1772477_at	1075	0.906517	0.00952129	1.05179	0.612668	177117
1776863_at	1076	1.18724	4.16768	1.26268	0.000882807	180189
1770289_at	1077	0.990923	0.0375562	1.06722	0.140808	181159
1772694_at	1078	0.200921	0.14758	0.12579	1.52064	182750
1774779_at	1079	0.845549	0.113727	1.15298	0.0507614	183616
1777081_at	1080	0.514835	1.38958	0.353434	0.0225116	184610
1770518_at	1081	0.133315	1.55673	0.231102	0.118738	184895
1771887_at	1082	1.25132	0.00476065	1.20418	0.776429	185420
1778282_at	1083	1.3108	0.733139	1.30922	0.00441404	187639
1779628_at	1084	0.518493	0.12219	0.214347	0.422865	189449
1776689_at	1085	1.02073	0.040201	1.22292	0.112999	191170
1777477_at	1086	0.863162	0.609363	1.11814	0.00971088	191603
1778781_at	1087	0.121528	1.36631	0.0570441	0.616641	203399
1773278_at	1088	0.202818	0.205237	0.0378964	3.70911	203695
1776614_at	1089	0.224089	0.670722	0.12087	0.324432	205027
1775494_at	1090	0.847988	0.067178	0.637989	0.162437	207480
1780040_at	1091	0.481642	0.0148109	0.746094	1.12072	212996
1771997_at	1092	0.801246	0.309442	0.971744	0.0247186	214844
1775250_at	1093	1.25945	0.0190426	1.09301	0.225999	219155
1775089_at	1094	1.16651	0.111611	1.22106	0.0375193	224308
1773506_at	1095	0.86953	0.0465485	0.862842	0.173913	227478
1778274_at	1096	1.00054	0.322666	0.966425	0.0194218	228169
1779132_at	1097	0.174638	0.232214	0.261552	0.576032	228203
1769312_at	1098	0.734995	0.0708807	0.950602	0.123152	229836
1774339_at	1099	0.0900962	0.38191	0.149059	1.194	230935
1773848_at	1100	1.13155	0.00581857	1.32624	0.703156	245299
1770566_at	1101	0.564964	0.00899233	0.486138	2.55617	252089
1780037_at	1102	1.34277	0.00687649	1.30962	0.510263	254004
1771791_s_at	1103	0.226257	1.12298	0.0212752	1.15692	255154
1776092_at	1104	0.330579	0.338535	0.382687	0.148312	256384
1771186_at	1105	0.707628	0.0624173	1.0716	0.134187	259843
1773541_at	1106	0.50901	0.266596	0.268333	0.175237	259935
1773210_at	1107	1.04823	0.0195715	1.21973	0.252041	261185
1774629_at	1108	0.985097	0.224808	0.243069	0.119179	264407
1778627_at	1109	1.32448	0.0370272	0.976132	0.133304	270537
1773737_at	1110	1.13819	0.00476065	1.24154	0.956963	279672
1774236_at	1111	0.151064	0.419466	0.106376	0.971529	281934
1771738_at	1112	0.333695	0.0946839	0.412074	0.507173	288058
1775738_at	1113	0.291153	0.303623	0.222326	0.336791	290111
1775490_at	1114	1.14713	0.0169267	0.528422	0.645774	293338
1772459_at	1115	0.0140902	2.98863	0.026461	2.98433	301306
1770453_at	1116	0.314456	0.63634	0.15624	0.214964	303681
1777010_at	1117	0.031974	2.89818	0.0374975	1.63672	311917
1778040_at	1118	0.206747	0.291986	0.129646	0.8678	313724
1770802_at	1119	0.270289	0.156572	0.300512	0.534981	315033
1776607_at	1120	1.19252	0.156572	1.11655	0.0322225	315056
1774878_at	1121	0.790814	0.00846337	1.29247	0.789671	325887
1773389_at	1122	0.438558	0.37662	0.352902	0.118738	331707
1779714_at	1123	0.265276	0.318434	0.106243	0.772898	334173
1779936_at	1124	0.12329	0.251785	0.155575	1.45354	346858
1776283_at	1125	0.0222192	3.19862	0.0410877	1.85699	350772
1771006_at	1126	0.826311	0.0169267	0.715644	0.708894	359743
1779609_at	1127	0.256876	0.301508	0.24985	0.368131	361619
1777509_at	1128	0.187644	0.627876	0.163287	0.370338	362030
1775489_at	1129	0.231676	0.198889	0.427897	0.362392	364888
1775569_at	1130	0.470668	0.177731	0.678412	0.126241	368455
1778950_at	1131	0.822788	0.108966	0.731866	0.109027	368720
1775767_at	1132	0.650589	0.0375562	1.03318	0.283381	369335
1770429_at	1133	0.162309	0.713039	0.176451	0.35224	372640
1777476_at	1134	0.288714	0.0301508	0.369789	2.24233	376179
1777744_at	1135	1.14727	0.609363	1.10312	0.00926948	376755
1775739_at	1136	0.270831	0.501984	0.688518	0.077687	384814
1770049_at	1137	0.181818	0.537424	0.260754	0.28603	387258
1773088_at	1138	1.29061	0.382967	0.318463	0.0467888	400707
1775439_at	1139	0.05189	0.311558	0.17193	2.6471	403325
1772025_at	1140	1.23967	0.0856916	1.32584	0.0520856	414604
1771540_at	1141	0.837149	0.013753	1.00219	0.647981	423229
1774308_at	1142	1.14199	0.00634753	1.31348	0.781726	429059
1778930_at	1143	1.17789	0.0592436	1.04368	0.102847	431578
1773828_at	1144	0.131825	1.01508	0.0405558	1.38159	436237
1769570_at	1145	0.549925	0.0830468	0.61472	0.272787	450023
1777797_at	1146	1.27544	0.0978577	0.19028	0.323549	454152
1779200_at	1147	0.657228	0.17297	1.27372	0.0529684	456538
1773531_at	1148	1.05921	0.0502513	0.538794	0.268373	458407
1775599_at	1149	1.05826	0.0126951	1.26295	0.451115	462103
1772534_s_at	1150	0.416881	0.177202	0.765375	0.137277	468371
1773785_at	1151	0.185883	0.201534	0.227246	0.912823	469530
1773333_at	1152	1.19862	0.41735	1.02759	0.0150077	470848
1775215_at	1153	0.196721	1.39751	0.332824	0.0851909	473780
1771246_at	1154	0.426365	0.135414	0.42577	0.318252	479092
1776672_at	1155	0.14307	0.217932	0.166212	1.51004	480105
1780058_at	1156	0.226934	0.131182	0.294395	0.893401	480159
1776371_at	1157	0.298334	0.626289	0.296124	0.141691	481932
1771052_at	1158	0.589351	0.0206295	0.647696	0.999779	489142
1773850_at	1159	0.842298	0.00528961	0.956319	1.85125	495878
1778765_at	1160	1.12464	0.330071	0.719766	0.029574	498552
1771051_at	1161	0.125999	1.42502	0.0368327	1.18252	500497
1779198_at	1162	0.679989	0.107908	0.614188	0.176561	505191
1769688_at	1163	0.652351	0.0523671	0.557011	0.418892	507482
1775189_at	1164	0.262702	2.19624	0.177515	0.0781284	512596
1774729_at	1165	0.831053	0.136472	0.906855	0.0781284	523431
1776554_at	1166	0.48259	0.536895	0.294395	0.10682	541133
1777937_at	1167	0.665357	0.167152	0.322585	0.227323	542834
1778604_at	1168	0.278011	0.30521	0.149591	0.647981	556736
1773703_at	1169	0.900826	0.104734	1.06203	0.0825425	573331
1775036_at	1170	0.0258773	1.30812	0.11236	2.10991	577926
1777286_s_at	1171	0.0143612	2.49564	0.116482	1.80843	584101
1772289_at	1172	1.31486	0.0465485	0.561931	0.24542	605976
1771057_at	1173	0.620106	0.277175	0.536002	0.0922534	614856
1779668_at	1174	0.891343	0.12219	0.770427	0.101523	622215
1780016_at	1175	0.972768	0.0253901	1.30005	0.264401	625487
1776196_at	1176	0.461049	0.0862206	1.28343	0.167733	629675
1776777_at	1177	0.0391546	1.82174	0.0854996	1.36879	633625
1773815_at	1178	1.06896	0.0126951	1.32265	0.479806	655952
1774553_at	1179	0.292372	3.01455	0.421382	0.0233944	656074
1776611_at	1180	0.79515	0.0597725	0.645702	0.28294	656973
1771860_at	1181	0.0807479	1.09654	0.158101	0.621055	661171
1774526_at	1182	0.0527029	1.26951	0.0640915	1.97572	661414
1771328_at	1183	0.171521	0.542714	0.284024	0.329729	662823
1772234_at	1184	0.144425	0.470775	0.113423	1.13264	668910
1770837_at	1185	0.407804	0.080402	0.39133	0.683293	674166
1772055_at	1186	0.480829	0.04073	1.15817	0.389759	693649
1779422_at	1187	1.32096	0.144406	1.19673	0.0384021	695627
1777092_at	1188	1.07059	0.231685	1.20112	0.029574	698553
1769442_at	1189	0.861672	0.0645332	1.19274	0.133304	700440
1776930_at	1190	0.123831	0.643216	0.373645	0.298389	700656
1771212_at	1191	1.25986	0.0989156	0.638654	0.112558	724726
1776321_at	1192	0.61699	0.0301508	0.940363	0.513352	727230
1775397_at	1193	0.631757	0.00846337	1.07785	1.55948	730106
AFFX-r2-Sc-TDH1-M_at	1194	0.123831	1.10394	0.0936108	0.704922	739523
1778989_at	1195	1.14984	0.392489	0.944485	0.0211874	747224
1776766_at	1196	0.221786	0.669135	0.303171	0.203928	772608
1770632_at	1197	0.0373933	2.685	0.026328	2.79629	820522
1771926_at	1198	0.16976	0.527903	0.401436	0.26087	826809
1775663_at	1199	1.28113	0.293044	0.595306	0.0419333	828597
1775254_at	1200	1.20336	0.0026448	1.31481	2.23306	839324
1771935_at	1201	0.902723	0.224808	1.05139	0.0445818	869301
1769377_at	1202	0.18087	0.0841047	0.185094	3.3966	875515
1774905_at	1203	1.23967	0.00370272	1.30018	1.59479	886917
1774057_at	1204	0.191708	0.131711	0.429094	0.887221	888465
1773588_at	1205	0.563474	0.067178	0.999801	0.253807	889296
1778790_at	1206	0.87793	0.392489	1.21415	0.022953	896422
AFFX-r2-Sc-SRB4-3_at	1207	1.35063	0.00211584	1.25404	2.66299	896538
1770851_at	1208	0.853272	0.0222163	0.768167	0.661223	896808
1777241_at	1209	1.34521	0.0439037	1.32717	0.12271	920472
1773445_at	1210	1.18575	0.0719386	0.946347	0.120062	922596
1774886_at	1211	0.802872	0.339064	0.986105	0.0361951	923371
1778433_at	1212	0.245766	0.704576	0.310618	0.181417	929312
1775057_at	1213	0.148489	1.97144	0.166345	0.200839	936962
1772015_at	1214	0.435036	0.143877	0.919354	0.170382	944049
1776393_at	1215	1.18561	0.166623	1.30045	0.0379607	950672
1778139_at	1216	0.72524	0.225337	0.737451	0.0816597	955982
1778446_at	1217	0.0960574	1.99471	0.0253972	1.9254	960745
1776372_at	1218	1.16651	0.202592	1.05871	0.0392849	964578
1772603_at	1219	0.612925	0.57498	1.32265	0.0211874	969763
1772876_at	1220	1.05595	0.124835	0.931853	0.0812183	1.00265e+06
1775479_at	1221	0.0147676	3.70801	0.0259291	3.57846	1.02573e+06
1774713_at	1222	0.125593	0.260249	0.436407	0.712867	1.05176e+06
1772888_at	1223	1.24726	0.339064	1.12852	0.0211874	1.0539e+06
1776232_at	1224	0.55548	0.114255	0.318995	0.506731	1.0801e+06
1772275_at	1225	0.254708	0.578154	0.102121	0.689914	1.11849e+06
1771896_at	1226	0.783498	0.0872785	0.819759	0.186714	1.15095e+06
1778183_at	1227	0.778892	0.053954	0.812845	0.306776	1.15497e+06
1775540_at	1228	0.334237	0.124835	0.889967	0.283381	1.16615e+06
1772833_at	1229	0.112586	1.01613	0.097068	0.945487	1.16715e+06
1773363_x_at	1230	0.710473	0.395134	0.509142	0.0737144	1.17101e+06
1769958_at	1231	1.33261	0.00423168	1.32877	1.39395	1.17232e+06
1769823_at	1232	0.974394	0.0703518	1.07613	0.142573	1.17497e+06
1775734_at	1233	0.0373933	3.86353	0.0304501	1.98499	1.17943e+06
1777122_at	1234	0.369598	1.2457	0.393857	0.0582653	1.17972e+06
RPTR-Sc-J01347-1_s_at	1235	0.362282	0.0856916	0.21089	1.61686	1.18642e+06
1778006_at	1236	0.117464	1.64718	0.115418	0.475833	1.20636e+06
1769638_at	1237	0.450752	0.209997	0.819493	0.137277	1.20894e+06
1771376_at	1238	1.20702	0.471304	1.08277	0.0172147	1.21034e+06
1771630_at	1239	1.02114	0.0211584	1.25337	0.391966	1.21327e+06
1770889_at	1240	0.146593	0.419466	0.467522	0.37122	1.21573e+06
1778091_at	1241	0.367701	0.393547	0.457948	0.161554	1.22743e+06
1769943_at	1242	0.108928	2.52261	0.0242005	1.54271	1.23506e+06
1773552_at	1243	0.251456	0.296747	0.844625	0.170382	1.23876e+06
1772232_at	1244	1.07668	1.44353	0.460741	0.0150077	1.2439e+06
1771117_at	1245	1.32949	0.277175	0.290007	0.10064	1.24573e+06
1772145_at	1246	1.35239	2.03068	1.26082	0.00308983	1.2557e+06
1772816_at	1247	0.711692	0.203121	1.03996	0.0719488	1.27141e+06
1772416_at	1248	0.951633	0.612007	1.23529	0.0150077	1.27364e+06
1780009_at	1249	1.28695	0.151283	1.02108	0.0542927	1.27598e+06
1777043_at	1250	0.58488	0.570748	0.590519	0.0551755	1.288e+06
1779784_at	1251	0.0713995	2.67654	0.0249983	2.08122	1.29138e+06
1778764_at	1252	0.407804	0.0920391	0.473639	0.613992	1.30092e+06
1770245_at	1253	1.14686	0.0232743	1.23635	0.331494	1.33124e+06
1777593_at	1254	1.06964	0.0148109	1.20059	0.576473	1.33625e+06
1777511_at	1255	0.719686	0.080931	0.633601	0.29883	1.3435e+06
1777968_at	1256	0.568216	0.55488	0.539326	0.0648863	1.34428e+06
1780053_at	1257	0.136431	0.944195	0.0684795	1.24917	1.35339e+06
1774922_at	1258	1.24157	2.20788	1.30284	0.00308983	1.3726e+06
1774926_at	1259	0.0308901	2.95001	0.0344392	2.87751	1.38717e+06
1778440_at	1260	0.360114	0.249669	0.721628	0.172147	1.39411e+06
1773982_at	1261	1.34047	0.0238032	1.12998	0.3081	1.39625e+06
1771824_at	1262	0.57797	0.284581	0.448374	0.151843	1.40501e+06
1777603_at	1263	0.245631	0.0624173	0.210092	3.49636	1.42894e+06
1779445_at	1264	1.29007	0.175086	1.25763	0.0397263	1.4668e+06
1775829_at	1265	1.26582	0.261307	1.22226	0.0282498	1.51705e+06
1778654_at	1266	0.373256	0.369743	0.767236	0.109027	1.5395e+06
1774610_at	1267	1.32529	0.00423168	1.28808	1.58817	1.5435e+06
1769860_at	1268	0.399268	0.0952129	0.296124	1.032	1.56827e+06
1772693_at	1269	0.425281	0.379265	0.176584	0.40874	1.57814e+06
1774644_at	1270	0.548977	0.0359693	1.11189	0.530567	1.58512e+06
1778557_at	1271	0.229779	0.235916	0.423642	0.508056	1.5886e+06
1773853_at	1272	0.160412	0.989685	0.263679	0.278967	1.59344e+06
1769880_at	1273	0.781737	0.140175	1.03278	0.103288	1.60484e+06
1770793_at	1274	0.135618	0.256546	0.228841	1.47914	1.63508e+06
1771041_at	1275	0.14158	0.573393	0.223389	0.650188	1.64097e+06
1772020_at	1276	0.0779027	0.384025	0.116482	3.39837	1.68098e+06
1770276_at	1277	0.245766	0.302036	0.189748	0.845729	1.69113e+06
1775330_at	1278	0.270424	0.230627	0.349046	0.549989	1.71653e+06
1771731_at	1279	0.917491	0.136472	0.81351	0.117413	1.71737e+06
1773477_at	1280	0.113941	2.36869	0.03537	1.23107	1.72294e+06
1775334_at	1281	0.891614	0.040201	1.11721	0.301037	1.76386e+06
1777065_at	1282	1.14754	0.0814599	1.2801	0.10064	1.77254e+06
1774663_at	1283	0.639615	4.85956	0.00505286	0.748179	1.7778e+06
1775133_at	1284	0.229779	0.14758	0.223389	1.60406	1.79489e+06
1779094_at	1285	1.21881	0.013224	0.952729	0.790113	1.80231e+06
1769627_at	1286	0.196857	1.37265	0.416861	0.108585	1.83022e+06
1776058_at	1287	1.01003	0.0153399	0.793298	0.994482	1.83411e+06
1773104_s_at	1288	0.0438965	3.95874	0.017552	2.8934	1.84519e+06
1776734_at	1289	0.198212	0.157101	0.372582	1.06025	1.86171e+06
1771408_at	1290	0.814388	0.285639	1.21202	0.043699	1.88221e+06
1771462_at	1291	0.172334	0.195186	0.138821	2.66475	1.93e+06
1774066_at	1292	0.106354	0.733668	0.0885579	1.79563	1.93181e+06
1771392_at	1293	0.0852188	2.99339	0.0206103	2.16553	1.95425e+06
1775413_at	1294	0.154451	0.169796	0.170733	2.79982	1.973e+06
AFFX-r2-Ec-bioD-5_at	1295	0.0242515	2.81989	0.0761917	2.2132	1.9827e+06
1770945_at	1296	1.252	0.026977	1.22479	0.302362	1.98623e+06
1779358_at	1297	1.12234	0.0238032	1.32225	0.35533	2.00516e+06
1779296_at	1298	1.25986	0.535837	1.31747	0.0141249	2.01722e+06
1777171_at	1299	0.419049	0.253372	0.0664849	1.79431	2.03466e+06
1778934_at	1300	1.0523	0.0465485	0.993285	0.259987	2.03781e+06
AFFX-Scv2-r2-Ec-bioD-5_at	1301	0.0245224	2.30997	0.0847018	2.46524	2.03845e+06
1769967_at	1302	0.373527	0.287226	0.87933	0.134628	2.05018e+06
1771291_at	1303	1.11394	0.0169267	1.28728	0.523946	2.08293e+06
RPTR-Sc-J01347-1_at	1304	0.619428	0.039672	0.154245	3.37232	2.08891e+06
1774069_at	1305	1.14212	0.0523671	1.29938	0.165085	2.14002e+06
1776401_at	1306	0.102561	0.745834	0.290938	0.579122	2.14324e+06
1774787_at	1307	1.28966	0.765406	1.01895	0.0128007	2.15657e+06
AFFX-r2-Bs-dap-3_at	1308	0.0251998	2.57022	0.0418855	3.85875	2.17689e+06
1778784_at	1309	0.714537	0.108437	1.30271	0.129331	2.23593e+06
1777725_at	1310	1.33938	0.294102	0.808989	0.0410505	2.25405e+06
1779807_at	1311	1.3341	0.00952129	1.32385	0.778636	2.28561e+06
1770323_at	1312	0.4895	0.44803	0.210092	0.288237	2.34274e+06
1771822_at	1313	1.0359	0.0026448	1.24141	3.90642	2.36738e+06
1770216_at	1314	0.668202	0.207882	0.577089	0.166409	2.37573e+06
1772910_at	1315	0.405365	0.0248611	0.416728	3.18164	2.38614e+06
1777660_at	1316	0.242515	2.11902	0.162755	0.159788	2.38856e+06
AFFX-r2-Bs-dap-5_at	1317	0.0258773	2.60936	0.0385613	4.07813	2.39969e+06
RPTR-Sc-J01347-2_at	1318	0.650047	0.0930971	0.561665	0.394173	2.40692e+06
1779631_at	1319	0.290611	0.212113	0.0606343	3.59303	2.42981e+06
1777233_at	1320	0.99309	0.0111082	1.26587	0.960494	2.43415e+06
1772327_at	1321	0.152554	0.401481	0.353168	0.622379	2.44079e+06
1772023_at	1322	0.298334	0.471833	0.376438	0.254249	2.44563e+06
1771289_at	1323	0.980626	0.101031	1.30763	0.10373	2.44894e+06
1774650_at	1324	1.21447	0.00528961	1.3293	1.57493	2.46771e+06
1771990_at	1325	0.0689608	1.61439	0.117146	1.03906	2.52668e+06
1771510_at	1326	0.900285	0.148638	1.23742	0.0821011	2.52948e+06
1779195_at	1327	0.340062	0.135943	1.16176	0.254249	2.5482e+06
1769868_at	1328	0.0414578	3.80481	0.030982	2.40962	2.62286e+06
1775708_at	1329	0.981168	0.0454906	1.11376	0.278084	2.65828e+06
1773984_at	1330	0.594364	0.367628	0.993551	0.0640035	2.6875e+06
1778802_at	1331	0.309443	1.04523	0.733196	0.0587067	2.69911e+06
1770883_at	1332	0.325024	0.57498	0.458214	0.162878	2.71372e+06
1775605_at	1333	0.576616	0.788151	0.97068	0.0317811	2.76004e+06
1777140_at	1334	0.0932123	0.534779	0.311681	0.904436	2.77796e+06
1778824_at	1335	1.14686	0.450145	1.18343	0.022953	2.7835e+06
1775698_at	1336	0.866685	0.00687649	1.09953	2.14346	2.78382e+06
1775207_at	1337	0.160818	0.49352	0.350775	0.507614	2.82326e+06
1772463_at	1338	0.803414	0.00740545	1.23928	1.91393	2.82431e+06
1777850_at	1339	1.35429	0.00634753	1.25643	1.30258	2.82544e+06
1777513_at	1340	0.598564	0.0460196	1.147	0.448025	2.84299e+06
1778801_at	1341	0.942284	0.0333245	1.20604	0.375193	2.88704e+06
1778193_at	1342	0.335727	0.730495	0.840104	0.0693004	2.91199e+06
1769562_at	1343	1.14835	0.845808	1.1934	0.0123593	2.96718e+06
1771758_at	1344	1.02534	0.138059	1.15179	0.0882807	3.00203e+06
1773657_at	1345	0.781059	0.0116371	1.29473	1.22445	3.00668e+06
AFFX-r2-TagIN-M_at	1346	0.25525	4.92198	0.456619	0.02516	3.00725e+06
1774176_at	1347	0.416339	0.168738	1.0236	0.200839	3.01509e+06
1779055_at	1348	1.12641	0.878075	0.944485	0.0154491	3.02225e+06
1776787_at	1349	0.411055	0.288812	1.04647	0.117413	3.10646e+06
1773669_at	1350	0.616854	0.214229	0.358753	0.308541	3.13051e+06
1771515_at	1351	0.0258773	0.953187	0.218735	2.69433	3.16771e+06
1778267_at	1352	0.567403	0.128008	1.06456	0.191569	3.25534e+06
AFFX-Scv2-r2-Bs-dap-5_at	1353	0.0243869	3.06321	0.0365667	4.16597	3.32689e+06
AFFX-r2-Ec-bioC-3_at	1354	0.024116	1.85295	0.143076	2.2878	3.39219e+06
1769874_at	1355	0.871427	0.128008	0.77455	0.174354	3.42553e+06
1772692_at	1356	0.266631	0.737371	0.145203	0.528802	3.4426e+06
1775083_at	1357	0.390868	0.0777572	1.10485	0.451556	3.48907e+06
1771404_at	1358	0.576209	0.346469	0.926401	0.0821011	3.50523e+06
1773194_at	1359	0.829156	0.178789	1.22784	0.0834253	3.51722e+06
AFFX-r2-Bs-dap-M_at	1360	0.0249289	2.36498	0.0514593	4.2878	3.53902e+06
1777344_at	1361	0.823195	0.314203	0.55249	0.10682	3.56001e+06
1771145_at	1362	1.19442	0.608834	1.13463	0.018539	3.6073e+06
1778838_at	1363	0.514022	0.211584	0.76697	0.184065	3.6219e+06
1779539_at	1364	1.21772	0.0724676	1.25271	0.138601	3.63251e+06
1776404_at	1365	1.27625	0.201005	1.32651	0.0450232	3.64029e+06
1773271_at	1366	0.151605	0.441153	0.0647563	3.54447	3.65508e+06
1777327_at	1367	1.0947	1.91008	0.273652	0.0269256	3.6585e+06
1778477_at	1368	0.551551	0.186723	0.555282	0.269698	3.67029e+06
1774860_at	1369	0.812492	0.180905	1.08424	0.0975502	3.76924e+06
1776204_at	1370	0.12478	0.743719	0.145203	1.15427	3.77426e+06
1770402_at	1371	0.961658	0.0460196	1.27944	0.274553	3.7804e+06
1774521_at	1372	1.27584	0.24438	0.588259	0.0860737	3.94354e+06
1771523_at	1373	1.20458	0.0735255	0.744232	0.240124	3.9778e+06
1769707_at	1374	1.25633	0.0322666	1.11229	0.351357	4.00724e+06
1777493_at	1375	1.08115	1.08966	0.954591	0.0141249	4.02507e+06
1775241_at	1376	0.499932	0.791325	0.358753	0.112117	4.0296e+06
1771317_at	1377	0.676196	0.118487	0.791703	0.2516	4.06949e+06
1773922_at	1378	0.570112	0.11214	1.06216	0.235268	4.08364e+06
AFFX-Scv2-r2-Bs-dap-M_at	1379	0.0273676	2.54271	0.0456087	4.29839	4.16863e+06
1774462_at	1380	1.01775	0.38667	1.32305	0.0308983	4.19282e+06
1775628_at	1381	0.0772253	2.56599	0.0654212	1.23196	4.23326e+06
AFFX-DapX-5_at	1382	0.0247934	3.18328	0.0425504	3.89804	4.25886e+06
1772505_at	1383	0.659938	0.618355	0.480154	0.0829839	4.30046e+06
AFFX-r2-Ec-bioC-5_at	1384	0.0247934	1.73393	0.154777	2.39197	4.30548e+06
1780197_at	1385	1.01192	0.0417879	1.21335	0.316486	4.30619e+06
1780126_at	1386	0.657228	0.265009	1.3059	0.0715074	4.31439e+06
1775268_at	1387	0.952039	0.293044	1.24593	0.0467888	4.32486e+06
1779369_at	1388	0.239534	0.57498	0.0764577	1.54889	4.35186e+06
1778713_at	1389	1.19076	0.0417879	1.31547	0.249393	4.39037e+06
1772812_at	1390	0.503997	0.621	1.03996	0.05032	4.39818e+06
1775892_at	1391	1.05324	0.581328	1.10139	0.0242772	4.41007e+06
1771956_at	1392	1.25755	0.0518381	1.11282	0.225999	4.43893e+06
1770183_at	1393	0.943233	0.130653	1.20497	0.110792	4.47452e+06
1777337_at	1394	0.932259	0.00846337	1.21721	1.72192	4.54368e+06
1769472_at	1395	0.446552	0.026977	0.783459	1.76517	4.62596e+06
1774346_at	1396	0.129115	0.878604	0.134167	1.09777	4.67978e+06
1774772_at	1397	0.761685	0.0211584	1.1349	0.917237	4.73417e+06
1774295_at	1398	0.500881	0.907696	0.640782	0.0578239	4.78232e+06
AFFX-DapX-3_at	1399	0.0261482	2.76223	0.0462735	4.23924	4.78702e+06
1774396_at	1400	0.896762	0.0169267	1.32704	0.837784	4.83008e+06
AFFX-Scv2-r2-Bs-dap-3_at	1401	0.0276385	2.40201	0.0537198	4.18671	4.8389e+06
1771773_at	1402	0.612112	0.457022	1.17758	0.0516442	4.93312e+06
1769365_at	1403	0.0421352	2.47765	0.053055	2.8987	4.96664e+06
1774777_at	1404	0.838369	1.68421	0.0259291	0.466122	4.98054e+06
1778332_at	1405	0.451023	0.505686	0.450369	0.168175	5.15582e+06
1769876_at	1406	0.283837	0.425284	0.122465	1.1706	5.18648e+06
1776550_at	1407	0.0896897	0.644803	0.211821	1.41205	5.19002e+06
RPTR-Sc-J01636-1_at	1408	0.42081	3.65406	0.31115	0.0361951	5.19389e+06
1776356_at	1409	0.963555	0.280878	0.430158	0.148753	5.19654e+06
1769500_at	1410	0.468771	0.0825179	0.589057	0.760539	5.20567e+06
1775131_at	1411	0.157567	0.448559	0.351705	0.700508	5.28168e+06
1779738_at	1412	0.333695	0.261307	0.166478	1.20194	5.31333e+06
1778144_at	1413	0.399946	0.894472	0.224586	0.217612	5.34524e+06
1771172_at	1414	1.32543	0.160804	1.23635	0.0662105	5.35779e+06
1775643_at	1415	0.980355	0.0222163	0.925869	0.869124	5.39791e+06
1773963_at	1416	0.209592	0.702989	0.165813	0.720812	5.46584e+06
1770023_at	1417	0.67728	0.0502513	0.273785	1.89186	5.47896e+06
1772611_at	1418	0.485707	0.353875	0.788245	0.130655	5.54937e+06
1776180_at	1419	1.04579	0.566517	1.30111	0.022953	5.57182e+06
1778862_s_at	1420	0.680802	2.61783	1.32504	0.00750386	5.57899e+06
1777083_at	1421	0.753692	0.322666	1.18317	0.0617965	5.63588e+06
1778197_at	1422	0.218128	0.470775	0.0501296	3.45045	5.65069e+06
1776159_at	1423	1.01897	0.457551	1.21734	0.0313397	5.65489e+06
1775712_at	1424	0.799214	0.380323	0.262616	0.22335	5.66809e+06
1775144_at	1425	1.01856	0.33589	0.641979	0.0812183	5.68407e+06
1779327_at	1426	0.736892	0.00528961	1.12493	4.06886	5.69125e+06
AFFX-DapX-M_at	1427	0.0279095	2.37821	0.0582408	4.16067	5.73558e+06
1775532_at	1428	1.14619	0.354404	1.12466	0.0392849	5.81079e+06
1769607_at	1429	0.185747	0.346469	0.0756599	3.68704	5.81549e+06
1774477_at	1430	1.30335	0.366041	0.521907	0.0723902	5.86415e+06
1771189_at	1431	0.446552	0.262893	1.01921	0.15096	5.89679e+06
1771422_at	1432	1.28492	0.815657	1.14673	0.0150077	5.90706e+06
1779873_at	1433	1.35334	0.0349114	1.32239	0.288678	5.92506e+06
1776151_at	1434	1.34616	0.0380852	0.83412	0.423748	5.97349e+06
1772393_at	1435	0.466062	1.9873	0.0550495	0.357537	6.06746e+06
1772464_at	1436	1.33654	0.185665	1.31893	0.0556169	6.08799e+06
1776183_at	1437	0.0368514	3.28114	0.0773885	1.88215	6.1346e+06
1775692_at	1438	0.118954	0.704047	0.0626288	3.49283	6.25967e+06
1773147_at	1439	1.15608	0.00952129	1.14168	1.4659	6.28374e+06
1778265_at	1440	0.0428126	1.99101	0.048667	4.15361	6.29423e+06
1777150_at	1441	1.35334	0.0338535	1.28835	0.312072	6.30619e+06
RPTR-Sc-U55943-1_at	1442	0.530958	0.351759	1.16162	0.0851909	6.32087e+06
1774743_at	1443	0.16976	0.43269	0.24134	1.04304	6.32538e+06
1780011_at	1444	0.464842	0.094155	1.00206	0.423306	6.40277e+06
1769614_at	1445	0.396017	0.70722	0.82694	0.0803355	6.44298e+06
1773157_at	1446	0.16678	2.50886	0.166478	0.267049	6.44568e+06
1774171_at	1447	0.793117	0.116371	1.00073	0.201721	6.47959e+06
1775441_at	1448	0.0749221	3.08596	0.048401	1.63099	6.54251e+06
1770958_at	1449	0.282753	0.317376	0.135496	1.5458	6.6448e+06
1770916_at	1450	0.591248	0.245438	0.76471	0.16994	6.71064e+06
1776679_at	1451	1.14781	0.111611	0.248388	0.593247	6.72868e+06
1776317_at	1452	1.0569	0.00740545	1.28183	1.89362	6.89181e+06
1777170_at	1453	1.27151	0.465485	1.23197	0.0260428	6.89415e+06
1775759_at	1454	1.18764	0.0428458	1.19965	0.312072	6.9525e+06
1774912_at	1455	1.18033	0.0174557	1.32651	0.697418	6.97186e+06
1778103_at	1456	1.33071	0.662788	1.32704	0.0163319	7.04422e+06
1773134_at	1457	0.446823	0.0507802	0.458214	1.85743	7.20261e+06
1777942_at	1458	0.922775	0.275588	1.30271	0.0582653	7.21972e+06
1778358_at	1459	1.08806	1.02671	1.26414	0.0136835	7.25251e+06
AFFX-Scv2-r2-Ec-bioC-5_at	1460	0.0300772	2.0841	0.132438	2.29221	7.32513e+06
1775322_at	1461	0.0850833	0.974874	0.207832	1.12823	7.38063e+06
AFFX-BioC-5_at	1462	0.0266902	1.91642	0.1464	2.54955	7.41466e+06
1769371_at	1463	1.18412	0.110024	1.31627	0.113882	7.49561e+06
1771722_at	1464	0.221515	0.614123	0.35729	0.405209	7.64098e+06
1776829_at	1465	0.220295	4.03332	0.155974	0.142573	7.72047e+06
1778931_at	1466	0.52879	1.90214	1.20285	0.0163319	7.72276e+06
1774326_at	1467	0.831053	0.522084	0.416728	0.10991	7.85064e+06
1773465_at	1468	1.08034	0.0571277	1.25324	0.259104	8.0859e+06
1769936_at	1469	0.470668	0.123248	0.682667	0.507614	8.12504e+06
1772821_at	1470	0.507113	0.485057	0.485074	0.168616	8.14491e+06
1773170_at	1471	0.522287	0.304152	0.239745	0.528802	8.16904e+06
1777793_at	1472	0.298469	0.587675	0.297454	0.38667	8.21205e+06
1777972_at	1473	0.108793	1.15895	0.0410877	3.86493	8.42883e+06
1775860_at	1474	1.33925	0.445385	1.31427	0.0260428	8.57292e+06
1773693_at	1475	1.02967	0.0169267	1.29845	0.903995	8.59885e+06
1771574_at	1476	0.815879	0.0232743	0.401968	2.68506	8.61104e+06
1777145_at	1477	1.08684	0.155514	0.250515	0.48422	8.62039e+06
1771367_at	1478	0.48381	0.0370272	0.463533	2.47318	8.66284e+06
1773234_at	1479	0.340062	3.79159	0.51087	0.0313397	8.79831e+06
AFFX-BioC-3_at	1480	0.0261482	1.89844	0.160096	2.55131	8.81147e+06
1774767_at	1481	0.157567	0.951071	0.17552	0.787023	8.88268e+06
1770039_at	1482	0.492752	0.039672	0.715245	1.48841	9.01573e+06
1776413_at	1483	0.457391	0.220048	0.502759	0.411388	9.02211e+06
1771776_at	1484	1.2856	0.138588	1.08783	0.107261	9.02519e+06
1772853_at	1485	0.0688254	5.03994	0.0160894	3.06952	9.12737e+06
1776054_at	1486	0.275437	0.764877	0.41234	0.242331	9.32991e+06
1773660_at	1487	0.0826446	2.24861	0.0710059	1.58243	9.36867e+06
1775095_at	1488	1.09199	0.195186	1.26601	0.0781284	9.41039e+06
1777828_at	1489	0.789595	0.25443	0.17193	0.613551	9.51847e+06
1778569_at	1490	1.22097	0.00476065	1.32903	2.75303	9.67564e+06
1779423_at	1491	0.391004	0.8347	0.440529	0.148753	9.7836e+06
1775350_at	1492	0.637854	0.0973287	0.27937	1.23858	9.91379e+06
1775944_at	1493	1.27815	0.00846337	1.32411	1.49724	9.92476e+06
1770583_at	1494	1.28208	0.149167	1.32372	0.0856323	1.02496e+07
1780177_at	1495	0.415662	0.307855	0.712852	0.238358	1.02809e+07
1772003_at	1496	0.0903672	3.48955	0.0236686	2.73847	1.0405e+07
1774613_at	1497	0.203224	0.917747	0.194535	0.60384	1.05229e+07
1770261_at	1498	0.134399	0.732081	0.0658201	3.37497	1.05747e+07
1776338_at	1499	0.755453	0.869611	0.729606	0.045906	1.06597e+07
1776238_at	1500	0.589622	0.0735255	0.421249	1.21165	1.08355e+07
1778235_at	1501	0.0491803	1.16107	1.28502	0.30192	1.08759e+07
1778885_at	1502	0.680125	1.3388	1.22705	0.0198632	1.0946e+07
1778724_x_at	1503	0.975478	0.573393	0.575228	0.0693004	1.10921e+07
1779464_at	1504	1.03224	0.0428458	1.1111	0.453763	1.11164e+07
1771179_at	1505	0.415255	0.607776	0.21355	0.414478	1.11491e+07
1777106_at	1506	0.0750576	2.51679	0.117279	1.00419	1.11536e+07
1777069_at	1507	1.30904	0.066649	1.27372	0.201721	1.13269e+07
1776879_at	1508	1.27327	0.0142819	1.14022	1.08188	1.13354e+07
1774909_at	1509	0.917626	0.094155	1.24593	0.208784	1.1382e+07
1772647_at	1510	0.344804	0.215287	0.334153	0.907967	1.14252e+07
1770943_at	1511	0.546945	0.76329	0.668174	0.0807769	1.14432e+07
1776969_at	1512	0.9244	0.103147	1.26508	0.186714	1.14552e+07
1774245_at	1513	0.156212	1.19228	0.0296523	4.02207	1.14705e+07
1779725_at	1514	0.359436	2.63317	0.260222	0.091812	1.15635e+07
1771326_at	1515	0.193605	0.37133	0.0832391	3.77621	1.15838e+07
1775357_at	1516	0.903536	0.4274	0.542251	0.109027	1.19054e+07
1775050_at	1517	0.253624	0.597725	0.236819	0.636063	1.19111e+07
1775973_at	1518	1.12397	0.132769	1.32159	0.115648	1.19149e+07
1777807_at	1519	0.603983	0.233272	0.630011	0.25778	1.19833e+07
1773741_at	1520	0.147676	1.22878	0.121402	1.03862	1.20156e+07
1772369_at	1521	1.2734	0.200476	1.23861	0.0723902	1.20501e+07
1771897_at	1522	0.821704	0.404126	0.937704	0.0737144	1.21071e+07
1773286_at	1523	0.294676	1.51812	0.73785	0.0697418	1.22005e+07
1769741_at	1524	1.31635	0.0449617	1.18263	0.328404	1.22014e+07
1776302_at	1525	0.658041	0.596668	0.49651	0.118296	1.22671e+07
1779529_at	1526	0.175857	0.409944	0.7316	0.440521	1.25434e+07
1771910_at	1527	0.43612	0.65644	0.427498	0.191128	1.28002e+07
1772121_at	1528	1.35483	0.0618884	1.27199	0.22026	1.30339e+07
1769321_at	1529	1.25227	0.103676	1.05551	0.171706	1.30692e+07
1777342_at	1530	0.712912	0.322137	1.21175	0.0847495	1.31361e+07
1770248_at	1531	0.402655	0.102089	0.473639	1.21342	1.31873e+07
1776994_at	1532	1.31703	0.107908	1.32066	0.126241	1.33739e+07
1770788_at	1533	1.1657	0.0412589	1.14048	0.439197	1.4024e+07
1778359_at	1534	0.910988	0.225866	1.11083	0.105495	1.40443e+07
1775634_at	1535	0.707492	0.991272	0.49026	0.0701832	1.40545e+07
1770899_at	1536	1.34467	2.67866	1.27186	0.00529684	1.43587e+07
1774090_at	1537	0.908143	3.42661	1.26973	0.00617965	1.45898e+07
1774028_at	1538	0.889175	0.486115	1.19926	0.0472302	1.47027e+07
1779211_at	1539	0.408346	2.758	0.35503	0.0613551	1.47655e+07
AFFX-BioDn-5_at	1540	0.0266902	2.31632	0.168606	2.31737	1.47905e+07
1773139_at	1541	0.190489	1.47421	0.220464	0.397263	1.48863e+07
1775179_at	1542	0.561713	0.0417879	1.04528	1.00463	1.49851e+07
1770067_at	1543	1.04552	0.0814599	0.649957	0.445376	1.49968e+07
1779227_at	1544	0.277469	2.19254	0.155575	0.26087	1.50595e+07
1772952_at	1545	1.33735	0.0930971	1.30178	0.152284	1.51103e+07
1775014_at	1546	0.163122	0.891299	0.523768	0.325315	1.52053e+07
1771389_at	1547	1.17017	0.0391431	1.32411	0.410064	1.54427e+07
1773559_at	1548	0.296572	0.326898	0.607805	0.422865	1.54725e+07
1769800_at	1549	0.765885	0.0465485	1.20604	0.579563	1.54949e+07
1773354_at	1550	1.32177	0.288284	1.24393	0.052527	1.5501e+07
1772865_at	1551	0.376914	0.252843	0.583206	0.448908	1.55331e+07
1777351_at	1552	1.32977	0.158688	1.28183	0.0922534	1.56106e+07
1776773_at	1553	0.485842	0.436921	0.980919	0.120062	1.56304e+07
1772944_at	1554	0.129793	2.46654	0.197593	0.395056	1.56304e+07
1769637_at	1555	0.414984	0.532134	0.159298	0.719047	1.61869e+07
1780129_at	1556	0.360385	0.993917	0.584004	0.120945	1.61956e+07
1775055_at	1557	0.968432	0.0523671	0.369656	1.35025	1.62224e+07
1773646_at	1558	0.823195	0.58503	0.952463	0.0551755	1.62272e+07
1771519_at	1559	0.200515	0.279291	0.609933	0.742441	1.63111e+07
1779942_at	1560	0.289121	0.260249	0.286949	1.17546	1.63496e+07
1771636_at	1561	0.734182	0.250198	0.731334	0.188921	1.63549e+07
1771195_at	1562	0.728628	0.0899233	1.01828	0.382256	1.66023e+07
1774156_at	1563	0.37163	1.70696	0.821621	0.0489958	1.66555e+07
1778096_at	1564	0.14578	1.02195	0.31833	0.538512	1.6665e+07
1773484_at	1565	1.03834	0.286168	0.674822	0.128007	1.6923e+07
1772491_at	1566	0.254573	2.35705	1.12958	0.0379607	1.70354e+07
1776539_at	1567	0.305514	0.466014	0.284821	0.634738	1.70552e+07
1770713_at	1568	1.01125	0.0793441	1.20723	0.266608	1.72614e+07
1777292_at	1569	0.275437	1.33774	0.621102	0.113441	1.7499e+07
1775006_at	1570	0.251456	0.91087	0.506748	0.224233	1.76307e+07
AFFX-YER022w3_at	1571	0.99309	0.00687649	1.19181	3.20106	1.772e+07
1775074_at	1572	0.696654	0.134885	0.628283	0.442286	1.78091e+07
1777463_at	1573	0.810459	0.143348	0.885313	0.25469	1.79897e+07
1773539_at	1574	1.20553	0.359164	1.28249	0.0472302	1.81027e+07
1769568_at	1575	1.32949	0.0211584	1.27744	0.730523	1.81656e+07
1778143_at	1576	0.413901	1.64401	0.189881	0.203928	1.82959e+07
1772041_at	1577	0.345482	1.23142	0.24267	0.256456	1.85628e+07
1777697_at	1578	1.15459	0.0761703	1.08464	0.277643	1.86173e+07
1772565_at	1579	1.33505	0.0169267	1.27771	0.917237	1.8653e+07
AFFX-r2-Sc-SPT15-3_at	1580	1.32949	0.629463	1.31653	0.0242772	1.92185e+07
1770459_at	1581	0.36174	0.296218	0.859916	0.290885	1.92583e+07
1774255_at	1582	0.852865	0.403068	0.635596	0.12271	1.92815e+07
1776699_at	1583	0.262972	0.354404	0.352104	0.817921	1.93388e+07
1769313_at	1584	1.08468	0.12748	1.16189	0.167292	1.9458e+07
1769349_s_at	1585	0.293185	4.47025	0.223655	0.0922534	1.97792e+07
1777947_at	1586	0.627286	0.216345	0.847018	0.235268	1.97867e+07
1772457_at	1587	1.28465	0.00634753	1.32305	2.50982	1.99312e+07
1771894_at	1588	0.585558	0.156572	0.458746	0.647098	2.01618e+07
1778434_at	1589	1.14619	0.146522	1.21973	0.132863	2.02125e+07
1771187_at	1590	0.376643	0.249669	0.833588	0.348709	2.04263e+07
1770768_at	1591	0.530145	0.0603015	1.23728	0.692562	2.05686e+07
1770300_at	1592	0.206341	1.21449	0.366997	0.297947	2.0579e+07
1771892_at	1593	1.05826	0.153928	1.24207	0.135511	2.06578e+07
1776315_at	1594	0.932123	0.183549	0.998072	0.160671	2.06764e+07
1778888_at	1595	0.239669	0.531605	0.370321	0.583094	2.08266e+07
1779007_at	1596	1.32773	0.079873	1.32478	0.195983	2.09599e+07
1773970_s_at	1597	0.371494	1.38482	0.145336	0.369013	2.10103e+07
1771792_at	1598	0.203089	0.426871	0.267004	1.194	2.11183e+07
1777834_at	1599	0.472023	0.287755	0.881856	0.231296	2.12692e+07
1774807_at	1600	1.22314	0.20841	0.695698	0.156257	2.12999e+07
1778147_at	1601	1.26717	0.22375	1.0966	0.0891635	2.13598e+07
1775659_at	1602	0.392765	0.630521	0.699555	0.16023	2.13914e+07
1776258_at	1603	0.191573	0.89077	0.235357	0.691238	2.1408e+07
1774556_at	1604	1.29793	0.0592436	1.3297	0.272346	2.16752e+07
1771675_at	1605	1.16475	0.00687649	1.31201	2.65548	2.17943e+07
AFFX-Scv2-r2-Ec-bioB-3_at	1606	0.0425417	1.98096	0.137491	2.38932	2.18386e+07
1772992_s_at	1607	0.564016	0.110553	0.541453	0.832046	2.21699e+07
1776299_at	1608	1.31974	0.28511	1.2805	0.0582653	2.22045e+07
1770487_at	1609	0.189134	0.617826	0.21355	1.12734	2.22763e+07
1778375_at	1610	0.14158	0.861148	0.0828402	2.7932	2.26159e+07
1773917_at	1611	0.681209	0.0841047	1.20258	0.41183	2.28643e+07
1769601_at	1612	0.152825	0.932558	0.0480021	4.12624	2.29113e+07
1769781_at	1613	1.32259	0.0280349	1.29805	0.593247	2.33624e+07
AFFX-r2-Bs-thr-3_s_at	1614	0.047419	2.82994	0.0517253	3.9179	2.34552e+07
1776725_at	1615	0.307817	1.24782	0.0418855	1.77621	2.34753e+07
1776783_at	1616	1.07072	0.0624173	1.04927	0.408298	2.35074e+07
1769645_at	1617	0.853814	1.12722	0.368593	0.0807769	2.35325e+07
1771139_at	1618	0.309037	0.429516	0.361811	0.596778	2.35447e+07
1773230_at	1619	0.135212	2.45015	0.115418	0.748621	2.35508e+07
1770430_at	1620	0.649235	0.080402	1.23702	0.448466	2.43029e+07
1773431_at	1621	1.09714	0.149167	1.10179	0.160671	2.43594e+07
1773553_at	1622	0.389649	0.143877	0.405425	1.27963	2.46044e+07
1770212_at	1623	0.801246	0.0550119	1.26694	0.521298	2.47013e+07
1780070_at	1624	0.415662	0.220048	0.594242	0.536747	2.48318e+07
1773043_at	1625	1.13386	1.24729	0.768167	0.0269256	2.50511e+07
1780082_at	1626	1.12505	0.0370272	1.3047	0.538071	2.50741e+07
1774576_at	1627	1.0191	2.22058	1.12758	0.0114765	2.51533e+07
1772048_at	1628	0.0900962	1.15313	0.139618	2.0181	2.52435e+07
1776349_s_at	1629	0.34074	0.881777	0.372449	0.263518	2.56454e+07
1779373_at	1630	0.564287	0.4073	0.785453	0.163761	2.58423e+07
1779552_at	1631	0.881452	0.125364	0.98903	0.271022	2.60093e+07
1779407_at	1632	0.466739	0.862735	0.334153	0.22026	2.60334e+07
1777692_at	1633	0.551145	0.21899	0.612725	0.400795	2.6043e+07
1770558_at	1634	0.244276	0.363396	0.589721	0.569852	2.65485e+07
1776841_at	1635	1.35185	0.923565	1.32651	0.0180976	2.70227e+07
1773047_at	1636	0.482184	0.230627	0.881723	0.3081	2.75757e+07
1779249_at	1637	0.364178	0.672309	0.154777	0.797175	2.75783e+07
1779699_at	1638	0.272185	0.711452	0.0914833	1.71662	2.81694e+07
1773085_at	1639	0.867633	0.079873	0.290938	1.50916	2.81743e+07
1778017_at	1640	0.604254	0.167152	1.07413	0.280733	2.82643e+07
1771302_at	1641	0.917626	0.360751	0.983977	0.0935776	2.83447e+07
1773732_at	1642	0.256334	0.148109	0.453826	1.77488	2.86009e+07
1777548_at	1643	0.423926	0.187252	0.289077	1.33348	2.8654e+07
1772456_at	1644	0.0846769	1.44829	0.115551	2.15449	2.87562e+07
1771234_at	1645	1.23344	0.0169267	1.31733	1.11366	2.88163e+07
1775416_at	1646	1.17166	1.73393	1.26973	0.0119179	2.91237e+07
1771772_at	1647	0.452107	0.182491	1.0966	0.341646	2.95422e+07
1778078_at	1648	1.28438	1.34832	1.26494	0.0141249	2.97047e+07
1771951_at	1649	0.149438	0.744777	0.671764	0.415361	2.99525e+07
1778151_at	1650	1.07668	0.158159	0.613789	0.299713	3.0755e+07
1779087_at	1651	1.28479	0.265538	1.07878	0.0851909	3.0882e+07
1777168_at	1652	0.881317	0.117429	1.07027	0.284264	3.1244e+07
1775024_at	1653	1.14984	0.0317376	0.80593	1.07217	3.13833e+07
1769610_at	1654	0.661022	0.911399	1.26202	0.0414919	3.14169e+07
1771310_at	1655	0.372172	0.591907	0.442125	0.324432	3.15517e+07
1776600_at	1656	0.856117	0.399894	1.16827	0.0790113	3.15915e+07
1779411_at	1657	0.699634	0.99762	0.289475	0.15714	3.20058e+07
1773879_at	1658	0.477036	0.229569	0.137092	2.11476	3.20123e+07
1772384_at	1659	1.19076	0.868024	1.31401	0.0233944	3.21551e+07
1772566_at	1660	0.250779	0.40201	0.0812446	3.88568	3.23156e+07
1776022_at	1661	1.22355	0.0946839	0.110365	2.51203	3.31352e+07
1773978_at	1662	0.4517	0.930442	0.695432	0.110351	3.3555e+07
1773838_at	1663	0.756131	0.0476065	1.11854	0.801589	3.36434e+07
1780088_at	1664	0.278282	1.44671	0.12087	0.665195	3.39454e+07
1776760_at	1665	0.0879285	0.967469	0.489728	0.778195	3.40929e+07
1778281_at	1666	0.572551	0.230098	0.405425	0.608254	3.42924e+07
1775332_at	1667	0.805582	0.247554	1.19221	0.137277	3.47983e+07
1773687_at	1668	1.12207	0.189368	0.635862	0.241889	3.49241e+07
1776191_at	1669	0.975749	0.315261	0.422977	0.252041	3.52745e+07
1778010_at	1670	1.31324	0.323195	1.14328	0.0679762	3.5962e+07
1771240_at	1671	1.25498	0.0280349	1.25869	0.745089	3.60069e+07
1777029_at	1672	1.0149	0.00846337	1.31946	2.91282	3.6037e+07
1771526_at	1673	0.572416	0.317905	0.752743	0.241448	3.61837e+07
1769452_at	1674	1.07492	0.357577	1.29898	0.0662105	3.61915e+07
1778249_at	1675	0.0929413	2.92251	0.0550495	2.18936	3.64241e+07
1775369_s_at	1676	0.39683	0.491404	0.327239	0.522181	3.70014e+07
1773284_at	1677	0.277063	4.66914	0.532411	0.0485544	3.74024e+07
1775409_at	1678	0.0253353	4.75324	0.061831	4.01545	3.76201e+07
1773683_at	1679	0.241702	0.425284	0.168473	1.95586	3.88814e+07
1779096_at	1680	0.305514	0.1936	0.489861	1.16928	3.88873e+07
1774092_at	1681	0.212979	0.454906	0.564856	0.620172	3.90988e+07
1776711_at	1682	0.84013	0.465485	0.856592	0.101523	3.93519e+07
1778146_at	1683	0.435036	0.478709	0.588259	0.277643	3.93538e+07
1775902_at	1684	0.564964	1.20867	1.04355	0.048113	4.0313e+07
1779548_at	1685	1.35388	2.75007	1.22944	0.00750386	4.06225e+07
1777242_at	1686	1.3089	0.0634753	1.32957	0.312514	4.12452e+07
1779576_at	1687	0.368649	0.329013	0.20238	1.40764	4.12607e+07
1777453_at	1688	0.931175	0.398836	1.07519	0.0865151	4.12648e+07
AFFX-Scv2-r2-Ec-bioB-M_at	1689	0.0436255	1.46416	0.170334	3.16001	4.13768e+07
1775003_at	1690	0.634196	0.112669	0.942358	0.516442	4.2065e+07
1777048_at	1691	0.102832	3.48373	0.157037	0.623703	4.33632e+07
1779460_at	1692	0.934562	0.0856916	0.797287	0.550872	4.35342e+07
1778205_at	1693	0.753692	4.7342	0.170733	0.0578239	4.37149e+07
1769671_at	1694	0.618886	0.531605	1.02866	0.104171	4.38325e+07
1777486_at	1695	1.27232	0.0655911	1.25763	0.336791	4.42541e+07
AFFX-r2-Sc-WBP1-3_at	1696	1.32015	0.339064	1.32332	0.0600309	4.50685e+07
1779952_at	1697	0.571738	1.11293	0.998471	0.0564997	4.62651e+07
1771067_at	1698	0.719686	0.826765	0.831328	0.0728316	4.67706e+07
1776538_at	1699	0.206883	0.832584	0.245861	0.851026	4.683e+07
1769921_at	1700	1.26473	1.07802	1.17519	0.0225116	4.70064e+07
1777946_at	1701	0.220024	1.41973	0.43654	0.264842	4.71101e+07
1771160_at	1702	1.06855	0.964824	1.27957	0.027367	4.71228e+07
1779620_at	1703	0.284108	0.334303	0.308357	1.23593	4.74323e+07
1773171_at	1704	1.19022	0.125893	1.29898	0.186272	4.77447e+07
1774595_at	1705	0.341011	0.313674	1.13968	0.298389	4.81385e+07
1778030_at	1706	0.795285	0.0185136	1.14913	2.1898	5.08892e+07
1775007_at	1707	0.319198	0.388786	0.633601	0.473185	5.15082e+07
1780064_at	1708	0.331798	1.05263	0.481218	0.221585	5.16558e+07
1776761_at	1709	1.15973	0.00740545	1.32411	3.27831	5.19028e+07
1777575_at	1710	0.855304	0.165036	1.28436	0.205694	5.19032e+07
1773197_at	1711	0.0214063	3.45623	0.14866	3.29111	5.21125e+07
1770207_at	1712	1.16177	0.0142819	0.824147	2.73317	5.22419e+07
1770828_at	1713	1.03062	0.304681	0.905924	0.131538	5.24245e+07
1778130_at	1714	0.406178	0.227453	0.691576	0.587067	5.27761e+07
1778109_at	1715	0.0485029	2.12801	0.129779	2.78879	5.34447e+07
1776457_at	1716	0.387075	0.299921	1.21322	0.269256	5.45489e+07
1779098_at	1717	0.979542	0.61571	0.306097	0.205694	5.4761e+07
1780117_at	1718	0.844195	0.729437	0.787049	0.0794527	5.71151e+07
1769338_at	1719	0.144425	1.47633	0.044279	4.04855	5.72084e+07
AFFX-Scv2-r2-Ec-bioB-5_at	1720	0.0478255	1.87093	0.24892	1.73119	5.77318e+07
1779734_at	1721	1.35348	0.99762	1.32943	0.0216288	5.86507e+07
1777871_at	1722	0.673892	3.61597	0.786118	0.0203046	5.88538e+07
1773056_at	1723	0.119767	0.643216	0.117013	4.30854	5.88825e+07
1779049_at	1724	1.17152	0.00952129	1.16601	2.99051	5.89141e+07
1771387_at	1725	0.154451	1.25417	0.174456	1.15118	5.89554e+07
1777638_at	1726	0.417559	0.159217	0.681072	0.860296	5.91115e+07
1779514_at	1727	0.224902	0.905052	0.172595	1.10925	5.92184e+07
1772622_at	1728	0.0642189	2.25126	0.0647563	4.1055	6.0065e+07
1771978_at	1729	0.932529	0.686591	0.956319	0.0640035	6.02182e+07
1774871_at	1730	0.452649	0.859032	0.772954	0.131097	6.11769e+07
1769621_at	1731	1.23547	0.686062	0.521907	0.0891635	6.13824e+07
1771287_at	1732	0.540442	1.56361	0.58427	0.0798941	6.13826e+07
1772529_at	1733	1.2081	0.437979	1.19939	0.0622379	6.17022e+07
1779207_at	1734	0.411055	0.0825179	0.430025	2.71022	6.17818e+07
1778936_at	1735	1.18832	0.0825179	0.853534	0.472743	6.19825e+07
1774347_at	1736	1.31188	0.163449	0.998338	0.184948	6.2128e+07
1769756_at	1737	1.2291	0.617297	1.31614	0.0397263	6.25324e+07
1777670_at	1738	0.480829	0.745834	0.634	0.174796	6.27757e+07
1775771_at	1739	0.74326	0.171383	0.22924	1.3635	6.31223e+07
1777999_at	1740	0.573364	0.182491	1.07174	0.35533	6.32825e+07
1773117_at	1741	0.512532	0.279291	0.926268	0.301479	6.3882e+07
1778156_at	1742	1.29522	0.0962708	1.32943	0.241006	6.38856e+07
1778947_at	1743	1.35266	0.32584	1.32717	0.068859	6.54796e+07
1779792_at	1744	0.910988	0.0327956	1.31294	1.02759	6.55482e+07
1771743_at	1745	0.349411	0.352288	0.209561	1.56389	6.56649e+07
1779344_at	1746	0.774556	0.0825179	1.24766	0.505849	6.56748e+07
1778401_at	1747	0.299824	0.395663	0.635197	0.535423	6.56766e+07
1776388_at	1748	0.686221	0.339593	0.658201	0.263518	6.60435e+07
1771450_at	1749	0.695841	0.22375	1.14899	0.225999	6.6109e+07
1773673_at	1750	1.0042	0.0624173	1.01483	0.636063	6.62716e+07
1779155_at	1751	0.640564	0.0618884	1.09128	0.94019	6.73137e+07
1774819_at	1752	1.33668	0.0195715	1.30284	1.19797	6.81949e+07
1777456_at	1753	1.26392	0.308384	1.32877	0.0790113	6.86405e+07
1778691_at	1754	1.35131	0.55964	1.32132	0.0410505	6.91503e+07
1774139_at	1755	0.13738	1.39275	0.934113	0.229971	6.9445e+07
1773977_at	1756	0.249966	0.740545	0.195333	1.13882	6.9851e+07
1772268_at	1757	0.400081	0.215287	0.501163	0.954756	7.00059e+07
AFFX-Scv2-r2-Bs-thr-3_s_at	1758	0.0624577	3.08278	0.0565122	3.69587	7.02579e+07
1770395_at	1759	1.34115	0.268183	1.15431	0.0997572	7.11428e+07
AFFX-r2-TagIN-5_at	1760	0.824414	0.219519	0.116482	1.97175	7.18171e+07
1771140_at	1761	1.05446	0.0851627	0.772954	0.601192	7.26958e+07
1770357_at	1762	0.661157	0.234859	0.921348	0.291768	7.27462e+07
1778317_at	1763	1.21799	0.222692	1.30776	0.117855	7.31652e+07
1770835_at	1764	1.32177	0.0238032	1.28223	1.03818	7.35875e+07
1778832_at	1765	0.414307	0.650093	0.510338	0.30501	7.36936e+07
1772533_at	1766	0.383823	0.144935	1.07679	0.705804	7.55799e+07
1769806_at	1767	1.32651	0.352817	0.725351	0.125359	7.71103e+07
1778491_at	1768	1.25945	0.0893943	1.11229	0.339881	7.71935e+07
1770099_at	1769	0.261076	0.575509	0.341201	0.830722	7.72519e+07
AFFX-r2-Ec-bioB-M_at	1770	0.0448449	2.22904	0.134167	3.15383	7.77632e+07
1774376_at	1771	1.35334	0.0174557	1.02081	1.77577	7.86098e+07
1770202_at	1772	0.204986	3.726	0.205438	0.27367	7.92269e+07
1776161_at	1773	0.177076	3.27956	0.118742	0.622379	7.92295e+07
1779928_at	1774	0.269205	0.830997	0.347317	0.555286	8.03207e+07
1770778_at	1775	0.181818	1.17905	0.12087	1.66497	8.04609e+07
1775587_at	1776	1.29996	0.962708	1.10312	0.0313397	8.10773e+07
1773966_at	1777	0.483403	0.589262	1.23569	0.123152	8.14678e+07
1776013_at	1778	0.908413	0.0497223	1.11362	0.866034	8.271e+07
1771355_at	1779	0.198889	0.230098	0.291869	3.27168	8.3479e+07
1778542_at	1780	0.606964	0.125364	1.07067	0.536747	8.36335e+07
1777791_at	1781	0.5021	0.289341	0.478692	0.629442	8.38797e+07
1778191_at	1782	0.761685	0.617297	1.02453	0.0909292	8.40689e+07
1775258_at	1783	0.520797	0.538482	0.486005	0.323107	8.54087e+07
1775280_at	1784	0.487874	0.108437	0.906456	0.920327	8.59739e+07
1778638_at	1785	0.685138	0.0920391	1.3063	0.53763	8.68967e+07
1778728_at	1786	0.952987	0.0576567	1.32717	0.607371	8.69582e+07
1774776_at	1787	0.922368	0.214758	0.900605	0.24851	8.71666e+07
1775948_at	1788	1.19076	0.238032	1.19779	0.130655	8.7369e+07
AFFX-r2-Bs-phe-5_at	1789	0.052161	2.45438	0.0869623	3.92938	8.77879e+07
1770170_at	1790	0.205663	0.685533	0.353567	0.896049	8.91351e+07
1773686_s_at	1791	0.412952	3.48109	0.335084	0.0931362	9.03001e+07
1779302_at	1792	1.23655	0.568633	0.474038	0.134628	9.03764e+07
1780250_at	1793	0.515513	0.0978577	1.10152	0.807769	9.04515e+07
AFFX-r2-Ec-bioB-5_at	1794	0.0554125	1.68686	0.22924	2.09137	9.05536e+07
1772654_at	1795	0.631486	0.665961	0.85247	0.125359	9.07826e+07
1770394_at	1796	0.266902	3.88257	0.233628	0.186272	9.17369e+07
1775183_at	1797	1.25728	0.189897	0.891563	0.212315	9.23673e+07
1779046_at	1798	0.265411	2.19201	0.152118	0.512028	9.31051e+07
1774509_at	1799	0.947026	0.0312087	0.869756	1.76341	9.31765e+07
1773560_at	1800	0.90462	0.736842	1.16787	0.0582653	9.33632e+07
1774403_at	1801	0.633789	0.311029	0.263679	0.873096	9.34702e+07
1779845_at	1802	0.17098	1.06162	0.181238	1.38954	9.56216e+07
1778956_at	1803	0.384365	0.333774	0.426833	0.835577	9.57959e+07
1779297_at	1804	0.219482	3.5086	0.248388	0.239682	9.63926e+07
AFFX-r2-Ec-bioB-3_at	1805	0.0593416	2.01322	0.166611	2.31384	9.86927e+07
1777572_at	1806	1.17233	1.93071	0.593046	0.0344295	9.87321e+07
1772581_at	1807	1.32245	0.235387	0.22698	0.655926	9.95486e+07
1769770_at	1808	0.448584	0.139646	0.293598	2.52041	9.96129e+07
1772791_at	1809	0.890801	0.1936	0.204508	1.31759	1.00356e+08
1779462_at	1810	1.19686	0.0327956	1.29938	0.911057	1.0044e+08
1771940_at	1811	0.644086	0.705633	0.0958713	1.0682	1.00856e+08
1776670_at	1812	0.236282	0.393547	0.350775	1.42794	1.01056e+08
1779454_at	1813	1.16475	0.114784	0.535204	0.65416	1.02573e+08
1779929_at	1814	1.15459	0.0528961	0.512865	1.4968	1.03067e+08
1773420_at	1815	0.272321	0.381381	0.430556	1.05495	1.04989e+08
1771693_at	1816	0.342366	1.1653	0.0370986	3.20194	1.07098e+08
1777759_at	1817	0.565642	0.206295	0.558872	0.728316	1.07154e+08
1770887_at	1818	0.466197	0.153928	0.60262	1.10174	1.08156e+08
1778633_at	1819	0.434765	0.642158	0.376438	0.453763	1.08462e+08
1773275_at	1820	1.1741	0.0206295	1.04302	1.89097	1.09091e+08
1772396_at	1821	0.770627	0.110024	0.768167	0.739351	1.11681e+08
1776402_at	1822	0.5189	0.104734	0.824945	1.07482	1.11901e+08
1772699_at	1823	0.0418642	4.30415	0.0627618	4.0768	1.12199e+08
AFFX-BioB-3_at	1824	0.055548	1.8429	0.168473	2.78879	1.12532e+08
1774938_at	1825	0.0965994	0.981222	0.116615	4.39638	1.15659e+08
1776228_at	1826	0.580274	0.771754	0.112758	0.964908	1.15702e+08
1769422_at	1827	1.09037	0.191484	0.600093	0.390201	1.16873e+08
1771527_at	1828	0.716705	0.799788	1.04647	0.0821011	1.19476e+08
1773893_at	1829	0.0586641	2.91457	0.241074	1.19444	1.19937e+08
1779950_at	1830	1.13413	1.04099	1.16814	0.0357537	1.19976e+08
1778165_at	1831	1.29454	0.271357	1.24101	0.113441	1.21076e+08
1775137_s_at	1832	0.388565	0.125893	0.792368	1.27698	1.21268e+08
1779911_at	1833	0.15716	0.407829	0.23908	3.23063	1.21412e+08
1776542_at	1834	0.524455	0.426342	0.444784	0.497903	1.21423e+08
1771546_at	1835	1.0947	0.140704	1.02799	0.312955	1.21742e+08
1780080_at	1836	0.619428	1.20021	0.673758	0.0993158	1.23125e+08
1777772_at	1837	0.413223	0.3105	0.568845	0.682851	1.23799e+08
1778371_at	1838	0.18507	1.31024	0.13789	1.49106	1.24109e+08
1772624_at	1839	1.11882	0.0238032	1.30869	1.4328	1.2463e+08
1770431_at	1840	0.758976	0.198889	0.847018	0.391084	1.25048e+08
1772499_at	1841	1.31324	0.0116371	1.2426	2.63739	1.25761e+08
1779690_s_at	1842	1.35483	3.17112	1.3297	0.00882807	1.28441e+08
1770936_at	1843	0.364856	0.333774	0.515258	0.80512	1.28943e+08
1772730_at	1844	0.0486384	2.89976	0.16568	2.15714	1.3005e+08
1774426_at	1845	1.30944	0.512034	1.04581	0.0723902	1.30878e+08
1774194_at	1846	1.32462	0.0423168	0.313277	2.90267	1.32441e+08
1779077_at	1847	0.737163	3.59746	0.764178	0.02516	1.32571e+08
1774759_at	1848	1.08468	0.0185136	1.28316	1.98058	1.3302e+08
1771799_at	1849	0.785395	0.158688	1.14274	0.358861	1.33554e+08
1777909_at	1850	0.812492	0.482412	0.692507	0.188479	1.33915e+08
1776883_at	1851	0.240618	0.405184	0.195732	2.68991	1.35311e+08
1774593_at	1852	0.286953	4.39831	0.62323	0.0653277	1.35689e+08
1769626_at	1853	1.1848	0.935731	0.784389	0.0591481	1.36128e+08
1778851_at	1854	0.250373	2.21053	0.177781	0.523946	1.37082e+08
1778601_at	1855	0.86113	0.0232743	0.972675	2.64798	1.37593e+08
1777212_at	1856	1.05555	1.7022	1.08716	0.0264842	1.38522e+08
1770867_at	1857	1.07126	0.0603015	0.92055	0.873979	1.40436e+08
1773228_at	1858	0.489907	0.253372	0.660328	0.635621	1.4142e+08
1779516_at	1859	0.222599	0.714626	0.129513	2.53366	1.42399e+08
1771076_at	1860	1.30335	1.03465	1.26361	0.0308983	1.46092e+08
1779214_at	1861	1.0397	3.1891	1.19979	0.0132421	1.46269e+08
1771814_at	1862	1.23547	0.222692	0.729207	0.262635	1.46336e+08
1772958_at	1863	0.430836	2.73049	0.186291	0.240565	1.46555e+08
1779944_at	1864	1.05135	1.44406	1.21229	0.0286912	1.47338e+08
1776281_at	1865	0.704647	0.167681	1.04341	0.43081	1.49856e+08
1771219_at	1866	0.960574	0.341709	1.06469	0.152284	1.50784e+08
1770562_at	1867	1.14849	0.0777572	1.2668	0.470536	1.50951e+08
1780071_at	1868	1.24753	0.0259191	1.32079	1.24652	1.51018e+08
1773180_at	1869	1.02479	0.0248611	0.926401	2.25601	1.5102e+08
1773257_at	1870	0.091451	4.41471	0.0538528	2.41889	1.51458e+08
1778201_at	1871	0.431242	0.449088	0.17552	1.56963	1.51918e+08
1779050_at	1872	0.270966	0.808252	0.396516	0.617082	1.53899e+08
1775814_at	1873	0.488145	1.29119	0.218204	0.390201	1.54565e+08
1777429_at	1874	1.0859	0.0766993	1.20112	0.537188	1.55285e+08
1773161_at	1875	1.14537	0.0957419	1.27199	0.385787	1.5594e+08
1775542_at	1876	0.78133	0.279291	1.16734	0.211432	1.56283e+08
1775349_at	1877	0.188728	0.537424	0.254903	2.08343	1.56353e+08
1776260_at	1878	1.19794	0.176673	1.21907	0.209225	1.5742e+08
1774383_at	1879	1.35483	0.026977	1.32943	1.11145	1.57686e+08
1773293_at	1880	0.254979	0.268712	0.231368	3.41161	1.58229e+08
1779918_at	1881	1.03387	0.0195715	1.32664	2.01721	1.5888e+08
1780192_at	1882	0.771847	0.213171	1.25763	0.261752	1.58945e+08
1779030_at	1883	0.61279	0.400952	1.19247	0.18539	1.60285e+08
1775968_at	1884	1.28641	0.0354404	1.32611	0.898256	1.60325e+08
1770423_at	1885	0.688525	0.499868	1.04461	0.151401	1.61308e+08
1769804_at	1886	0.130199	1.26104	0.0898876	3.68263	1.61714e+08
1772162_at	1887	0.356049	0.517323	0.0853667	3.46767	1.6228e+08
1779201_at	1888	0.123696	2.40042	0.0960043	1.90951	1.62419e+08
1778808_at	1889	0.219076	0.432161	0.451699	1.27654	1.6271e+08
1777927_at	1890	0.295759	0.432161	0.322319	1.33039	1.64663e+08
1776036_at	1891	1.18819	0.853742	1.30696	0.0414919	1.66594e+08
1773305_at	1892	0.244276	2.29463	0.104913	0.935334	1.6666e+08
1779627_at	1893	1.32868	0.0163978	1.3293	1.90157	1.67212e+08
AFFX-ThrX-5_at	1894	0.118954	1.95874	0.0631607	3.7281	1.68073e+08
1774974_at	1895	1.35063	0.196773	1.32903	0.156698	1.69733e+08
1770660_at	1896	0.949465	0.0714097	1.14979	0.710218	1.69789e+08
1778617_at	1897	0.45021	0.270828	0.197593	2.30148	1.70498e+08
1776440_at	1898	1.0061	0.0756414	0.891563	0.817921	1.70963e+08
1774710_at	1899	0.706815	0.327956	0.997806	0.241006	1.73243e+08
1770001_at	1900	0.112586	2.68659	0.0853667	2.15979	1.75322e+08
1770010_at	1901	0.817504	2.38455	0.784389	0.0366365	1.75828e+08
1769431_at	1902	0.775369	0.0692938	0.358354	2.9318	1.79873e+08
1772400_at	1903	0.851104	0.133827	1.19832	0.414037	1.80535e+08
1773490_at	1904	0.430023	0.329013	0.561665	0.711984	1.81123e+08
1769961_at	1905	1.2039	0.873314	1.29845	0.0414919	1.81879e+08
1774917_at	1906	1.23588	0.066649	1.3277	0.518208	1.82174e+08
AFFX-BioB-M_at	1907	0.0421352	2.02645	0.195998	3.39969	1.86868e+08
1775853_at	1908	0.612112	0.266596	0.544911	0.644449	1.88198e+08
1775345_at	1909	1.25349	0.0735255	1.26029	0.493931	1.88979e+08
1774340_at	1910	0.565642	0.760116	1.13344	0.117855	1.89475e+08
1779236_at	1911	1.27219	0.5443	1.2793	0.0648863	1.90062e+08
1771271_at	1912	1.35293	0.0766993	1.32425	0.418451	1.90311e+08
1779538_at	1913	0.999187	0.195186	1.32305	0.222909	1.90384e+08
1776143_at	1914	1.22002	0.677599	0.623363	0.111675	1.9063e+08
1769308_at	1915	0.219211	4.44168	0.262084	0.225557	1.90746e+08
1778189_at	1916	0.224766	0.663846	0.139618	2.76451	1.91213e+08
1773748_at	1917	0.613738	1.57895	0.228708	0.259987	1.91327e+08
1779016_at	1918	0.550467	0.826236	0.826674	0.15405	1.94323e+08
1779593_at	1919	0.160818	3.04417	0.162356	0.731406	1.96758e+08
1777257_at	1920	1.2249	0.690823	1.32012	0.0520856	1.97123e+08
1771218_at	1921	1.31988	0.261835	1.32185	0.127566	1.98073e+08
1777102_at	1922	0.0937542	1.0484	0.329765	1.80004	1.98826e+08
1777080_at	1923	0.0677415	0.917218	0.367529	2.55661	1.99319e+08
1777289_at	1924	1.03536	1.9836	1.04115	0.027367	2.00454e+08
AFFX-Scv2-r2-Bs-thr-5_s_at	1925	0.0879285	2.96112	0.0622299	3.58729	2.02918e+08
1774558_at	1926	0.792034	0.862735	1.25351	0.0693004	2.09205e+08
AFFX-PheX-M_at	1927	0.104051	1.98625	0.0929459	3.08894	2.11143e+08
1775713_at	1928	0.954613	0.104734	1.03251	0.578239	2.12751e+08
1772934_at	1929	0.87102	0.26977	1.21734	0.210108	2.17152e+08
1779688_at	1930	0.4685	0.211584	0.67921	0.893401	2.17644e+08
1771819_at	1931	1.28329	0.0460196	0.697427	1.46855	2.21343e+08
1779905_at	1932	1.13061	1.12722	1.29539	0.0366365	2.21388e+08
1771305_at	1933	0.955291	0.16292	1.05645	0.368131	2.21818e+08
1776348_at	1934	0.239534	0.914573	0.22924	1.21739	2.28593e+08
1777723_at	1935	1.29088	0.0317376	0.971212	1.54491	2.3239e+08
AFFX-Scv2-r2-Ec-bioC-3_at	1936	0.0365804	2.12695	0.214347	3.66939	2.32896e+08
1771988_at	1937	0.0896897	4.52261	0.225251	0.674465	2.34605e+08
1774742_at	1938	0.220431	1.5525	0.138821	1.29993	2.35776e+08
1774500_at	1939	0.212302	3.10077	0.658999	0.142573	2.36626e+08
1780030_at	1940	0.470532	0.680243	0.622964	0.31119	2.38913e+08
1780201_at	1941	1.0359	0.0814599	1.11841	0.658133	2.39709e+08
1769411_at	1942	0.100528	1.178	0.43787	1.2015	2.41951e+08
1769474_at	1943	0.716434	0.0729966	0.730005	1.63981	2.45374e+08
1773369_at	1944	1.31297	0.835758	1.28741	0.0445818	2.50001e+08
1770256_at	1945	1.11408	0.0412589	1.00592	1.3635	2.5066e+08
1773460_at	1946	1.31405	0.0544829	1.29672	0.681969	2.5396e+08
1769598_at	1947	1.03956	0.066649	1.0014	0.917237	2.57816e+08
1775146_at	1948	1.13955	1.41444	1.27944	0.0308983	2.58843e+08
AFFX-BioB-5_at	1949	0.05189	1.85295	0.220597	2.99801	2.59085e+08
1773129_at	1950	0.30985	0.242264	0.225916	3.76517	2.60377e+08
1769799_at	1951	0.852053	1.66464	0.762449	0.0591481	2.61734e+08
1772986_at	1952	0.378675	0.715684	0.357556	0.667844	2.71048e+08
1774504_at	1953	1.0527	1.67786	1.26029	0.0291326	2.72847e+08
1778545_at	1954	1.06124	0.771754	1.11828	0.071066	2.75837e+08
1773476_at	1955	0.449668	1.99788	0.19879	0.366365	2.80135e+08
1770089_at	1956	0.375152	0.816186	0.408749	0.523946	2.81996e+08
1778383_at	1957	0.81913	0.120074	1.17253	0.568969	2.82577e+08
1771554_at	1958	1.31974	0.0603015	1.32797	0.621938	2.84161e+08
1771915_at	1959	0.113128	0.309971	0.889303	2.12492	2.91001e+08
1773936_at	1960	0.421894	0.617826	0.464464	0.548665	2.9309e+08
1779167_at	1961	1.09253	0.163978	1.21042	0.306334	2.93247e+08
1779105_at	1962	0.749356	0.617826	0.848481	0.169499	2.95211e+08
1780091_at	1963	0.344127	0.621	0.441061	0.708894	2.98326e+08
1776507_at	1964	0.76846	0.674954	0.415132	0.31119	3.00838e+08
1773565_at	1965	0.695841	1.31288	0.0636926	1.15206	3.01385e+08
1779118_at	1966	0.149709	0.921978	0.121402	4.00309	3.02743e+08
1769591_at	1967	0.991058	0.0772282	1.29646	0.676672	3.02826e+08
1779003_at	1968	0.876981	0.877546	1.30909	0.066652	3.02868e+08
1777199_at	1969	1.03902	0.734726	1.31334	0.0670934	3.04509e+08
Cutoff_0.2	NA	0.270966	1.05792	0.26594	0.882807	3.04885e+08
1773302_at	1970	0.987807	0.026977	0.998737	2.53145	3.0588e+08
AFFX-ThrX-3_at	1971	0.0826446	3.18646	0.0690114	3.67601	3.07334e+08
1779168_at	1972	0.483132	0.248611	1.19806	0.469653	3.08718e+08
1772418_at	1973	0.308359	0.687649	0.423908	0.753917	3.11232e+08
1770967_at	1974	0.316895	1.67522	0.138555	0.921209	3.1126e+08
1769314_at	1975	0.188592	1.13303	0.122731	2.58751	3.13055e+08
1778117_at	1976	0.299688	0.535308	1.17984	0.361068	3.19209e+08
1775295_at	1977	1.35483	0.320021	1.32943	0.118738	3.20815e+08
1776239_at	1978	1.14754	0.111611	1.24885	0.429044	3.23335e+08
1776366_at	1979	0.328817	2.49934	0.476032	0.175679	3.24657e+08
1771214_at	1980	0.547622	0.602486	0.66219	0.316045	3.29226e+08
1775044_at	1981	0.372714	2.15234	0.0756599	1.1375	3.29498e+08
1776792_at	1982	1.2142	0.114255	1.00086	0.498786	3.32279e+08
1778287_at	1983	0.537732	3.5287	0.0550495	0.66343	3.33182e+08
1769679_at	1984	0.915052	0.532134	0.733196	0.194218	3.33403e+08
1779569_at	1985	1.35334	0.0206295	1.3297	1.87243	3.3609e+08
1774838_at	1986	0.886059	0.452261	1.03756	0.167292	3.36591e+08
1771880_at	1987	0.488958	0.39672	0.110232	3.26595	3.40697e+08
1776926_at	1988	1.27381	0.156572	1.10817	0.316045	3.40961e+08
1770968_at	1989	0.139954	3.25311	0.0607672	2.51468	3.41404e+08
1771961_at	1990	0.569841	0.589262	0.853534	0.244096	3.42417e+08
1770534_at	1991	0.73784	3.93494	0.780267	0.0308983	3.42976e+08
1772349_at	1992	0.456578	1.55303	0.160761	0.616641	3.47375e+08
1778717_at	1993	0.941607	0.217403	1.28835	0.267049	3.49465e+08
1779334_at	1994	0.554938	1.21714	0.268998	0.387994	3.50346e+08
1772091_at	1995	1.15608	3.88574	1.3176	0.0119179	3.51183e+08
1775396_at	1996	0.674434	0.573393	0.28522	0.64136	3.54028e+08
1773540_at	1997	1.29278	0.165565	1.32132	0.250717	3.56703e+08
[truncated: 3,904 more rows]

## Sheet: wild-type rep1Lomb-Scargle
probe	200	188.889	178.947	170	161.905	154.545	147.826	141.667	136	130.769	125.926	121.429	117.241	113.333	109.677	106.25	103.03	100	97.1429	94.4444	91.8919	89.4737	87.1795	85	82.9268	80.9524	79.0698	77.2727	75.5556	73.913	72.3404	70.8333	69.3878	68	66.6667	65.3846	64.1509	62.963	61.8182	60.7143	59.6491	58.6207	57.6271	56.6667	55.7377	54.8387	53.9683	53.125	52.3077
1769308_at	0.441187	0.311565	0.226025	0.180587	0.16644	0.178288	0.215993	0.282891	0.382317	0.512602	0.661776	0.805796	0.915958	0.976338	0.996583	0.99983	0.999999	1	1	1	1	0.999958	0.99874	0.989678	0.961853	0.9135	0.855619	0.802747	0.765854	0.75107	0.760717	0.793902	0.84563	0.905083	0.95648	0.987162	0.998031	0.999883	0.999998	1	1	1	1	1	0.999991	0.999866	0.999188	0.997453	0.99499
1769311_at	0.980776	0.97377	0.966732	0.958821	0.946648	0.92328	0.877123	0.79411	0.669482	0.521568	0.383708	0.279137	0.211071	0.171502	0.150983	0.142332	0.140849	0.143905	0.150775	0.1626	0.182275	0.214293	0.264574	0.339725	0.444345	0.575275	0.715574	0.837801	0.921342	0.966246	0.986238	0.994299	0.997532	0.998899	0.99951	0.999787	0.999909	0.999961	0.999983	0.999993	0.999997	0.999999	1	1	1	1	1	1	1
1769312_at	0.454588	0.634332	0.817233	0.934912	0.979321	0.989688	0.987905	0.973881	0.936572	0.868426	0.779479	0.690968	0.619567	0.572211	0.549912	0.552451	0.580664	0.635969	0.716896	0.813175	0.902987	0.963728	0.991008	0.998593	0.999859	0.99999	0.999999	1	1	1	1	1	1	1	1	1	1	1	1	1	1	1	1	1	1	1	1	1	1
1769313_at	0.463487	0.596407	0.718949	0.799269	0.829098	0.815449	0.76745	0.698506	0.627072	0.569056	0.532443	0.518383	0.524688	0.548806	0.589742	0.648499	0.726046	0.817867	0.90739	0.969746	0.995105	0.999729	0.999997	1	1	1	1	1	1	0.999997	0.999972	0.999875	0.999688	0.999518	0.999524	0.999707	0.999894	0.99998	0.999998	1	1	1	1	1	1	1	1	1	0.999998
1769314_at	0.936363	0.990408	0.999667	0.999999	1	1	1	1	1	0.999998	0.999993	0.999991	0.999994	0.999999	1	1	1	1	1	0.999999	0.999812	0.994772	0.96126	0.873387	0.746625	0.619525	0.517105	0.446449	0.406528	0.39554	0.414104	0.466003	0.556281	0.683693	0.826218	0.937751	0.988278	0.999029	0.999961	0.999998	1	0.999999	0.999987	0.999904	0.999527	0.998512	0.996806	0.995078	0.994454
1769317_at	0.174877	0.242107	0.362097	0.545734	0.756985	0.913352	0.980016	0.996515	0.999345	0.999804	0.999889	0.999899	0.999886	0.999872	0.999874	0.999898	0.999933	0.999966	0.999987	0.999996	0.999999	1	1	1	0.999999	0.999995	0.999977	0.999905	0.999655	0.998945	0.997325	0.99437	0.99013	0.985544	0.982304	0.981947	0.984728	0.989317	0.993764	0.996862	0.998545	0.999315	0.999637	0.999768	0.99982	0.999841	0.999853	0.999867	0.999888
1769319_at	0.988925	0.996154	0.997534	0.996023	0.988883	0.968921	0.93246	0.887301	0.845896	0.815663	0.798043	0.792272	0.798497	0.818252	0.85221	0.896517	0.940948	0.973557	0.990212	0.996144	0.997495	0.996503	0.991569	0.977083	0.946176	0.898127	0.840601	0.783724	0.734989	0.698987	0.679284	0.679716	0.704174	0.754538	0.826298	0.903694	0.963146	0.991798	0.999141	0.999967	1	1	1	1	1	1	1	1	1
1769320_at	0.545558	0.415927	0.305397	0.226339	0.178145	0.153863	0.146561	0.151249	0.164248	0.182144	0.201423	0.219199	0.234533	0.249239	0.267617	0.295688	0.340707	0.410602	0.511491	0.641043	0.780069	0.895594	0.964428	0.991936	0.998882	0.999915	0.999997	1	1	1	1	1	1	0.999999	0.999991	0.999969	0.999937	0.999918	0.999927	0.999954	0.99998	0.999994	0.999999	1	1	1	1	1	1
1769321_at	0.980989	0.989429	0.98892	0.977317	0.940223	0.861429	0.748436	0.628599	0.521885	0.432981	0.359255	0.298134	0.249511	0.214783	0.19543	0.192988	0.210254	0.252478	0.326735	0.436823	0.573575	0.711084	0.82165	0.895225	0.938935	0.96418	0.979086	0.987991	0.993132	0.995917	0.997353	0.998111	0.998594	0.999018	0.999434	0.999764	0.999938	0.999991	0.999999	1	1	1	1	1	1	1	1	1	1
1769322_s_at	0.655717	0.720079	0.796099	0.868506	0.923485	0.95738	0.975451	0.984603	0.989483	0.992472	0.994581	0.996127	0.997163	0.997726	0.997873	0.997632	0.996993	0.995977	0.994777	0.993803	0.993488	0.993976	0.995023	0.996224	0.99727	0.998039	0.998541	0.998831	0.998959	0.998943	0.998766	0.998358	0.997573	0.99617	0.993822	0.990214	0.985223	0.979063	0.972243	0.965332	0.958729	0.952572	0.946803	0.941258	0.935747	0.930106	0.924292	0.918522	0.913455
1769323_at	0.996914	0.999956	1	1	1	1	0.999975	0.999021	0.991919	0.971391	0.938697	0.905113	0.884085	0.884156	0.905482	0.939102	0.970583	0.989644	0.997066	0.999035	0.999353	0.998884	0.996598	0.98895	0.970538	0.938567	0.896104	0.85028	0.809193	0.78049	0.770876	0.785214	0.824398	0.881696	0.940307	0.980444	0.996536	0.999723	0.999991	1	1	1	1	1	0.999995	0.999961	0.999827	0.999518	0.999123
1769324_at	0.313855	0.402524	0.544882	0.729551	0.894946	0.978324	0.997899	0.99988	0.999989	0.999993	0.999964	0.999641	0.997325	0.988001	0.965552	0.928996	0.884062	0.839339	0.802535	0.778871	0.770818	0.778391	0.799731	0.831728	0.870371	0.910724	0.947087	0.974328	0.990364	0.997344	0.999481	0.999928	0.999993	0.999999	1	1	1	1	1	1	1	1	1	1	1	1	1	0.999999	0.999996
1769325_at	1	1	1	1	0.999978	0.999685	0.998009	0.992923	0.982932	0.968251	0.950507	0.932002	0.91538	0.903601	0.899766	0.906401	0.924013	0.949238	0.974389	0.991363	0.998326	0.999838	0.999992	1	1	1	1	0.99999	0.99985	0.99865	0.992483	0.972396	0.928408	0.860067	0.781211	0.711938	0.667695	0.655169	0.673582	0.716681	0.774203	0.834323	0.88732	0.928273	0.956901	0.975432	0.98662	0.992865	0.996026
1769329_at	0.820868	0.940845	0.989402	0.998788	0.999788	0.999831	0.999492	0.997916	0.993506	0.986378	0.980081	0.978778	0.983374	0.990821	0.996813	0.999446	0.999969	1	1	1	1	1	0.999987	0.999272	0.991812	0.963848	0.909759	0.842458	0.782155	0.744182	0.736379	0.760758	0.813644	0.88283	0.946625	0.985035	0.997905	0.99988	0.999997	1	1	1	0.999999	0.999989	0.999896	0.999445	0.998181	0.996012	0.993785
1769331_at	0.991546	0.997552	0.999573	0.99996	0.999998	1	1	1	1	1	1	1	1	1	1	1	1	1	1	1	1	1	0.999999	0.999994	0.999979	0.999946	0.999885	0.999802	0.999724	0.99969	0.999708	0.999746	0.999759	0.999694	0.999422	0.99849	0.995554	0.987849	0.972074	0.946604	0.912018	0.869261	0.818483	0.760364	0.69861	0.640818	0.596259	0.572465	0.573324
1769333_at	0.971936	0.99218	0.998466	0.999746	0.99995	0.999984	0.999992	0.999995	0.999996	0.999996	0.999995	0.999993	0.999988	0.999982	0.999976	0.999975	0.999977	0.999979	0.999976	0.999964	0.999932	0.999863	0.999758	0.99966	0.999629	0.999672	0.999749	0.999816	0.999859	0.999883	0.999893	0.99989	0.999864	0.999769	0.999419	0.998022	0.992764	0.977144	0.944189	0.895332	0.84206	0.796904	0.766161	0.749724	0.744382	0.747154	0.757231	0.775945	0.804859
1769335_at	0.589735	0.57672	0.570427	0.570818	0.579753	0.600204	0.635465	0.688048	0.757452	0.836624	0.91032	0.962113	0.987783	0.996654	0.998994	0.999543	0.999627	0.999495	0.999082	0.998138	0.996166	0.992264	0.984902	0.971916	0.951274	0.922801	0.889802	0.858665	0.836132	0.826254	0.829092	0.841475	0.85887	0.877232	0.894058	0.908473	0.920735	0.931601	0.94184	0.951967	0.962151	0.972193	0.981538	0.989375	0.994975	0.998169	0.999523	0.999918	0.999992
1769336_at	0.805364	0.714313	0.630378	0.566094	0.523448	0.495879	0.473049	0.445622	0.409066	0.365391	0.321689	0.286084	0.2641	0.257755	0.26654	0.288292	0.319328	0.354581	0.38864	0.417706	0.441293	0.462491	0.486762	0.520172	0.567774	0.631994	0.710591	0.795071	0.872339	0.931031	0.967785	0.986984	0.995507	0.998727	0.999724	0.999957	0.999995	1	1	1	1	1	1	1	0.999999	0.999999	0.999998	0.999997	0.999995
1769338_at	0.645229	0.63648	0.646013	0.678959	0.73739	0.815505	0.896662	0.95866	0.989837	0.998703	0.999921	0.999997	1	1	0.999994	0.999903	0.998909	0.992707	0.96948	0.913573	0.821093	0.708487	0.600415	0.513975	0.45508	0.422953	0.414657	0.427077	0.457049	0.500966	0.554868	0.615227	0.679688	0.746772	0.814334	0.877857	0.930637	0.967185	0.987301	0.995912	0.998828	0.99966	0.999881	0.999941	0.999954	0.999946	0.999917	0.999855	0.999743
1769339_at	0.997677	0.99729	0.996585	0.995511	0.994266	0.993399	0.993578	0.99502	0.997133	0.998894	0.999754	0.999975	0.999999	1	1	1	1	1	0.999999	0.999959	0.999424	0.996194	0.98566	0.964211	0.934235	0.904567	0.886154	0.886796	0.907203	0.939392	0.969952	0.989081	0.996969	0.9992	0.999686	0.999713	0.99938	0.997898	0.992609	0.977954	0.946707	0.893837	0.8208	0.737418	0.659041	0.60029	0.570416	0.572779	0.605979
1769341_at	0.999819	0.999796	0.999629	0.999082	0.997534	0.993703	0.984986	0.965526	0.922832	0.837723	0.698996	0.527019	0.365996	0.24608	0.16939	0.124429	0.0995447	0.0869029	0.0819191	0.081995	0.0856994	0.092514	0.102993	0.119153	0.145043	0.187553	0.256993	0.365133	0.515991	0.689826	0.842013	0.937517	0.980219	0.994597	0.998619	0.999653	0.999914	0.999979	0.999995	0.999999	1	1	1	1	1	1	1	1	1
1769342_at	0.618867	0.700441	0.800259	0.895349	0.959939	0.989097	0.997762	0.999598	0.999924	0.999983	0.999995	0.999999	1	1	1	1	1	1	1	1	1	1	1	1	0.999999	0.99999	0.999953	0.999854	0.999683	0.999501	0.999396	0.999389	0.99942	0.999402	0.999242	0.998761	0.997536	0.99473	0.989108	0.979413	0.964653	0.943863	0.915756	0.879189	0.834735	0.786372	0.741455	0.708424	0.694009
1769344_at	0.796601	0.830053	0.860041	0.877144	0.874485	0.846116	0.786411	0.695772	0.586733	0.479387	0.389657	0.32322	0.277722	0.247509	0.227029	0.212569	0.202909	0.199195	0.204375	0.222724	0.259647	0.321147	0.411701	0.529794	0.663265	0.790216	0.889078	0.950932	0.981858	0.994334	0.998483	0.999649	0.99993	0.999988	0.999998	1	1	1	1	1	1	1	1	1	1	1	1	1	1
1769345_at	0.825466	0.840668	0.859299	0.879392	0.900119	0.921173	0.942085	0.961717	0.978253	0.989967	0.996454	0.999075	0.999816	0.999967	0.999992	0.999996	0.999995	0.999986	0.999934	0.999687	0.998763	0.99615	0.990409	0.979966	0.963199	0.938511	0.904995	0.8638	0.819149	0.777678	0.746224	0.729776	0.730757	0.749251	0.783265	0.828595	0.878732	0.925678	0.962243	0.985	0.995657	0.999141	0.999883	0.999986	0.999997	0.999998	0.999991	0.999928	0.999466
1769346_at	0.990416	0.996556	0.999106	0.999848	0.999986	1	1	1	1	1	1	0.999972	0.998818	0.987291	0.942791	0.850067	0.718694	0.572866	0.436555	0.325811	0.24646	0.196387	0.170354	0.163988	0.175574	0.20623	0.258934	0.336264	0.437154	0.554714	0.677375	0.792151	0.886786	0.951752	0.985397	0.997088	0.999597	0.999946	0.999986	0.999989	0.999976	0.999922	0.99975	0.999307	0.99833	0.996395	0.992949	0.987677	0.981231
1769349_s_at	0.177925	0.221731	0.291617	0.390248	0.511726	0.640654	0.759576	0.856785	0.927062	0.969833	0.990015	0.996993	0.998796	0.998959	0.997852	0.993008	0.977436	0.942391	0.887617	0.824849	0.768513	0.727158	0.702868	0.694752	0.702107	0.725587	0.76619	0.822262	0.885878	0.942645	0.979525	0.995362	0.999409	0.999962	0.999999	1	1	1	1	1	1	1	0.999999	0.999992	0.999973	0.999941	0.999911	0.999907	0.999927
1769350_at	0.985095	0.968868	0.93537	0.880389	0.811278	0.742694	0.68444	0.636345	0.591208	0.540031	0.477126	0.404002	0.329302	0.263537	0.213202	0.179422	0.160246	0.153055	0.155553	0.165689	0.181281	0.200128	0.220904	0.244357	0.274002	0.316009	0.378375	0.468639	0.58836	0.724939	0.850171	0.936866	0.980197	0.995492	0.999275	0.999922	0.999995	1	1	1	1	1	1	1	1	1	1	1	1
1769352_at	1	1	0.999999	0.999805	0.993818	0.951172	0.841158	0.691657	0.55172	0.446108	0.378301	0.344727	0.342484	0.371942	0.436762	0.540917	0.680015	0.828011	0.939145	0.988517	0.999081	0.999973	1	1	1	1	1	0.999999	0.999992	0.999963	0.999906	0.999852	0.999845	0.999878	0.999913	0.999927	0.999907	0.999805	0.999452	0.998402	0.99595	0.99162	0.985724	0.979288	0.973534	0.969615	0.968631	0.971427	0.977871
1769356_at	0.132674	0.152402	0.18266	0.226196	0.2882	0.376379	0.498888	0.655983	0.823026	0.945905	0.993304	0.999814	1	1	1	1	1	0.999984	0.999752	0.998526	0.995206	0.989686	0.983676	0.979929	0.980466	0.985102	0.991392	0.996411	0.998967	0.999797	0.999971	0.999996	1	1	1	1	1	1	1	1	1	1	1	1	1	1	1	1	1
1769358_at	0.801302	0.928453	0.988334	0.9994	0.999989	1	0.999999	0.999967	0.999297	0.993611	0.971415	0.92188	0.846598	0.758919	0.675285	0.609023	0.56899	0.560816	0.588048	0.650851	0.741219	0.838797	0.917837	0.965117	0.986497	0.994428	0.997121	0.997987	0.998165	0.998042	0.997804	0.997603	0.997569	0.997783	0.998237	0.998822	0.999367	0.999741	0.999924	0.999985	0.999998	1	1	1	1	1	1	1	0.999995
1769359_at	0.999992	0.999841	0.998597	0.993816	0.984001	0.971974	0.96289	0.960081	0.963836	0.972363	0.982769	0.991854	0.997413	0.999539	0.999964	0.999999	1	1	1	1	0.999988	0.999728	0.997701	0.99044	0.975237	0.95342	0.930341	0.913245	0.908617	0.919314	0.942199	0.968273	0.987646	0.99682	0.999452	0.999919	0.999981	0.999986	0.999965	0.999837	0.999149	0.996213	0.986617	0.962939	0.919204	0.858693	0.795297	0.745021	0.717422
1769361_at	0.995635	0.998119	0.999184	0.999521	0.999477	0.998881	0.996417	0.987787	0.964258	0.917085	0.847541	0.769757	0.70124	0.65283	0.626629	0.618946	0.623545	0.633811	0.644211	0.651388	0.654782	0.656554	0.660821	0.672503	0.696138	0.73467	0.78789	0.850574	0.911964	0.959525	0.986711	0.997208	0.999669	0.99998	0.999999	1	1	1	0.999997	0.99995	0.999573	0.997982	0.993912	0.986788	0.977484	0.968092	0.961135	0.958773	0.962072
1769362_at	0.834654	0.887491	0.942192	0.980241	0.995996	0.999519	0.999954	0.999993	0.999996	0.999991	0.999957	0.999741	0.998627	0.994102	0.979858	0.945447	0.882147	0.793137	0.695697	0.61061	0.550929	0.519617	0.51291	0.5238	0.544241	0.566947	0.587092	0.603308	0.617436	0.633204	0.654479	0.683823	0.721701	0.766321	0.814027	0.860276	0.901028	0.933952	0.958697	0.976225	0.987868	0.994849	0.998341	0.999643	0.999956	0.999997	1	1	1
1769365_at	0.451205	0.413057	0.38254	0.367859	0.376647	0.414187	0.481982	0.574285	0.674998	0.762294	0.821165	0.850038	0.855699	0.847308	0.834614	0.826283	0.827171	0.837158	0.852605	0.869297	0.884967	0.900057	0.916588	0.935949	0.9569	0.975608	0.988497	0.995188	0.997894	0.998801	0.998993	0.998833	0.998438	0.997934	0.997499	0.997249	0.997181	0.997236	0.997403	0.997735	0.998264	0.998895	0.999436	0.999761	0.999904	0.999952	0.999961	0.999945	0.999893
1769366_at	0.234196	0.287414	0.384508	0.533453	0.711994	0.86239	0.945966	0.977932	0.98708	0.987328	0.981705	0.96971	0.951978	0.932224	0.915499	0.905567	0.904153	0.911502	0.926676	0.947129	0.968414	0.985432	0.995298	0.999075	0.999909	0.999997	1	1	1	1	1	1	1	0.999993	0.999952	0.999832	0.999661	0.999568	0.99964	0.999802	0.999929	0.999984	0.999998	1	1	1	1	1	1
1769368_at	0.993717	0.998572	0.999298	0.998641	0.994003	0.974353	0.924253	0.842632	0.743853	0.642049	0.545505	0.460062	0.391435	0.344365	0.321711	0.325394	0.357907	0.422027	0.516876	0.631506	0.744017	0.833492	0.893299	0.929709	0.952118	0.967246	0.978383	0.986583	0.992161	0.995593	0.997572	0.998714	0.999392	0.999773	0.999943	0.999992	0.999999	1	1	1	1	1	1	1	0.999999	0.999997	0.999988	0.999972	0.999954
1769371_at	0.92716	0.937584	0.949581	0.962866	0.975929	0.986307	0.992553	0.995116	0.994654	0.988798	0.965422	0.896443	0.763504	0.59753	0.449297	0.342185	0.273558	0.233086	0.212035	0.205173	0.210447	0.228616	0.263297	0.321252	0.411893	0.542871	0.706825	0.86482	0.963455	0.99557	0.999827	0.999999	1	1	1	1	1	1	1	1	1	1	1	1	1	1	1	1	1
1769373_at	0.659963	0.627156	0.578729	0.520771	0.465357	0.423495	0.400362	0.395341	0.403645	0.417239	0.426017	0.420899	0.398123	0.361556	0.320574	0.285067	0.261821	0.2543	0.264178	0.29244	0.339237	0.40307	0.48068	0.568307	0.662908	0.760981	0.854875	0.931073	0.977426	0.995654	0.999592	0.999985	1	1	1	1	1	1	1	1	1	1	1	0.999999	0.999999	0.999999	0.999999	0.999999	1
1769374_at	0.999745	0.996587	0.978937	0.931048	0.856923	0.779301	0.715508	0.669275	0.637214	0.615917	0.605467	0.609706	0.634133	0.682391	0.752085	0.831609	0.902642	0.951101	0.976399	0.986941	0.990334	0.990298	0.988232	0.984844	0.980618	0.975481	0.968495	0.958095	0.942942	0.92336	0.902411	0.884894	0.874377	0.870696	0.869834	0.865805	0.852978	0.827944	0.791382	0.749408	0.712115	0.689426	0.687497	0.707446	0.745661	0.795115	0.847794	0.89719	0.939022
1769375_at	0.999974	1	1	1	1	0.999999	0.999913	0.998423	0.99023	0.967977	0.929997	0.884105	0.843411	0.818874	0.814429	0.826217	0.844712	0.858509	0.857596	0.833836	0.781146	0.700412	0.604698	0.513694	0.442004	0.394758	0.370916	0.367569	0.382404	0.414818	0.466427	0.540668	0.640116	0.759585	0.877213	0.959421	0.993036	0.999501	0.999986	1	1	1	1	0.999997	0.999979	0.999927	0.999836	0.999757	0.999759
1769377_at	0.980007	0.973718	0.969847	0.970046	0.973413	0.976956	0.977469	0.971479	0.952129	0.90611	0.820015	0.699209	0.571667	0.464338	0.386635	0.334803	0.301191	0.279357	0.265751	0.259874	0.263757	0.281288	0.317807	0.379699	0.472595	0.596089	0.735562	0.860811	0.944162	0.983305	0.996203	0.99931	0.999895	0.999986	0.999998	1	1	1	1	1	1	1	1	1	1	1	0.999999	0.999993	0.999951
1769378_at	0.993678	0.976375	0.936615	0.870029	0.781377	0.67847	0.567315	0.453907	0.347232	0.257589	0.191493	0.14921	0.127028	0.12083	0.127929	0.146964	0.176731	0.214911	0.25779	0.301638	0.344946	0.389646	0.440352	0.502205	0.578146	0.666055	0.757139	0.838459	0.900015	0.940186	0.964032	0.977972	0.986604	0.992326	0.996089	0.99829	0.999355	0.999777	0.999921	0.999969	0.999986	0.999993	0.999997	0.999999	1	1	1	1	1
1769379_at	0.82897	0.824407	0.823382	0.830795	0.851614	0.886462	0.928686	0.966158	0.989144	0.99794	0.999795	0.99999	1	1	1	1	1	0.999993	0.999916	0.999418	0.997649	0.994133	0.990257	0.988487	0.989847	0.993093	0.996255	0.998299	0.999301	0.999713	0.999868	0.99992	0.999924	0.999864	0.999561	0.998071	0.99181	0.973118	0.936145	0.886545	0.838858	0.805174	0.789584	0.789774	0.800789	0.818251	0.839983	0.865596	0.894551
1769383_at	0.996204	0.998073	0.999132	0.999592	0.999735	0.999695	0.999368	0.998116	0.993883	0.982179	0.957328	0.917229	0.866651	0.814195	0.766605	0.726097	0.691107	0.658113	0.623178	0.583086	0.536272	0.483486	0.427836	0.373996	0.326892	0.290572	0.267783	0.260277	0.269427	0.296627	0.343077	0.408894	0.491916	0.586881	0.685584	0.778309	0.85638	0.914871	0.953818	0.977022	0.989531	0.995679	0.99842	0.999502	0.999869	0.999972	0.999995	0.999999	1
1769384_at	1	1	0.999999	0.999988	0.999854	0.99898	0.995858	0.988981	0.978447	0.96624	0.955242	0.948155	0.946789	0.95162	0.961548	0.973966	0.985488	0.993503	0.997587	0.999115	0.999533	0.999466	0.998629	0.994629	0.979094	0.935454	0.849703	0.726891	0.589402	0.460272	0.352523	0.26959	0.209802	0.169895	0.146851	0.138863	0.146034	0.170992	0.219127	0.297536	0.41116	0.555597	0.710802	0.845361	0.935085	0.979285	0.995011	0.999067	0.999854
1769385_at	0.999999	0.999971	0.99962	0.997138	0.987332	0.963856	0.925715	0.878801	0.831438	0.79051	0.760353	0.742974	0.738581	0.746311	0.765065	0.794	0.832072	0.876511	0.921243	0.957939	0.981074	0.991961	0.995761	0.996109	0.993048	0.981126	0.94603	0.870994	0.757862	0.63167	0.518585	0.430516	0.367654	0.32596	0.301713	0.293036	0.300057	0.324703	0.37042	0.441473	0.540867	0.665484	0.798971	0.910737	0.974953	0.996378	0.99979	0.999996	1
1769387_at	0.0861095	0.126077	0.205844	0.349044	0.555523	0.764695	0.901776	0.961886	0.982374	0.988576	0.989862	0.989273	0.988166	0.98742	0.987533	0.988631	0.99059	0.993108	0.995709	0.997846	0.999178	0.999775	0.999958	0.999995	1	1	1	1	1	1	1	1	1	1	1	1	1	1	1	1	1	1	1	1	1	1	1	1	1
1769388_at	0.956099	0.994426	0.999647	0.999958	0.999933	0.999369	0.994383	0.973484	0.927769	0.863871	0.796748	0.739355	0.700809	0.68794	0.705849	0.756192	0.832217	0.913073	0.97046	0.994228	0.999335	0.999928	0.99998	0.999972	0.999886	0.999401	0.997411	0.991651	0.979537	0.96039	0.937509	0.917923	0.909323	0.915974	0.935814	0.960646	0.980964	0.992534	0.997354	0.998983	0.999493	0.99965	0.999683	0.999664	0.999613	0.999537	0.999434	0.999321	0.999251
1769390_s_at	0.999998	0.999999	0.999999	0.999999	0.999999	0.999999	0.999998	0.999993	0.999978	0.999933	0.999807	0.99948	0.998645	0.996555	0.991591	0.980981	0.96165	0.932839	0.898648	0.867151	0.846054	0.838699	0.843185	0.854273	0.866281	0.875241	0.879608	0.879923	0.878107	0.876568	0.877185	0.880561	0.885975	0.891989	0.897257	0.901133	0.903941	0.906918	0.911873	0.920561	0.933877	0.951075	0.969409	0.984901	0.994609	0.998738	0.999821	0.999984	0.999999
1769392_at	0.797145	0.923359	0.985831	0.999154	0.999991	1	1	1	1	1	1	0.999996	0.999968	0.999891	0.999802	0.99978	0.999834	0.999906	0.999952	0.999972	0.999977	0.999973	0.999957	0.999926	0.999877	0.999805	0.999706	0.99957	0.999402	0.999243	0.999182	0.999286	0.999514	0.999739	0.999881	0.999944	0.999965	0.999965	0.999946	0.999895	0.999789	0.999605	0.999313	0.998852	0.9981	0.996914	0.99527	0.993481	0.992166
1769395_at	0.185917	0.170506	0.169046	0.185572	0.226697	0.301283	0.416044	0.564798	0.71935	0.841854	0.914988	0.949039	0.961273	0.962629	0.958664	0.953068	0.9487	0.94705	0.948081	0.951013	0.955303	0.961029	0.968482	0.977307	0.986038	0.992811	0.996788	0.998562	0.999167	0.999213	0.998779	0.997503	0.994776	0.990398	0.985297	0.981246	0.979708	0.98105	0.984638	0.989337	0.993915	0.997346	0.999205	0.999856	0.999986	0.999999	1	1	1
1769397_s_at	0.999999	0.999996	0.999983	0.999927	0.999686	0.998695	0.995089	0.984245	0.958597	0.912248	0.848456	0.78043	0.7229	0.684137	0.664821	0.661249	0.668954	0.685141	0.709569	0.7438	0.788997	0.843022	0.898679	0.945653	0.976571	0.991876	0.997573	0.999269	0.999727	0.999853	0.999885	0.999881	0.999853	0.99979	0.999661	0.999397	0.998892	0.998073	0.997054	0.996218	0.995984	0.996435	0.997264	0.998076	0.998663	0.999017	0.999213	0.999332	0.999436
1769403_at	0.369299	0.551498	0.746696	0.884375	0.946257	0.963742	0.959763	0.93983	0.905533	0.863035	0.82177	0.789239	0.769095	0.76277	0.771594	0.797293	0.840118	0.894915	0.948184	0.983686	0.997395	0.999846	0.999998	1	1	1	1	1	1	1	0.999999	0.999997	0.999994	0.999993	0.999995	0.999998	0.999999	1	1	1	1	1	1	1	0.999999	0.999997	0.999994	0.999988	0.999983
1769406_at	0.586672	0.702033	0.822344	0.912857	0.959171	0.974461	0.971906	0.950013	0.895459	0.799179	0.674803	0.550976	0.448659	0.373502	0.32223	0.289874	0.273292	0.2721	0.288621	0.32755	0.394959	0.495199	0.624514	0.764271	0.883712	0.958744	0.990527	0.998752	0.999918	0.999998	1	1	1	1	1	1	1	1	1	1	1	1	1	1	1	1	1	1	1
1769407_at	0.838835	0.843117	0.860225	0.887829	0.919117	0.946276	0.964992	0.97537	0.979392	0.978459	0.97262	0.961084	0.94354	0.921422	0.897899	0.876665	0.860899	0.853033	0.854831	0.867123	0.889105	0.917658	0.947503	0.972718	0.989302	0.997179	0.999578	0.999972	0.999999	1	1	1	1	0.999999	0.99992	0.998333	0.987223	0.951576	0.886549	0.806395	0.730572	0.67109	0.631688	0.611748	0.609457	0.623363	0.652848	0.697853	0.757653
1769411_at	0.71784	0.678204	0.644578	0.627499	0.635313	0.669657	0.72346	0.782321	0.830557	0.858392	0.863332	0.846879	0.813826	0.774014	0.740158	0.722008	0.72299	0.740918	0.77055	0.806368	0.844613	0.883535	0.921661	0.955676	0.980689	0.994136	0.998838	0.999837	0.999976	0.999992	0.999992	0.999977	0.99992	0.999746	0.999337	0.998573	0.997384	0.995879	0.994495	0.993914	0.994578	0.996182	0.997864	0.998993	0.999535	0.999737	0.999779	0.999726	0.999571
1769418_at	0.72996	0.668214	0.612274	0.573471	0.559437	0.57116	0.602796	0.642782	0.676609	0.691105	0.677893	0.635328	0.570263	0.496992	0.430597	0.380321	0.348701	0.334394	0.334778	0.347224	0.369704	0.401398	0.443332	0.498555	0.571186	0.663464	0.770279	0.874079	0.95026	0.987562	0.998278	0.999883	0.999996	1	1	1	1	1	1	1	1	1	1	1	1	1	1	1	1
1769419_at	0.999753	0.999933	0.999973	0.999977	0.999963	0.999908	0.999702	0.998817	0.994728	0.977457	0.92256	0.806713	0.646694	0.490795	0.37098	0.290379	0.239058	0.206212	0.183946	0.167623	0.155465	0.147898	0.146789	0.155053	0.176981	0.219054	0.290134	0.398547	0.543298	0.703565	0.842973	0.934764	0.979611	0.995503	0.999369	0.999951	0.999998	1	1	1	1	1	1	1	1	1	1	1	0.999999
1769420_at	0.695503	0.697425	0.712132	0.73207	0.746729	0.746418	0.725241	0.682541	0.623981	0.560825	0.505561	0.466568	0.445824	0.439827	0.441868	0.444768	0.44372	0.438262	0.432389	0.432825	0.446552	0.478781	0.531514	0.60225	0.683334	0.763571	0.832577	0.885085	0.921726	0.94643	0.963428	0.975713	0.984835	0.991374	0.995618	0.998007	0.999165	0.999661	0.99986	0.99994	0.999974	0.999989	0.999996	0.999999	1	1	1	1	1
1769421_at	1	0.999999	0.999996	0.999979	0.999911	0.999679	0.998912	0.996354	0.988263	0.966623	0.922429	0.856857	0.786042	0.729386	0.697178	0.689199	0.699141	0.719112	0.742968	0.768224	0.795925	0.828466	0.866361	0.905985	0.940602	0.964832	0.978121	0.983222	0.982477	0.976233	0.963837	0.945787	0.924559	0.90276	0.880874	0.857135	0.829423	0.797804	0.766082	0.741028	0.729418	0.734806	0.755617	0.785189	0.814221	0.834832	0.843431	0.840896	0.831565
1769422_at	0.422891	0.510612	0.59434	0.653975	0.679172	0.672218	0.643829	0.608349	0.579067	0.564791	0.56902	0.590764	0.625947	0.669451	0.717458	0.768656	0.823133	0.879381	0.931521	0.970554	0.991467	0.998532	0.999866	0.999994	1	1	1	1	1	1	1	1	1	0.999999	0.999997	0.999995	0.999993	0.999991	0.999989	0.999987	0.999987	0.999988	0.999992	0.999995	0.999998	0.999999	1	1	1
1769426_at	0.565209	0.553243	0.515515	0.452585	0.376972	0.305856	0.250878	0.215248	0.197354	0.194497	0.204274	0.224387	0.252256	0.285569	0.323871	0.370032	0.430389	0.512924	0.622365	0.75117	0.872686	0.95461	0.989851	0.998685	0.999906	0.999996	1	1	1	1	1	1	1	1	1	0.999999	0.999997	0.999996	0.999995	0.999996	0.999997	0.999998	0.999999	1	1	1	1	1	1
1769428_at	0.564187	0.817916	0.972217	0.999399	1	1	1	1	0.99988	0.997277	0.983136	0.95018	0.905709	0.866098	0.84538	0.850447	0.880111	0.924147	0.965204	0.989534	0.998035	0.999734	0.999957	0.999983	0.999976	0.999927	0.999728	0.999105	0.997679	0.995284	0.992373	0.990092	0.989748	0.991824	0.995282	0.998217	0.999617	0.99996	0.999998	1	1	1	1	1	1	1	0.999998	0.999993	0.999986
1769431_at	0.930006	0.993203	0.99991	1	1	0.999999	0.999678	0.991796	0.948684	0.855304	0.738337	0.632062	0.554266	0.509771	0.499235	0.524127	0.587334	0.688415	0.812173	0.921179	0.98071	0.99764	0.999852	0.999992	0.999999	0.999999	0.999996	0.999978	0.999902	0.999712	0.999433	0.999228	0.999263	0.99951	0.999777	0.99993	0.999983	0.999996	0.999998	0.999998	0.999993	0.999972	0.999876	0.999557	0.998779	0.997368	0.995451	0.993587	0.992619
1769434_at	0.834691	0.954375	0.993308	0.999138	0.999635	0.99909	0.995297	0.979992	0.943763	0.887934	0.823433	0.761614	0.710865	0.677829	0.668529	0.687942	0.737761	0.811723	0.891232	0.951884	0.983185	0.994297	0.997288	0.99762	0.996405	0.993028	0.986432	0.976339	0.963858	0.951052	0.940356	0.934415	0.935766	0.945657	0.962253	0.980012	0.992676	0.998327	0.999778	0.999982	0.999999	1	1	1	1	0.999999	0.999997	0.999994	0.999991
1769435_at	0.398755	0.438711	0.506238	0.594542	0.684528	0.753198	0.787482	0.785889	0.751988	0.693429	0.624079	0.560371	0.513941	0.488549	0.482169	0.490407	0.509123	0.536022	0.571191	0.616442	0.673552	0.741837	0.816077	0.886444	0.941995	0.976694	0.992955	0.998428	0.999732	0.999961	0.999994	0.999999	1	1	1	1	1	1	1	1	1	1	1	1	1	1	1	1	1
1769442_at	0.920468	0.956816	0.980202	0.992426	0.997636	0.999401	0.99986	0.999951	0.999941	0.999662	0.996246	0.969099	0.867768	0.684426	0.490136	0.341492	0.245116	0.18694	0.153099	0.134686	0.12702	0.128484	0.140007	0.165359	0.212234	0.293436	0.424617	0.609232	0.808289	0.94507	0.993008	0.999714	0.999997	1	1	1	1	1	1	1	0.999999	0.999998	0.999998	0.999999	0.999999	1	1	1	1
1769443_at	0.865963	0.84624	0.839744	0.847055	0.862395	0.876347	0.880098	0.866833	0.830643	0.768128	0.684176	0.593885	0.514387	0.455305	0.417189	0.395352	0.383682	0.376941	0.372091	0.368856	0.36943	0.377486	0.397087	0.431872	0.484277	0.554169	0.636912	0.722585	0.798975	0.857592	0.897228	0.922041	0.937614	0.948615	0.958106	0.967449	0.976521	0.984429	0.990442	0.994485	0.996976	0.998439	0.99927	0.99971	0.99991	0.99998	0.999997	1	1
1769446_at	0.343683	0.32861	0.33434	0.361597	0.408501	0.469247	0.535099	0.598158	0.654927	0.706739	0.757318	0.809348	0.861865	0.910107	0.948415	0.974046	0.988443	0.995329	0.998219	0.999327	0.999734	0.999886	0.999945	0.99997	0.999981	0.999987	0.99999	0.999991	0.999992	0.999991	0.99999	0.999987	0.999982	0.999974	0.999961	0.999942	0.999918	0.99989	0.999862	0.999834	0.99981	0.999793	0.999789	0.999806	0.999843	0.999892	0.999938	0.999969	0.999986
1769448_at	0.618485	0.604923	0.577509	0.532888	0.474834	0.412646	0.356294	0.312338	0.283282	0.269003	0.268053	0.278024	0.295452	0.316206	0.33689	0.356595	0.377754	0.405632	0.446871	0.507412	0.589479	0.687921	0.788877	0.874988	0.935247	0.970069	0.987154	0.994604	0.997655	0.998896	0.999422	0.999661	0.99978	0.999847	0.999888	0.999917	0.99994	0.999959	0.999974	0.999985	0.999992	0.999997	0.999999	1	1	1	1	1	1
1769450_at	0.974266	0.985235	0.993927	0.998347	0.999702	0.999957	0.999992	0.999996	0.999994	0.999982	0.999935	0.999799	0.999507	0.999039	0.998452	0.997874	0.997489	0.997499	0.997988	0.998764	0.99945	0.999824	0.999954	0.999985	0.999989	0.999969	0.999792	0.998371	0.990434	0.963066	0.902654	0.808571	0.694313	0.577557	0.472533	0.3878	0.326791	0.289538	0.274892	0.282536	0.31427	0.374222	0.467036	0.59226	0.735306	0.864626	0.949755	0.987427	0.997969
1769451_at	0.999997	0.999997	0.999994	0.999981	0.999932	0.999814	0.99965	0.999547	0.999588	0.999734	0.99988	0.999965	0.999993	0.999999	1	1	1	1	1	0.999995	0.999911	0.999235	0.996569	0.990459	0.981097	0.970596	0.961893	0.957604	0.959089	0.965682	0.974699	0.982816	0.987912	0.98934	0.986035	0.973119	0.938339	0.866566	0.758325	0.636789	0.527864	0.443628	0.383901	0.343819	0.318784	0.306441	0.307084	0.323481	0.360505
1769452_at	0.976637	0.993948	0.99914	0.999943	0.999999	1	1	1	1	1	0.999992	0.999636	0.994938	0.971281	0.9121	0.819368	0.709719	0.59818	0.493125	0.399351	0.320679	0.259856	0.217772	0.193866	0.187635	0.200312	0.236108	0.302403	0.407056	0.550239	0.713105	0.857608	0.950258	0.989308	0.998824	0.999948	0.999999	1	1	1	1	1	0.999998	0.999987	0.999967	0.999954	0.999962	0.999981	0.999995
1769455_at	0.155584	0.202848	0.28122	0.395122	0.532336	0.663322	0.762461	0.825194	0.861654	0.884334	0.902738	0.92214	0.943323	0.963655	0.979782	0.990199	0.995726	0.998204	0.999186	0.999543	0.999647	0.999618	0.999466	0.99915	0.998614	0.997833	0.996861	0.995841	0.994995	0.994574	0.994786	0.995678	0.997042	0.998433	0.999414	0.999863	0.999983	0.999999	1	1	1	1	1	1	1	1	1	1	1
1769456_at	0.196007	0.294053	0.434191	0.595096	0.735878	0.831104	0.885555	0.915774	0.934759	0.949228	0.961242	0.970558	0.976731	0.980041	0.981369	0.981935	0.983109	0.985871	0.990073	0.994408	0.997532	0.999137	0.999748	0.999934	0.999983	0.999996	0.999999	1	1	1	1	1	1	1	1	1	1	1	1	1	1	1	1	1	1	1	1	1	1
1769459_at	0.904828	0.983479	0.999232	0.999994	1	1	1	0.999985	0.999772	0.998724	0.996363	0.993489	0.991833	0.992581	0.995273	0.998096	0.999604	0.99997	1	1	1	1	1	1	0.999992	0.999878	0.999286	0.997793	0.995669	0.994074	0.994154	0.995895	0.998047	0.999409	0.999886	0.999981	0.999994	0.99999	0.999936	0.999392	0.995775	0.98183	0.948696	0.894271	0.825689	0.754642	0.692638	0.649099	0.631369
1769460_at	0.941491	0.982845	0.996676	0.99948	0.999895	0.999956	0.999958	0.999936	0.999881	0.999765	0.999538	0.999135	0.998574	0.998084	0.998044	0.99857	0.999297	0.999783	0.99996	0.999995	1	1	1	1	1	0.999999	0.99999	0.999924	0.99959	0.998501	0.996261	0.993324	0.990876	0.989734	0.989718	0.99006	0.99008	0.989472	0.988314	0.986992	0.985977	0.985417	0.984894	0.983518	0.980152	0.973603	0.963198	0.949993	0.937426
1769461_at	0.999847	0.999533	0.998821	0.99757	0.995867	0.994002	0.992239	0.990658	0.989189	0.987739	0.986296	0.984969	0.983969	0.98354	0.983873	0.985038	0.986931	0.989259	0.991587	0.993488	0.994684	0.995027	0.994314	0.991989	0.986841	0.976894	0.959919	0.934513	0.900771	0.859584	0.811325	0.755511	0.692084	0.623412	0.555288	0.495653	0.451814	0.428431	0.427347	0.448386	0.489756	0.547714	0.616181	0.687411	0.754027	0.811319	0.858082	0.895574	0.925711
1769462_at	0.497383	0.547736	0.640627	0.768622	0.895053	0.972521	0.996754	0.999868	0.999999	1	1	1	1	0.999985	0.999675	0.996917	0.984313	0.950472	0.891556	0.819809	0.755632	0.714302	0.701134	0.7137	0.745174	0.786882	0.830579	0.870422	0.903809	0.930702	0.952175	0.969192	0.982143	0.991093	0.996367	0.998855	0.999737	0.999959	0.999996	1	1	1	1	1	1	1	0.999988	0.999853	0.99902
1769463_at	0.662686	0.810489	0.918175	0.969621	0.986321	0.989244	0.985029	0.972418	0.948381	0.912482	0.867642	0.81788	0.766864	0.718518	0.678062	0.652044	0.647431	0.670217	0.723049	0.800698	0.885492	0.9522	0.986983	0.997913	0.999817	0.999991	1	1	1	1	1	1	1	1	1	1	1	1	1	1	1	1	1	1	1	1	1	1	1
1769464_at	0.547692	0.591392	0.646684	0.699811	0.735036	0.74127	0.713924	0.654574	0.572801	0.485311	0.408652	0.352183	0.317341	0.301001	0.298731	0.306704	0.322769	0.347007	0.381658	0.430277	0.496036	0.579339	0.675488	0.774122	0.861986	0.928323	0.969552	0.989876	0.997481	0.999548	0.999942	0.999995	1	1	1	1	1	1	1	1	1	1	1	1	1	1	1	1	1
1769466_at	0.99961	0.999927	0.999993	1	1	1	1	1	1	1	0.999991	0.999739	0.997049	0.983942	0.948751	0.887334	0.807722	0.723191	0.644756	0.578689	0.527327	0.490765	0.468424	0.46018	0.466951	0.490656	0.533352	0.595296	0.672234	0.753981	0.827389	0.883024	0.919242	0.940045	0.950696	0.955359	0.956862	0.957037	0.956894	0.956706	0.956242	0.955146	0.953307	0.951107	0.949494	0.949725	0.952802	0.958847	0.966908
1769467_at	0.779029	0.755471	0.74904	0.764884	0.80295	0.85591	0.910667	0.9543	0.980957	0.993368	0.997873	0.999247	0.999636	0.99973	0.999706	0.999591	0.999366	0.998994	0.998423	0.997586	0.996408	0.994844	0.992945	0.990919	0.989146	0.988085	0.98808	0.989159	0.990967	0.992946	0.994622	0.995765	0.996339	0.996354	0.995736	0.994228	0.991301	0.986053	0.97711	0.962584	0.940261	0.908356	0.866965	0.81949	0.772575	0.73393	0.70947	0.701691	0.709722
1769468_at	0.400311	0.581103	0.773957	0.909995	0.970109	0.988572	0.993195	0.993503	0.991687	0.987967	0.981791	0.97183	0.956249	0.934116	0.907686	0.883315	0.869082	0.870505	0.887302	0.913119	0.938984	0.958576	0.970579	0.9768	0.979612	0.980993	0.982457	0.984877	0.988236	0.99184	0.994945	0.997205	0.998653	0.999469	0.999848	0.999973	0.999998	1	1	1	1	1	1	1	1	0.999998	0.999988	0.999943	0.999823
1769472_at	0.737849	0.833126	0.919757	0.973092	0.993246	0.99805	0.998657	0.997013	0.987407	0.948629	0.851334	0.701331	0.544764	0.419401	0.334111	0.282142	0.254498	0.244752	0.249432	0.267269	0.298429	0.343975	0.405535	0.48487	0.582598	0.695113	0.810299	0.907267	0.967883	0.992975	0.99913	0.999944	0.999998	1	1	1	1	1	1	1	1	1	1	1	1	1	1	1	1
1769474_at	0.864372	0.886217	0.915294	0.944342	0.966525	0.979678	0.985647	0.986738	0.98368	0.975471	0.960367	0.937879	0.910418	0.882488	0.858097	0.839036	0.825021	0.814729	0.806754	0.80016	0.794742	0.791123	0.790793	0.796	0.809373	0.833017	0.866954	0.907372	0.946403	0.975611	0.99168	0.997912	0.999598	0.999933	0.999987	0.999996	0.999998	0.999998	0.999996	0.999991	0.999973	0.999917	0.999761	0.999401	0.998762	0.997941	0.99724	0.996941	0.997054
1769478_at	0.984937	0.992235	0.995448	0.996074	0.994245	0.987339	0.968267	0.927041	0.859879	0.77747	0.700268	0.646438	0.625143	0.636859	0.67537	0.729142	0.783949	0.827767	0.854688	0.864591	0.860522	0.847229	0.830753	0.817231	0.811051	0.813869	0.825058	0.842976	0.866129	0.893495	0.923713	0.953687	0.978309	0.99319	0.998828	0.999916	0.999998	1	1	1	1	1	0.999999	0.999983	0.999897	0.999627	0.999128	0.998606	0.998429
1769481_at	0.345131	0.501738	0.698476	0.868262	0.956478	0.984354	0.989547	0.984916	0.967146	0.927276	0.863436	0.787763	0.717729	0.665387	0.635501	0.628927	0.645594	0.685102	0.744948	0.817494	0.888951	0.944574	0.977787	0.992834	0.998092	0.999564	0.999911	0.999983	0.999997	0.999999	1	1	1	1	1	1	1	1	1	1	1	1	1	1	1	1	1	1	1
1769482_at	0.647969	0.841877	0.96597	0.997939	0.999982	1	1	1	1	0.999993	0.999899	0.999447	0.998377	0.996955	0.996005	0.996231	0.997508	0.998932	0.999741	0.999971	0.999999	1	1	1	1	1	1	1	1	1	1	1	1	1	1	1	1	1	1	1	0.999999	0.999962	0.999556	0.997377	0.990726	0.977839	0.960821	0.945124	0.935988
1769484_at	0.999996	0.999998	0.99995	0.997463	0.962688	0.829306	0.624172	0.440227	0.314245	0.237705	0.194367	0.1729	0.167646	0.177535	0.205807	0.260792	0.356483	0.507249	0.704629	0.885821	0.977899	0.998199	0.999917	0.999992	0.999992	0.999944	0.999498	0.997024	0.989262	0.974184	0.954233	0.935567	0.924824	0.926241	0.93977	0.960392	0.980057	0.992731	0.998155	0.999671	0.999955	0.999994	0.999999	1	1	1	1	1	1
1769485_s_at	0.975683	0.984432	0.990953	0.995283	0.997882	0.999242	0.999807	0.99997	0.999998	1	1	1	1	1	1	1	1	1	1	0.999996	0.999966	0.999815	0.999271	0.997663	0.993388	0.982965	0.960589	0.920831	0.864994	0.804167	0.753332	0.723004	0.716122	0.729418	0.755952	0.787799	0.818707	0.845663	0.868516	0.888181	0.904796	0.916887	0.921594	0.914844	0.890651	0.841576	0.764536	0.669022	0.575235
1769487_at	0.49188	0.405718	0.342685	0.302303	0.279545	0.267422	0.259153	0.250173	0.239582	0.230146	0.226915	0.235685	0.262389	0.313072	0.392948	0.503117	0.635445	0.769974	0.881165	0.9525	0.986256	0.997358	0.999701	0.999983	1	1	1	1	1	1	0.999998	0.999983	0.999919	0.99978	0.999601	0.99947	0.999445	0.999526	0.999665	0.999806	0.99991	0.999968	0.999992	0.999998	1	1	1	1	1
1769495_at	0.152035	0.169709	0.209506	0.278199	0.376476	0.490123	0.592813	0.663773	0.698856	0.70602	0.698068	0.688634	0.688934	0.705106	0.737523	0.782014	0.832021	0.880826	0.923159	0.95591	0.978201	0.991134	0.997221	0.999386	0.999916	0.999994	1	1	1	1	1	1	1	1	1	1	1	1	1	1	1	1	1	1	1	1	1	1	1
1769500_at	0.979949	0.980819	0.983984	0.988507	0.992766	0.995649	0.99704	0.997185	0.995728	0.990334	0.974037	0.934216	0.861275	0.761572	0.654233	0.556125	0.47455	0.409574	0.358347	0.317778	0.285637	0.260849	0.24349	0.23472	0.236821	0.253451	0.289974	0.353131	0.448299	0.572744	0.708607	0.82745	0.909337	0.954923	0.976864	0.986861	0.991563	0.994013	0.99548	0.996465	0.997156	0.997637	0.997977	0.998251	0.998537	0.998881	0.999263	0.999602	0.99983
1769501_at	1	1	1	1	0.999999	0.999967	0.999409	0.995117	0.977223	0.931378	0.852515	0.754517	0.66064	0.587855	0.541966	0.521577	0.522804	0.541637	0.574477	0.617925	0.668571	0.723092	0.778525	0.83233	0.882045	0.924892	0.958071	0.980092	0.992077	0.997302	0.999152	0.99972	0.999886	0.999936	0.999948	0.999946	0.999934	0.999919	0.999905	0.999899	0.9999	0.999905	0.999911	0.999915	0.999916	0.999915	0.999908	0.999888	0.999832
1769502_at	0.366796	0.333714	0.328217	0.351816	0.402663	0.472062	0.543298	0.597897	0.624681	0.623049	0.60095	0.571321	0.547265	0.537469	0.544541	0.566101	0.596936	0.631412	0.66572	0.699196	0.734028	0.773455	0.819185	0.869161	0.917134	0.955392	0.979707	0.991843	0.996762	0.998523	0.999134	0.999347	0.999421	0.999462	0.99952	0.999605	0.999705	0.9998	0.99988	0.999938	0.999975	0.999993	0.999999	1	1	1	1	1	1
1769503_at	0.143606	0.186044	0.26918	0.413541	0.61841	0.824968	0.951597	0.992953	0.999513	0.999985	1	1	1	1	1	1	1	1	1	1	1	0.999997	0.999984	0.999914	0.999616	0.998634	0.996195	0.991692	0.985559	0.979505	0.975582	0.974972	0.977534	0.982167	0.987464	0.992241	0.995822	0.998076	0.999261	0.999771	0.999945	0.999991	0.999999	1	1	1	1	1	1
1769504_at	0.987702	0.96188	0.914229	0.85029	0.781762	0.715884	0.652345	0.58762	0.520591	0.455427	0.400228	0.363004	0.348789	0.359498	0.394634	0.45083	0.520681	0.593448	0.65897	0.712198	0.754454	0.790978	0.827099	0.865097	0.903029	0.936253	0.960909	0.976446	0.985075	0.989594	0.992084	0.993787	0.995299	0.996728	0.997921	0.998749	0.999238	0.999502	0.999647	0.999747	0.999834	0.99991	0.999962	0.999988	0.999996	0.999999	0.999999	0.999999	0.999998
1769506_at	0.641132	0.786439	0.907275	0.972458	0.993804	0.998482	0.999355	0.999442	0.999226	0.998792	0.998321	0.99814	0.998432	0.999011	0.99953	0.999822	0.999937	0.99997	0.999972	0.999938	0.999757	0.998935	0.99617	0.989786	0.979586	0.967939	0.958604	0.95474	0.957697	0.96663	0.97866	0.989766	0.99678	0.999466	0.999967	1	1	1	1	1	1	0.999998	0.999963	0.999763	0.99921	0.998349	0.997596	0.997448	0.998031
1769510_at	0.0637089	0.0885447	0.138864	0.235623	0.402154	0.631778	0.850165	0.968881	0.99776	0.99997	1	1	1	1	0.999998	0.999892	0.998755	0.99422	0.984761	0.972281	0.961104	0.955228	0.956568	0.964525	0.97628	0.987753	0.995549	0.999001	0.999883	0.999994	1	1	1	1	1	1	1	1	1	1	1	1	1	1	1	1	1	1	1
1769511_at	0.996197	0.998997	0.999608	0.999645	0.999311	0.998183	0.995401	0.989907	0.980267	0.96391	0.937208	0.898168	0.850928	0.806655	0.777865	0.771699	0.787337	0.817073	0.849821	0.876156	0.891795	0.89731	0.89604	0.892325	0.889799	0.889623	0.889818	0.886291	0.874641	0.851885	0.818308	0.778949	0.742497	0.717327	0.707674	0.712268	0.725406	0.739806	0.750047	0.754899	0.757608	0.764394	0.781717	0.813004	0.85599	0.902578	0.942814	0.970801	0.986897
1769514_at	0.230078	0.236104	0.249032	0.268211	0.294755	0.331585	0.383466	0.456518	0.555902	0.679619	0.809687	0.913965	0.97171	0.9928	0.998221	0.999404	0.99966	0.999682	0.999612	0.999513	0.999459	0.999508	0.999646	0.999803	0.999916	0.999972	0.999992	0.999998	0.999999	0.999999	0.999998	0.999991	0.999958	0.999817	0.999356	0.99819	0.995859	0.992095	0.987145	0.981951	0.97802	0.976899	0.979346	0.984635	0.990721	0.995517	0.99824	0.999399	0.999797
1769515_at	0.915213	0.926097	0.941528	0.958472	0.973746	0.985341	0.992889	0.997112	0.999081	0.99979	0.999968	0.999997	1	1	1	1	0.999997	0.999973	0.999803	0.999029	0.996568	0.990725	0.979696	0.96244	0.93969	0.914685	0.892862	0.88006	0.879897	0.891783	0.910952	0.930833	0.946257	0.954962	0.956669	0.95151	0.939623	0.922097	0.901894	0.883174	0.869398	0.861992	0.860457	0.863421	0.869789	0.879378	0.892789	0.910555	0.931945
1769516_at	0.996526	0.99019	0.971959	0.933573	0.877291	0.816891	0.763888	0.719396	0.677163	0.63018	0.576271	0.5206	0.473355	0.444334	0.439286	0.459548	0.502362	0.56031	0.621804	0.675064	0.713626	0.73854	0.756215	0.77444	0.798686	0.829779	0.863928	0.895379	0.920088	0.937551	0.949944	0.960232	0.970512	0.980935	0.989882	0.995738	0.998544	0.999551	0.99985	0.999936	0.999963	0.999972	0.999973	0.999968	0.99995	0.999899	0.999763	0.999452	0.998912
1769518_x_at	0.999469	0.999671	0.99982	0.999914	0.999965	0.999989	0.999998	1	1	1	1	1	1	1	0.999995	0.99984	0.998178	0.989489	0.96234	0.904089	0.809917	0.687913	0.555831	0.432724	0.331787	0.258101	0.21069	0.186114	0.181313	0.19485	0.226579	0.27604	0.340342	0.413278	0.487124	0.556149	0.618857	0.677332	0.734642	0.792172	0.848239	0.898628	0.938866	0.966842	0.983741	0.992744	0.997072	0.998966	0.999699
1769519_at	0.943629	0.989466	0.998945	0.999873	0.999909	0.99954	0.996245	0.979224	0.930295	0.840638	0.719455	0.586441	0.462012	0.360566	0.287872	0.243198	0.223625	0.227432	0.255431	0.310007	0.391483	0.493165	0.600494	0.698114	0.778241	0.841534	0.891953	0.932066	0.962006	0.981526	0.992176	0.997038	0.998966	0.999665	0.999904	0.999978	0.999997	1	1	1	1	1	1	1	1	1	1	1	1
1769520_at	0.655396	0.833117	0.955457	0.995185	0.999806	0.999993	0.999998	0.999988	0.999838	0.998549	0.992917	0.9791	0.957387	0.93333	0.914096	0.90484	0.907265	0.919574	0.937233	0.954813	0.968416	0.976884	0.980965	0.981847	0.980537	0.978066	0.975811	0.975329	0.977613	0.98241	0.988308	0.993599	0.997218	0.999089	0.99979	0.999969	0.999997	1	1	1	1	1	1	1	1	1	1	1	1
1769523_at	0.612655	0.750962	0.863037	0.931348	0.964605	0.979273	0.986023	0.989578	0.991562	0.992244	0.99125	0.987552	0.979376	0.965404	0.94758	0.932001	0.925252	0.929742	0.942498	0.957783	0.970966	0.980438	0.986787	0.991168	0.994362	0.996641	0.99807	0.998798	0.99903	0.998857	0.998129	0.996443	0.993407	0.989156	0.984438	0.979923	0.975529	0.970499	0.964031	0.956064	0.947915	0.942231	0.941787	0.947629	0.958097	0.9698	0.979808	0.987022	0.991825
1769525_at	0.431614	0.55366	0.695878	0.823615	0.907384	0.94806	0.962807	0.96424	0.958122	0.94822	0.939287	0.936374	0.942125	0.955089	0.970683	0.98407	0.992768	0.997136	0.998887	0.999479	0.999631	0.999568	0.999253	0.998456	0.9968	0.993953	0.98989	0.985044	0.980238	0.976517	0.974932	0.976244	0.9805	0.986682	0.992861	0.997222	0.999286	0.999891	0.999991	1	1	1	1	1	1	1	1	1	1
1769526_at	0.999994	0.999982	0.999947	0.999862	0.999727	0.999611	0.999608	0.999721	0.999861	0.999953	0.999989	0.999998	1	1	1	1	1	1	1	0.999999	0.99999	0.999943	0.99982	0.999656	0.999579	0.999665	0.999834	0.999954	0.999994	1	1	1	1	1	0.999976	0.998555	0.978682	0.889223	0.712455	0.511256	0.346899	0.234227	0.162852	0.118981	0.0925284	0.07738	0.070302	0.0701493	0.0777121
1769527_at	0.642387	0.849268	0.971407	0.998497	0.999983	1	1	0.999998	0.999946	0.999443	0.997479	0.993658	0.989558	0.987739	0.989524	0.993768	0.997707	0.99958	0.999973	1	1	1	1	1	0.999964	0.999305	0.99502	0.981525	0.955933	0.922405	0.890213	0.869195	0.866525	0.884681	0.919285	0.958005	0.985879	0.997501	0.999825	0.999997	1	1	1	1	1	1	1	0.999998	0.999989
1769528_at	0.999981	0.999704	0.993533	0.939143	0.773339	0.550535	0.369974	0.256569	0.193	0.160271	0.147006	0.148131	0.16306	0.195212	0.252731	0.349179	0.499357	0.69843	0.886644	0.982021	0.999352	0.999998	1	1	1	1	0.999991	0.999831	0.998956	0.996851	0.994238	0.992909	0.993991	0.996654	0.998916	0.999835	0.999991	1	1	1	1	1	0.999996	0.999909	0.999242	0.996825	0.99189	0.985659	0.981089
1769531_at	0.361226	0.4117	0.487958	0.585329	0.689844	0.783795	0.856468	0.907872	0.943526	0.968487	0.985205	0.994706	0.998701	0.999802	0.999983	0.999999	1	1	1	1	1	1	1	1	1	1	1	1	1	1	1	1	1	1	1	1	0.999999	0.999996	0.999976	0.999888	0.999593	0.998798	0.997063	0.993996	0.989696	0.985117	0.981829	0.981122	0.983173
1769534_at	0.729216	0.661455	0.597819	0.552922	0.537602	0.555514	0.602982	0.669014	0.737075	0.79137	0.82366	0.834088	0.827752	0.812217	0.795642	0.783854	0.778048	0.775015	0.769494	0.757245	0.737589	0.714586	0.69603	0.690475	0.703974	0.737877	0.787709	0.843785	0.894979	0.934176	0.960568	0.977217	0.987585	0.993946	0.997526	0.999199	0.999798	0.999959	0.999992	0.999999	1	1	1	1	1	1	1	1	1
1769538_at	0.171681	0.188369	0.214711	0.252231	0.304373	0.376389	0.474328	0.601163	0.747701	0.882986	0.967442	0.995906	0.999839	0.999999	1	1	1	1	1	1	1	1	1	1	1	1	1	0.999994	0.999919	0.999254	0.995725	0.984532	0.961591	0.928178	0.890628	0.856366	0.831077	0.818274	0.819933	0.836862	0.868039	0.908918	0.950192	0.980665	0.995381	0.999413	0.999963	0.999998	1
1769539_at	0.289371	0.387941	0.517982	0.662118	0.79262	0.889216	0.949041	0.980338	0.993718	0.998164	0.999296	0.999382	0.99849	0.993663	0.974717	0.926715	0.84791	0.756041	0.671694	0.605506	0.558755	0.528727	0.512997	0.511579	0.527351	0.565136	0.62928	0.718814	0.820986	0.911007	0.967768	0.991796	0.998488	0.999774	0.999967	0.999994	0.999999	0.999999	1	1	1	1	0.999999	0.999999	1	1	1	1	1
1769541_at	1	1	1	1	1	1	0.999998	0.999989	0.999971	0.999946	0.999924	0.999915	0.999927	0.999954	0.999978	0.999993	0.999998	0.999999	0.999999	0.999999	0.999995	0.999979	0.99992	0.999786	0.9996	0.999451	0.999426	0.999537	0.999717	0.999877	0.999966	0.999995	1	1	1	1	1	1	1	0.999999	0.999979	0.999712	0.998071	0.992202	0.978633	0.956867	0.931209	0.907684	0.889436
1769544_at	1	1	1	1	1	1	1	1	1	1	1	1	1	1	1	1	1	1	1	1	0.999997	0.999976	0.999857	0.999364	0.997738	0.993426	0.984259	0.96863	0.946843	0.920745	0.891527	0.857711	0.814966	0.757951	0.683992	0.597132	0.508588	0.431432	0.374213	0.33925	0.324874	0.327954	0.345012	0.372424	0.406712	0.44543	0.488199	0.536953	0.594772
1769549_at	0.185688	0.175541	0.179928	0.203667	0.254649	0.34296	0.475008	0.64019	0.801145	0.914022	0.968668	0.987772	0.992978	0.993154	0.990146	0.983544	0.972926	0.958857	0.942797	0.926729	0.913138	0.905089	0.905733	0.916982	0.9377	0.962552	0.983555	0.995354	0.99928	0.999949	0.999999	1	1	1	1	1	1	1	1	1	1	1	1	1	1	1	1	1	1
1769550_at	0.706002	0.878994	0.969905	0.99476	0.998779	0.9992	0.998601	0.996503	0.991888	0.984619	0.975911	0.967704	0.962204	0.961647	0.967338	0.977994	0.989277	0.996649	0.999404	0.999939	0.999995	0.999999	0.999998	0.999991	0.999939	0.999664	0.998734	0.996567	0.992863	0.98811	0.983822	0.982033	0.983977	0.988864	0.994186	0.997767	0.999341	0.999823	0.999941	0.999966	0.999965	0.999947	0.999905	0.999833	0.99973	0.999602	0.999475	0.999396	0.999426
1769551_at	0.736984	0.787236	0.844154	0.898296	0.941076	0.969257	0.985167	0.993204	0.996987	0.998684	0.999413	0.999711	0.999821	0.999839	0.999776	0.999532	0.998746	0.996392	0.990356	0.977979	0.958186	0.93316	0.907141	0.883711	0.864442	0.849497	0.83901	0.834082	0.836775	0.849031	0.870997	0.899804	0.929903	0.955428	0.973153	0.983427	0.988498	0.990523	0.990907	0.990569	0.990239	0.990415	0.991186	0.992276	0.993336	0.994191	0.994894	0.995629	0.996548
1769554_at	0.983699	0.975148	0.966959	0.96161	0.959541	0.958229	0.953099	0.937636	0.901445	0.830854	0.720213	0.586168	0.459248	0.360049	0.291466	0.246758	0.217613	0.197493	0.18239	0.170734	0.162915	0.160581	0.16611	0.1826	0.214255	0.266527	0.344824	0.450477	0.575053	0.699516	0.803853	0.878978	0.92794	0.95857	0.977548	0.988961	0.995244	0.998231	0.999425	0.999831	0.999955	0.999989	0.999998	1	1	1	1	1	1
1769555_at	1	1	1	1	1	1	1	1	1	1	1	0.999997	0.999968	0.999723	0.99813	0.990502	0.964676	0.904248	0.805435	0.687289	0.576861	0.490182	0.4292	0.388435	0.36115	0.342638	0.331498	0.329604	0.341225	0.371879	0.42703	0.509651	0.615774	0.73051	0.831781	0.903693	0.94574	0.967332	0.977925	0.983274	0.986115	0.987452	0.987359	0.985352	0.980529	0.971942	0.959769	0.946686	0.937384
1769556_at	0.18641	0.302109	0.480403	0.692029	0.863704	0.953989	0.986688	0.996226	0.998878	0.999647	0.99988	0.999951	0.999972	0.999977	0.999976	0.999973	0.999974	0.99998	0.999987	0.99999	0.99999	0.999981	0.999948	0.999834	0.999522	0.998871	0.997845	0.996576	0.99527	0.994122	0.993333	0.993158	0.993835	0.995343	0.997215	0.998764	0.999618	0.999921	0.999989	0.999999	1	1	1	1	1	1	1	1	1
1769557_at	1	1	1	1	1	1	1	1	1	1	0.999998	0.999988	0.999949	0.999821	0.99948	0.99869	0.997016	0.993648	0.987123	0.975017	0.953947	0.920332	0.872167	0.811063	0.743141	0.677772	0.624728	0.591453	0.581625	0.594783	0.626224	0.667308	0.707198	0.736007	0.747347	0.738864	0.711818	0.670895	0.623295	0.576286	0.534688	0.500105	0.471795	0.448158	0.428062	0.411702	0.400874	0.398803	0.409878
1769558_at	0.557306	0.756209	0.906303	0.972013	0.989308	0.99083	0.983397	0.961849	0.921763	0.870041	0.821937	0.790549	0.782255	0.79796	0.834818	0.885896	0.938724	0.977838	0.995695	0.999675	0.999994	1	1	1	1	0.999998	0.99996	0.999659	0.998563	0.996317	0.99351	0.991603	0.99185	0.994175	0.997107	0.999092	0.999841	0.999986	0.999999	1	1	1	1	1	1	1	1	1	1
1769562_at	0.805552	0.79782	0.815275	0.855738	0.905991	0.948554	0.974424	0.986279	0.990229	0.989742	0.985239	0.975418	0.958722	0.934091	0.900096	0.853828	0.791991	0.714791	0.629764	0.550608	0.49071	0.45782	0.453804	0.476718	0.521759	0.581043	0.644375	0.702334	0.749831	0.787116	0.817831	0.846042	0.873948	0.901055	0.925056	0.94374	0.956456	0.964166	0.968684	0.972024	0.975934	0.981273	0.987516	0.993144	0.996938	0.998853	0.999609	0.999863	0.999946
1769564_at	0.984189	0.976662	0.966237	0.951338	0.930038	0.900748	0.863423	0.82067	0.777775	0.741095	0.715389	0.701408	0.694982	0.688203	0.672347	0.641274	0.594289	0.537536	0.482249	0.439974	0.418387	0.420408	0.445305	0.489601	0.547656	0.612971	0.680266	0.746804	0.811558	0.872646	0.925439	0.96408	0.986257	0.995731	0.998762	0.999556	0.999732	0.999704	0.999506	0.999056	0.998267	0.997114	0.995612	0.993748	0.99153	0.989169	0.987247	0.986588	0.987724
1769566_at	0.382382	0.505287	0.665781	0.822006	0.923402	0.96612	0.977115	0.971521	0.947077	0.894337	0.812753	0.718523	0.632609	0.567389	0.525725	0.506339	0.508234	0.532457	0.581592	0.656981	0.753498	0.854536	0.935554	0.980917	0.996742	0.999735	0.999992	1	1	1	1	1	1	1	1	1	1	1	1	1	1	1	1	1	1	1	1	1	1
1769568_at	0.972059	0.99078	0.99495	0.992487	0.977609	0.930526	0.837005	0.713917	0.591285	0.486134	0.401678	0.336096	0.287821	0.256722	0.243916	0.252146	0.287006	0.35783	0.474757	0.635793	0.806908	0.93109	0.98536	0.998304	0.999897	0.999997	1	1	1	1	1	0.999998	0.999987	0.99996	0.999926	0.999908	0.999917	0.999939	0.999961	0.999977	0.999987	0.999993	0.999997	0.999999	1	1	1	1	1
1769570_at	0.923234	0.870795	0.810486	0.753781	0.707913	0.671696	0.63718	0.594099	0.534706	0.458222	0.372865	0.29209	0.226677	0.180205	0.150709	0.134417	0.12806	0.129509	0.137629	0.151958	0.172506	0.199812	0.235349	0.282113	0.345054	0.43052	0.543217	0.678977	0.816486	0.922349	0.978007	0.996173	0.999611	0.999977	0.999999	1	1	1	1	1	1	1	1	1	1	1	1	1	1
1769571_at	0.544184	0.753553	0.915588	0.983253	0.997584	0.999512	0.999745	0.999683	0.999429	0.99897	0.998377	0.997815	0.997496	0.997615	0.998213	0.99903	0.999656	0.999928	0.999991	0.999999	1	1	0.999997	0.999979	0.999871	0.999509	0.998772	0.997802	0.996997	0.996778	0.997309	0.99833	0.999295	0.999821	0.999976	0.999998	1	1	1	0.999999	0.999984	0.999839	0.999126	0.997058	0.993057	0.987469	0.981792	0.97826	0.978796
1769573_at	0.388462	0.387275	0.392503	0.410584	0.450495	0.520519	0.623227	0.74736	0.863853	0.942484	0.979088	0.991396	0.994424	0.993735	0.989978	0.982183	0.969209	0.949954	0.923037	0.887604	0.845714	0.804203	0.77326	0.762232	0.775817	0.811959	0.861382	0.910423	0.948026	0.971298	0.983769	0.990135	0.993551	0.995587	0.996885	0.997673	0.998045	0.998058	0.997749	0.997198	0.996646	0.99647	0.9969	0.997753	0.998607	0.999194	0.999511	0.999658	0.999721
1769575_at	0.999473	0.999811	0.999946	0.999987	0.999996	0.999996	0.999984	0.999773	0.996257	0.964641	0.840534	0.61581	0.390617	0.235592	0.147485	0.100966	0.0770506	0.0654629	0.0613065	0.0625994	0.0691355	0.0822394	0.105202	0.144414	0.211043	0.321435	0.489326	0.699462	0.883551	0.976006	0.997816	0.999913	0.999998	1	1	1	0.999998	0.999991	0.99997	0.999938	0.999915	0.999919	0.999945	0.999973	0.999989	0.999996	0.999999	1	1
1769576_at	0.97572	0.938238	0.871442	0.78383	0.696582	0.625994	0.575048	0.537116	0.502177	0.461582	0.41156	0.354869	0.298999	0.251594	0.216924	0.195685	0.186679	0.188158	0.198159	0.214218	0.233267	0.252393	0.27031	0.288521	0.311405	0.345439	0.398076	0.475791	0.579982	0.701225	0.818113	0.907926	0.961846	0.987163	0.99655	0.999289	0.999895	0.99999	0.999999	1	1	1	1	1	1	1	1	1	1
1769579_at	0.985829	0.99792	0.99983	0.999987	0.999997	0.999996	0.999986	0.999933	0.999733	0.999136	0.997715	0.995058	0.991441	0.988373	0.987784	0.990168	0.993962	0.997116	0.99884	0.999534	0.999765	0.999828	0.99982	0.999768	0.99967	0.999504	0.999204	0.998628	0.997568	0.995896	0.993881	0.992274	0.991758	0.992275	0.993101	0.993433	0.992659	0.990168	0.985282	0.977766	0.968499	0.959172	0.950939	0.943503	0.935515	0.925858	0.915011	0.905748	0.902327
1769580_at	1	1	0.999992	0.999881	0.998991	0.994453	0.978057	0.933876	0.844448	0.709237	0.554989	0.417104	0.314697	0.247487	0.206427	0.18186	0.166208	0.154227	0.142968	0.131725	0.121539	0.114286	0.111922	0.11638	0.130066	0.15656	0.201056	0.269772	0.367247	0.491528	0.630537	0.764394	0.873475	0.946355	0.983742	0.996935	0.999696	0.999987	1	1	1	1	1	1	1	1	1	1	0.999999
1769585_at	0.703813	0.808638	0.906701	0.969712	0.994083	0.999306	0.999943	0.999996	1	1	1	1	1	1	1	1	1	1	1	1	1	1	0.999996	0.999971	0.999848	0.99947	0.99872	0.997789	0.997207	0.997381	0.998169	0.999044	0.999622	0.99988	0.999964	0.999986	0.99999	0.999986	0.999961	0.999859	0.999478	0.998269	0.995063	0.988021	0.975273	0.956456	0.934164	0.913744	0.901195
1769586_at	0.830815	0.884308	0.938327	0.977507	0.995264	0.999517	0.999978	0.999999	1	1	0.999991	0.999795	0.997971	0.990453	0.974275	0.95291	0.933988	0.923838	0.925096	0.936806	0.955114	0.974349	0.989109	0.996979	0.999553	0.999974	1	1	1	1	1	0.999999	0.999966	0.9996	0.997884	0.993606	0.987077	0.980704	0.977426	0.97864	0.983407	0.989289	0.994061	0.996909	0.99821	0.998575	0.998236	0.996815	0.993065
1769587_at	0.755916	0.865025	0.93181	0.962433	0.973194	0.974649	0.971455	0.965581	0.957138	0.943923	0.921366	0.884022	0.830065	0.766623	0.708595	0.670426	0.65983	0.676998	0.715863	0.765907	0.81587	0.858474	0.892316	0.919724	0.943278	0.963596	0.979443	0.989745	0.995184	0.997603	0.998582	0.998973	0.999155	0.999302	0.999472	0.999647	0.999783	0.999866	0.999909	0.99993	0.999942	0.999953	0.999967	0.99998	0.999989	0.999993	0.999995	0.999995	0.999994
1769591_at	0.973135	0.964425	0.95536	0.944671	0.929022	0.902855	0.859035	0.791756	0.702226	0.60214	0.508734	0.435135	0.385509	0.35684	0.34268	0.335968	0.330985	0.324862	0.318225	0.314549	0.318606	0.335015	0.367437	0.418063	0.486746	0.569781	0.659398	0.745468	0.819333	0.877057	0.919495	0.949828	0.971128	0.985383	0.993881	0.998021	0.999537	0.999926	0.999992	1	1	1	1	1	1	1	1	1	1
1769597_at	0.742557	0.90979	0.983128	0.997874	0.999498	0.999398	0.997762	0.990617	0.971152	0.936584	0.891931	0.846051	0.807742	0.784841	0.783946	0.808991	0.857948	0.918367	0.968489	0.993337	0.999398	0.999981	1	1	1	1	1	0.999993	0.999933	0.999664	0.998975	0.997948	0.997168	0.997243	0.998103	0.99908	0.999679	0.999911	0.999976	0.999992	0.999995	0.999996	0.999994	0.999988	0.999976	0.999948	0.999888	0.999781	0.999638
1769598_at	0.95653	0.945353	0.938451	0.936275	0.935747	0.931372	0.916222	0.881183	0.815766	0.7161	0.59515	0.478065	0.384465	0.319656	0.279261	0.2562	0.244352	0.239733	0.240738	0.248017	0.264094	0.292933	0.339586	0.409628	0.507282	0.630781	0.765624	0.883566	0.958836	0.990603	0.998728	0.999904	0.999996	1	1	1	1	1	1	1	1	1	1	1	1	1	1	1	1
1769599_at	0.834249	0.968637	0.998859	0.999998	1	1	1	0.999961	0.998683	0.990224	0.96864	0.938709	0.912915	0.902177	0.911093	0.936456	0.967233	0.98961	0.998415	0.999913	0.999998	1	1	0.999999	0.999971	0.999503	0.996476	0.986861	0.968751	0.945876	0.925997	0.916867	0.922892	0.942773	0.96847	0.988674	0.997811	0.999821	0.999995	1	1	1	1	0.999997	0.999949	0.999563	0.997979	0.994102	0.987898
1769600_at	0.832496	0.758331	0.692526	0.647776	0.629237	0.635145	0.660062	0.698182	0.745431	0.799555	0.857954	0.914635	0.959993	0.986823	0.997258	0.99966	0.999972	0.999998	0.999999	0.999999	0.999997	0.999981	0.999902	0.999599	0.998698	0.996483	0.991953	0.984418	0.974592	0.965	0.95865	0.957007	0.959228	0.963094	0.966494	0.968291	0.968436	0.967812	0.967962	0.970414	0.975647	0.982563	0.989173	0.994	0.996819	0.998214	0.998831	0.999062	0.999072
1769601_at	0.610491	0.714009	0.808736	0.877815	0.91878	0.939853	0.950593	0.958085	0.966636	0.97735	0.988102	0.995683	0.999067	0.999904	0.999997	1	1	1	1	1	0.999994	0.999481	0.991744	0.954213	0.868546	0.748547	0.624523	0.517869	0.436051	0.378603	0.342924	0.327377	0.332635	0.362267	0.422552	0.519882	0.652521	0.798065	0.915074	0.976794	0.996192	0.999629	0.999977	0.999999	1	1	1	1	1
1769602_at	0.977358	0.956318	0.929284	0.903147	0.884082	0.872495	0.862764	0.846136	0.813301	0.756744	0.675514	0.579909	0.487651	0.412883	0.360159	0.326648	0.30648	0.293503	0.282745	0.271461	0.259698	0.24992	0.245885	0.251679	0.271473	0.309619	0.370009	0.453645	0.554934	0.66057	0.755075	0.829296	0.883128	0.921451	0.949227	0.969365	0.983115	0.991459	0.995868	0.997951	0.99889	0.999332	0.999574	0.999736	0.999856	0.999937	0.999978	0.999995	0.999999
1769603_at	0.241459	0.340831	0.498557	0.698302	0.870891	0.960506	0.988644	0.994861	0.994835	0.990275	0.977424	0.951748	0.914307	0.873259	0.838256	0.815535	0.807381	0.813518	0.832052	0.859657	0.891755	0.92338	0.950556	0.971234	0.985227	0.993538	0.997711	0.999381	0.99988	0.999984	0.999999	1	1	1	1	1	1	1	1	1	1	1	1	1	1	1	1	1	1
1769604_at	0.996487	0.995614	0.995058	0.995034	0.995364	0.995513	0.994748	0.991672	0.98259	0.959176	0.910589	0.835629	0.751067	0.679942	0.63638	0.623529	0.638612	0.676834	0.732676	0.799585	0.869022	0.930181	0.972772	0.993476	0.999274	0.999976	1	1	1	1	1	0.999991	0.999689	0.996861	0.985376	0.959461	0.921786	0.88377	0.857875	0.850921	0.862358	0.885872	0.912706	0.935659	0.951574	0.960878	0.965594	0.967932	0.969713
1769606_at	0.23085	0.259161	0.293271	0.328152	0.360425	0.390596	0.423285	0.465375	0.523217	0.599093	0.687134	0.772479	0.838839	0.878993	0.895663	0.894938	0.882868	0.866256	0.852937	0.849606	0.859166	0.879932	0.907087	0.935181	0.959985	0.978992	0.991245	0.997389	0.999516	0.999953	0.999998	1	1	1	1	1	1	1	0.999999	0.999991	0.999943	0.999783	0.999455	0.999037	0.998766	0.998829	0.999166	0.999549	0.999813
1769607_at	0.999982	0.99999	0.99999	0.999977	0.99993	0.999797	0.999546	0.999253	0.999079	0.999126	0.999351	0.999621	0.999827	0.999938	0.999982	0.999995	0.999998	0.999999	0.999997	0.999981	0.999859	0.999084	0.995675	0.985499	0.963939	0.929697	0.887317	0.846026	0.815712	0.802774	0.807872	0.825959	0.848313	0.86587	0.871866	0.862147	0.834574	0.790224	0.735304	0.679583	0.631471	0.59458	0.567969	0.548519	0.53362	0.52317	0.52021	0.530106	0.558848
1769608_at	0.511615	0.450149	0.392577	0.342032	0.301724	0.273398	0.257443	0.25394	0.263568	0.287884	0.328711	0.386453	0.457898	0.53548	0.609942	0.674908	0.729301	0.776164	0.819668	0.862275	0.903202	0.939	0.966128	0.983527	0.992952	0.997319	0.999084	0.999717	0.999921	0.99998	0.999996	0.999999	1	1	1	1	1	1	1	1	1	1	1	1	1	1	1	0.999999	0.999996
1769609_at	0.979879	0.993599	0.998323	0.99949	0.999711	0.999629	0.999183	0.997896	0.994943	0.98939	0.980501	0.968059	0.952969	0.937986	0.927726	0.927189	0.938978	0.960269	0.982176	0.995499	0.99954	0.999989	1	1	1	1	1	0.999899	0.996863	0.972689	0.894674	0.758946	0.602931	0.466485	0.367673	0.30738	0.280691	0.283821	0.316496	0.381572	0.482124	0.614943	0.761665	0.88777	0.963881	0.992761	0.999107	0.999919	0.999991
1769610_at	0.993513	0.987443	0.97825	0.966358	0.952927	0.938929	0.924446	0.90878	0.891127	0.871272	0.850027	0.829162	0.810821	0.796813	0.788284	0.785906	0.790184	0.801417	0.819172	0.841625	0.865487	0.886954	0.903116	0.912728	0.91596	0.913795	0.907619	0.89886	0.888359	0.875608	0.858401	0.833266	0.796759	0.747678	0.689539	0.63118	0.583902	0.557192	0.556468	0.583202	0.635373	0.70707	0.788084	0.8654	0.927318	0.968049	0.989262	0.997487	0.999641
1769614_at	0.833087	0.774266	0.723625	0.686459	0.660876	0.639354	0.612916	0.575617	0.527659	0.475809	0.430403	0.400581	0.391208	0.402479	0.430487	0.467873	0.505503	0.535705	0.555449	0.567417	0.578503	0.596742	0.628186	0.67472	0.733074	0.795481	0.85266	0.898097	0.930421	0.952202	0.967127	0.978035	0.986334	0.992368	0.996216	0.998276	0.999212	0.999595	0.999746	0.999809	0.999841	0.99987	0.999902	0.999934	0.999958	0.999972	0.999979	0.999983	0.999985
1769617_at	0.945858	0.9356	0.922624	0.903993	0.875827	0.834028	0.776065	0.703469	0.623245	0.546227	0.482913	0.439858	0.418789	0.417683	0.432075	0.455955	0.482633	0.505886	0.521127	0.526145	0.521197	0.508548	0.491694	0.474598	0.461181	0.455093	0.459607	0.477417	0.510238	0.55822	0.619439	0.689819	0.763637	0.834371	0.895646	0.942512	0.973111	0.989571	0.996681	0.999127	0.999806	0.999963	0.999994	0.999999	1	1	1	1	1
1769620_at	0.162671	0.248619	0.396377	0.603954	0.809008	0.934838	0.982191	0.994866	0.997981	0.998837	0.999114	0.999218	0.999264	0.999282	0.999288	0.999313	0.999401	0.999567	0.999761	0.999905	0.999972	0.999992	0.999997	0.999997	0.999994	0.999977	0.999902	0.999641	0.999005	0.99789	0.996418	0.994897	0.993692	0.993151	0.993523	0.994798	0.996577	0.998225	0.999296	0.999788	0.999949	0.999989	0.999997	0.999999	0.999999	0.999999	0.999999	0.999998	0.999997
1769621_at	0.91104	0.877328	0.841867	0.805495	0.766586	0.72166	0.667667	0.604791	0.538067	0.476249	0.428308	0.400169	0.393656	0.406994	0.435383	0.471606	0.507564	0.53674	0.556297	0.567592	0.575055	0.58422	0.599854	0.624885	0.660139	0.704499	0.755164	0.808084	0.858747	0.903263	0.939206	0.965771	0.98341	0.993486	0.998092	0.999622	0.999954	0.999997	1	1	1	1	1	1	0.999999	0.999995	0.999978	0.999934	0.999845
1769622_at	0.243741	0.288277	0.343887	0.40951	0.4866	0.578191	0.684444	0.795886	0.891587	0.952627	0.979991	0.988169	0.986495	0.973287	0.93821	0.8738	0.789611	0.706468	0.640463	0.597655	0.577821	0.579105	0.60071	0.643516	0.708471	0.792223	0.881163	0.951874	0.988336	0.998596	0.999927	0.999998	1	1	1	1	1	0.999999	0.999997	0.999995	0.999994	0.999996	0.999999	1	1	1	1	1	1
1769624_at	0.964737	0.939514	0.913812	0.897167	0.895934	0.909544	0.931748	0.954865	0.973583	0.986174	0.993462	0.99717	0.998853	0.999542	0.999801	0.999888	0.999901	0.999841	0.999573	0.998466	0.994295	0.981479	0.951031	0.894934	0.812406	0.712231	0.609211	0.51771	0.446787	0.39928	0.373746	0.366773	0.374296	0.39196	0.415206	0.439694	0.46221	0.48165	0.499483	0.519419	0.546492	0.585914	0.641574	0.713794	0.796564	0.876811	0.939527	0.977177	0.993764
1769626_at	0.911958	0.950756	0.971611	0.980574	0.983161	0.982405	0.979751	0.975493	0.968271	0.954111	0.925228	0.870779	0.784793	0.677503	0.572224	0.488682	0.434345	0.40777	0.403983	0.41713	0.441496	0.472688	0.509181	0.552973	0.608371	0.678825	0.762303	0.847681	0.918022	0.96257	0.984298	0.993028	0.99625	0.997441	0.997904	0.998136	0.99834	0.99858	0.998841	0.999098	0.999339	0.99956	0.999752	0.99989	0.999965	0.999993	0.999999	1	1
1769627_at	0.58806	0.518897	0.480383	0.477006	0.507095	0.562758	0.630028	0.693014	0.740797	0.770895	0.787492	0.797851	0.808938	0.824512	0.843708	0.8621	0.874413	0.876679	0.866868	0.845241	0.815443	0.784676	0.761111	0.750147	0.752492	0.764664	0.780959	0.795911	0.806334	0.8122	0.816291	0.822917	0.836065	0.85751	0.88564	0.915836	0.942723	0.962985	0.97643	0.984801	0.990092	0.993688	0.996271	0.99805	0.999111	0.999633	0.999848	0.999927	0.999955
1769628_at	0.980107	0.997636	0.999756	0.999886	0.999488	0.995161	0.970421	0.901344	0.789502	0.660682	0.538395	0.435084	0.35577	0.301742	0.272695	0.268687	0.292019	0.347969	0.442213	0.572171	0.716254	0.839275	0.919342	0.961148	0.980565	0.989569	0.994081	0.996542	0.997932	0.998708	0.99914	0.999401	0.999595	0.999762	0.999893	0.999967	0.999993	0.999999	1	1	1	1	1	0.999999	0.999995	0.999988	0.999973	0.999952	0.999928
1769634_at	0.967312	0.992435	0.999193	0.99996	0.999997	0.999999	0.999989	0.999829	0.998371	0.99173	0.974818	0.946959	0.91376	0.883607	0.864119	0.860817	0.876389	0.908769	0.948557	0.980801	0.996219	0.999722	0.999996	1	1	1	1	1	0.999999	0.999936	0.99921	0.99566	0.986355	0.971504	0.956766	0.950055	0.955621	0.970434	0.986101	0.995796	0.99927	0.999935	0.999997	1	1	1	1	0.999999	0.999983
1769635_at	0.688661	0.713778	0.763294	0.828515	0.891923	0.937962	0.963442	0.974164	0.975981	0.971725	0.962926	0.952377	0.944683	0.943892	0.950856	0.963049	0.976458	0.987673	0.995007	0.998593	0.999769	0.999984	1	1	1	1	1	1	0.999996	0.999842	0.998106	0.990088	0.969625	0.93484	0.890898	0.84782	0.816288	0.804008	0.813577	0.841736	0.880041	0.917778	0.946786	0.964607	0.973108	0.974986	0.971902	0.964763	0.954718
1769637_at	0.201408	0.304286	0.447595	0.605271	0.735496	0.817565	0.859978	0.880015	0.891417	0.902691	0.917392	0.934888	0.952429	0.967632	0.979627	0.988561	0.994696	0.998206	0.999629	0.999963	0.999999	1	1	1	1	1	1	1	1	1	1	1	1	1	1	1	1	1	1	1	1	1	1	1	0.999999	0.999994	0.999983	0.999962	0.999937
1769638_at	0.690158	0.684606	0.70487	0.751844	0.816354	0.880192	0.926771	0.951297	0.957137	0.944956	0.906903	0.831836	0.722145	0.600101	0.49012	0.403337	0.339138	0.292483	0.258535	0.234209	0.218236	0.210775	0.213138	0.227895	0.259333	0.313885	0.399319	0.520243	0.668281	0.814337	0.921628	0.976453	0.995135	0.999319	0.999936	0.999996	1	1	1	1	1	1	1	1	1	1	1	1	1
1769640_at	1	1	0.999998	0.998888	0.967962	0.826019	0.602094	0.404693	0.272334	0.192803	0.147189	0.122695	0.112543	0.114237	0.12881	0.161359	0.222705	0.330385	0.500915	0.718555	0.903716	0.985316	0.999301	0.999992	1	1	1	1	0.999999	0.999981	0.999901	0.999729	0.999549	0.999485	0.999552	0.999668	0.999761	0.999805	0.999804	0.999755	0.999649	0.999473	0.999231	0.998941	0.998636	0.998362	0.998184	0.9982	0.998478
1769642_at	0.484933	0.393379	0.3326	0.303731	0.302883	0.323668	0.357063	0.391655	0.416789	0.427129	0.424967	0.418639	0.418435	0.432843	0.466816	0.521333	0.593004	0.674121	0.754611	0.825839	0.883554	0.927626	0.959592	0.980847	0.992831	0.998024	0.99961	0.99994	0.999991	0.999998	0.999999	0.999999	0.999998	0.999996	0.999995	0.999993	0.999991	0.999989	0.999987	0.999987	0.999989	0.999992	0.999995	0.999997	0.999997	0.999997	0.999994	0.999987	0.999974
1769643_at	0.324391	0.293522	0.290343	0.317735	0.377254	0.464663	0.565361	0.658252	0.727796	0.771075	0.794628	0.808535	0.822384	0.842407	0.869762	0.901054	0.93102	0.955609	0.973468	0.985365	0.992784	0.997018	0.99906	0.999798	0.999973	0.999998	1	1	1	1	1	0.999996	0.999982	0.999938	0.999835	0.999638	0.999329	0.998957	0.998651	0.998552	0.998681	0.998921	0.999124	0.999196	0.999075	0.998651	0.99773	0.996133	0.993971
1769645_at	0.789144	0.927378	0.987463	0.998971	0.999929	0.999984	0.999974	0.999891	0.999535	0.998583	0.99699	0.995276	0.994271	0.994577	0.996113	0.998047	0.999402	0.999911	0.999996	1	1	1	1	1	1	1	0.999999	0.999991	0.999971	0.999947	0.999941	0.99996	0.999984	0.999996	1	1	1	1	1	1	0.999998	0.999989	0.999955	0.999869	0.999713	0.999509	0.999342	0.999313	0.999442
1769647_at	0.789087	0.862536	0.925098	0.965925	0.986099	0.994115	0.996995	0.998038	0.998461	0.998719	0.998997	0.999318	0.999603	0.999788	0.999876	0.999895	0.999838	0.999561	0.998386	0.994115	0.982565	0.960597	0.930766	0.900765	0.878449	0.868545	0.872452	0.889088	0.915241	0.945439	0.972527	0.990417	0.998097	0.999843	0.999997	1	1	1	1	1	1	0.999983	0.999835	0.999288	0.998206	0.996991	0.996396	0.996823	0.997912
1769648_at	0.937412	0.990067	0.999482	0.999987	0.999998	0.999983	0.999549	0.994139	0.96863	0.910734	0.829733	0.746424	0.677128	0.63047	0.610886	0.621889	0.666732	0.745027	0.844279	0.933953	0.984069	0.998255	0.999922	0.999998	1	1	0.999996	0.999927	0.999299	0.99634	0.988265	0.97394	0.95609	0.940399	0.932575	0.935502	0.947776	0.964389	0.979594	0.990087	0.995826	0.998431	0.99946	0.999828	0.999948	0.999985	0.999995	0.999998	0.999999
1769649_at	0.544075	0.445801	0.366128	0.312271	0.285653	0.28483	0.308578	0.357009	0.430671	0.527894	0.641181	0.755655	0.853634	0.923746	0.965751	0.986938	0.995868	0.998928	0.999759	0.999942	0.999978	0.999982	0.999967	0.999907	0.999725	0.999313	0.998657	0.997938	0.997422	0.997246	0.99736	0.997631	0.997957	0.998298	0.998645	0.998989	0.9993	0.999546	0.999713	0.999811	0.99986	0.999877	0.999869	0.999837	0.999776	0.99968	0.999544	0.999365	0.999136
1769650_at	0.264524	0.383607	0.538186	0.693095	0.807279	0.870144	0.896278	0.901994	0.898113	0.89158	0.886347	0.883459	0.882042	0.881163	0.881416	0.885355	0.896473	0.91681	0.944133	0.971124	0.989667	0.997745	0.99974	0.999987	1	1	1	1	1	1	1	1	1	1	1	1	1	1	1	1	1	1	1	1	1	1	1	1	1
1769653_s_at	0.976882	0.991084	0.997518	0.999511	0.99993	0.999993	0.999999	1	1	1	1	1	1	1	1	1	1	1	1	1	1	1	1	1	1	0.999999	0.999994	0.999954	0.999665	0.998149	0.992519	0.977113	0.943823	0.884036	0.793341	0.678143	0.556834	0.45058	0.372486	0.325643	0.30806	0.317489	0.353243	0.415303	0.501682	0.605743	0.715853	0.818168	0.900451
1769654_at	1	1	0.999998	0.999987	0.999921	0.999533	0.997509	0.988768	0.959851	0.890321	0.770824	0.620305	0.4728	0.351295	0.260583	0.195557	0.149377	0.116781	0.0943789	0.0800617	0.0725201	0.071115	0.0760157	0.0885318	0.111676	0.150988	0.215266	0.315638	0.459447	0.636653	0.809389	0.930221	0.984529	0.998276	0.999926	0.999999	1	1	1	1	1	1	0.999996	0.999973	0.999913	0.999832	0.999787	0.999812	0.99988
1769655_at	0.910144	0.977498	0.995277	0.997863	0.99585	0.982432	0.934315	0.83668	0.713381	0.600456	0.516425	0.46394	0.440271	0.443559	0.475023	0.538754	0.638214	0.766393	0.892486	0.972121	0.99712	0.999926	1	1	1	1	1	0.999999	0.999988	0.999927	0.999786	0.999642	0.999631	0.999764	0.999911	0.999981	0.999998	1	1	1	1	1	1	1	0.999999	0.999995	0.999988	0.999979	0.999976
1769657_at	0.524779	0.534163	0.548319	0.558272	0.554567	0.531002	0.487663	0.431474	0.373612	0.324993	0.292941	0.280891	0.289982	0.320371	0.371276	0.44017	0.522186	0.610452	0.697231	0.775403	0.839968	0.889081	0.923959	0.947646	0.96351	0.9743	0.981869	0.987309	0.991214	0.993941	0.995776	0.996985	0.997792	0.998369	0.998827	0.999213	0.99953	0.999758	0.999895	0.999961	0.999988	0.999997	0.999999	1	1	1	1	1	1
1769659_at	0.780645	0.89211	0.968198	0.995891	0.999846	0.999999	1	1	1	1	1	1	0.999995	0.999965	0.999866	0.999669	0.999389	0.999062	0.998672	0.99811	0.997145	0.995403	0.992426	0.987969	0.982552	0.977776	0.975797	0.978	0.9838	0.990749	0.996166	0.99896	0.999843	0.99999	1	1	1	1	1	1	0.999997	0.999884	0.998652	0.992611	0.97609	0.946891	0.910093	0.87537	0.8519
1769663_at	0.942612	0.966819	0.987182	0.997344	0.999785	0.999996	1	1	1	1	1	0.999997	0.999896	0.998806	0.993445	0.978495	0.951438	0.917384	0.88796	0.875158	0.885077	0.914427	0.951012	0.980147	0.994914	0.999278	0.999949	0.999998	1	1	1	0.999996	0.999901	0.99878	0.99209	0.970165	0.926176	0.866205	0.805787	0.759035	0.733535	0.731574	0.752478	0.793247	0.847427	0.904198	0.950981	0.980178	0.99354
1769665_at	0.560864	0.665258	0.776163	0.865312	0.917181	0.93663	0.93258	0.907382	0.860639	0.79712	0.728053	0.664575	0.612018	0.569917	0.535504	0.507234	0.486611	0.478084	0.487712	0.521346	0.582176	0.667099	0.763568	0.852306	0.917863	0.957325	0.977619	0.987209	0.991716	0.993999	0.995359	0.996359	0.997206	0.997941	0.998551	0.999027	0.99938	0.999631	0.9998	0.999906	0.999964	0.999989	0.999998	1	1	1	1	1	1
1769666_at	0.943033	0.975955	0.993286	0.998852	0.999875	0.999988	0.999998	0.999999	0.999999	0.999996	0.99998	0.999878	0.999418	0.997998	0.995126	0.991491	0.98919	0.990094	0.993776	0.997603	0.999537	0.999968	1	1	1	1	1	0.999999	0.999807	0.994712	0.957949	0.849667	0.677935	0.498308	0.354977	0.259077	0.203221	0.177049	0.173789	0.191539	0.233033	0.304945	0.415332	0.565733	0.737013	0.884286	0.968122	0.995367	0.999702
1769667_at	0.999881	0.999982	0.999999	1	1	1	1	1	1	1	0.999977	0.999679	0.998076	0.993683	0.986546	0.979016	0.974028	0.973252	0.976582	0.982577	0.989218	0.994707	0.998106	0.999572	0.999952	0.999998	1	1	1	1	1	1	0.999978	0.999567	0.996682	0.986064	0.960945	0.917411	0.857413	0.788354	0.720412	0.663638	0.626094	0.613183	0.62746	0.667939	0.728719	0.798496	0.863535
1769670_at	1	1	1	1	1	1	1	0.999972	0.999014	0.98744	0.931215	0.80189	0.632204	0.479187	0.368377	0.296711	0.252982	0.227818	0.215686	0.214506	0.225035	0.250532	0.296721	0.371409	0.481785	0.626157	0.781544	0.905753	0.972063	0.994222	0.999012	0.999808	0.99994	0.999965	0.999963	0.999946	0.999907	0.999841	0.999767	0.999736	0.999792	0.999899	0.999975	0.999998	1	1	1	1	1
1769671_at	0.997346	0.996985	0.993526	0.981629	0.952523	0.903794	0.844756	0.786099	0.730971	0.676669	0.620748	0.56565	0.519039	0.490188	0.486192	0.51054	0.562473	0.635211	0.715051	0.785901	0.837808	0.870664	0.890463	0.904267	0.917268	0.931472	0.945873	0.95822	0.96707	0.972537	0.975819	0.978511	0.98196	0.986535	0.991382	0.995246	0.99759	0.998735	0.999223	0.999416	0.999495	0.999551	0.999624	0.999712	0.999789	0.99984	0.999865	0.999876	0.999882
1769674_at	0.99994	0.999924	0.999912	0.999918	0.99994	0.999964	0.999978	0.99998	0.999961	0.99983	0.998942	0.994067	0.976118	0.93296	0.859687	0.761741	0.64898	0.531819	0.421115	0.326913	0.255364	0.207373	0.180486	0.171895	0.180533	0.207932	0.258064	0.335763	0.442906	0.573191	0.709858	0.830831	0.918998	0.969913	0.991862	0.998448	0.999773	0.999965	0.99999	0.999992	0.999984	0.999955	0.999882	0.99976	0.999641	0.999607	0.999677	0.999798	0.999903
1769675_at	0.390051	0.394505	0.407754	0.427507	0.452379	0.482637	0.520851	0.571706	0.640327	0.728242	0.826888	0.914676	0.970043	0.992575	0.998427	0.999536	0.99966	0.999307	0.997511	0.990622	0.971564	0.934526	0.881533	0.821823	0.766149	0.723143	0.698911	0.697596	0.721295	0.768813	0.833481	0.901798	0.956715	0.987558	0.998085	0.99988	0.999998	1	1	1	1	1	0.999999	0.999971	0.999754	0.998918	0.997042	0.994386	0.992054
1769677_at	0.477328	0.734696	0.938156	0.996609	0.999981	1	1	1	0.999974	0.999346	0.995054	0.982191	0.959977	0.934599	0.915725	0.911416	0.92432	0.949461	0.975433	0.992	0.998305	0.999726	0.999945	0.999973	0.999958	0.999869	0.999528	0.998536	0.996445	0.993206	0.989504	0.986638	0.985972	0.988122	0.992274	0.996435	0.998959	0.999835	0.999988	1	1	1	1	1	1	1	1	1	1
1769679_at	0.965161	0.963175	0.965877	0.973254	0.982431	0.989784	0.993811	0.994934	0.99314	0.985482	0.963597	0.916762	0.845339	0.766099	0.697969	0.649976	0.622221	0.611608	0.616033	0.636041	0.674229	0.732558	0.807821	0.887306	0.951028	0.985873	0.99748	0.999694	0.999961	0.999988	0.999987	0.999963	0.999849	0.999391	0.997911	0.994107	0.986495	0.974996	0.962436	0.953584	0.951917	0.957191	0.965935	0.974121	0.979448	0.981482	0.980612	0.977483	0.973133
1769681_at	1	1	1	1	1	1	1	1	0.999995	0.99994	0.999564	0.997995	0.993688	0.985378	0.9732	0.958498	0.942626	0.926083	0.908472	0.889055	0.867584	0.845127	0.824528	0.810166	0.806943	0.818691	0.846195	0.885326	0.926986	0.961031	0.982373	0.992823	0.997052	0.998586	0.999093	0.999156	0.998844	0.997793	0.994726	0.986271	0.965885	0.926258	0.867116	0.800645	0.745931	0.718558	0.725505	0.765122	0.827654
1769682_at	0.625489	0.531381	0.457002	0.410228	0.391704	0.397452	0.420953	0.454027	0.487755	0.514053	0.527399	0.525878	0.511207	0.487802	0.461262	0.436941	0.419179	0.411185	0.415146	0.432167	0.462011	0.502886	0.551798	0.605587	0.662085	0.720454	0.780285	0.839895	0.895148	0.940352	0.971441	0.988754	0.996392	0.99905	0.999788	0.999958	0.999992	0.999998	1	1	1	1	1	1	1	1	1	1	1
1769683_at	0.39537	0.65433	0.901463	0.992837	0.999948	1	1	1	0.999985	0.999441	0.994953	0.980262	0.953908	0.923149	0.899375	0.8922	0.905646	0.935451	0.9686	0.990664	0.998606	0.999913	0.999998	1	1	1	1	0.999993	0.999941	0.999722	0.999172	0.998308	0.997506	0.997311	0.997922	0.998909	0.999644	0.999936	0.999995	1	1	1	1	1	1	1	1	1	1
1769684_at	0.757407	0.850906	0.907396	0.931037	0.932483	0.919198	0.897783	0.876673	0.863555	0.861888	0.870581	0.886263	0.905857	0.927689	0.950613	0.972225	0.988586	0.99712	0.999649	0.999984	1	1	1	1	1	0.999999	0.99999	0.999916	0.999609	0.998828	0.997596	0.996475	0.996212	0.996979	0.998199	0.999181	0.999699	0.9999	0.999966	0.999986	0.999993	0.999996	0.999997	0.999997	0.999996	0.999991	0.999978	0.999949	0.9999
1769685_at	0.999506	0.9975	0.990209	0.970298	0.928498	0.858157	0.759348	0.640753	0.518377	0.40987	0.327289	0.274172	0.248126	0.244738	0.259354	0.286556	0.319201	0.349088	0.369725	0.379302	0.381372	0.38278	0.390614	0.410102	0.443799	0.49126	0.548881	0.610648	0.670419	0.724695	0.77372	0.820058	0.865751	0.909775	0.947673	0.97458	0.989549	0.996059	0.998415	0.999206	0.999471	0.999557	0.99959	0.999619	0.999664	0.999717	0.999768	0.999811	0.99985
1769688_at	0.834798	0.954148	0.992329	0.998426	0.998663	0.995334	0.9782	0.927673	0.839851	0.736082	0.639921	0.563493	0.510591	0.482664	0.482168	0.513679	0.582912	0.691049	0.821523	0.931994	0.986527	0.998946	0.999974	1	1	1	1	1	0.999995	0.999961	0.999848	0.999647	0.999486	0.999526	0.999734	0.999917	0.999988	0.999999	1	1	1	1	1	1	1	1	0.999998	0.999991	0.999977
1769690_at	0.147708	0.183427	0.248933	0.354452	0.498327	0.655124	0.787634	0.87668	0.928143	0.956567	0.973095	0.983646	0.990716	0.995253	0.997849	0.999136	0.999689	0.999898	0.999969	0.999991	0.999997	0.999999	1	1	1	1	1	1	0.999999	0.999998	0.999996	0.999993	0.999988	0.999981	0.999976	0.999974	0.999977	0.999982	0.999988	0.999992	0.999994	0.999996	0.999996	0.999996	0.999996	0.999995	0.999993	0.999992	0.999991
1769691_at	0.312084	0.366933	0.425828	0.484988	0.546226	0.615465	0.697301	0.788257	0.87364	0.935581	0.968589	0.981124	0.982232	0.974238	0.954672	0.922208	0.88131	0.839737	0.80293	0.772197	0.746897	0.727461	0.716984	0.720698	0.743766	0.788041	0.848376	0.911	0.959323	0.985925	0.996221	0.999143	0.999816	0.999959	0.99999	0.999997	0.999999	1	1	1	0.999999	0.999999	0.999999	1	1	1	1	1	1
1769694_at	0.996514	0.999062	0.999418	0.9988	0.995281	0.982336	0.951789	0.902439	0.839529	0.767717	0.689911	0.611029	0.539838	0.486152	0.456933	0.455097	0.480093	0.527484	0.587444	0.645635	0.688813	0.710932	0.714373	0.707308	0.700141	0.701957	0.717823	0.747749	0.787515	0.831107	0.873584	0.91234	0.94599	0.972577	0.989751	0.997568	0.999687	0.99998	0.999999	1	1	1	1	0.999998	0.999991	0.999966	0.999907	0.999816	0.999732
1769695_at	0.954896	0.985994	0.996187	0.998681	0.999168	0.999014	0.998274	0.996408	0.991891	0.980878	0.95566	0.907081	0.834756	0.754133	0.686947	0.647353	0.638555	0.65603	0.690684	0.731718	0.770392	0.803039	0.830987	0.857808	0.885963	0.914684	0.940435	0.95975	0.971727	0.977811	0.980144	0.980726	0.981383	0.983447	0.987049	0.991107	0.994382	0.996419	0.997448	0.997857	0.99793	0.997848	0.997715	0.997531	0.997169	0.996377	0.994778	0.99196	0.987893
1769697_at	0.840478	0.834031	0.826528	0.816988	0.806438	0.797457	0.793327	0.797161	0.811149	0.835752	0.868809	0.905273	0.938711	0.964292	0.980857	0.990218	0.995033	0.997384	0.998506	0.999027	0.999236	0.99924	0.999023	0.998412	0.99694	0.993613	0.986761	0.974477	0.955827	0.931877	0.905285	0.8788	0.85419	0.832366	0.814244	0.801547	0.796944	0.803333	0.822487	0.853591	0.892295	0.931224	0.962735	0.982896	0.993056	0.997234	0.99875	0.999275	0.999436
1769698_at	0.483385	0.700389	0.894744	0.983166	0.998929	0.999957	0.999995	0.999995	0.999977	0.999845	0.999184	0.996901	0.991352	0.981645	0.969481	0.959259	0.955556	0.959953	0.96987	0.980507	0.988337	0.992701	0.994548	0.994828	0.99403	0.992455	0.990563	0.989041	0.988499	0.989146	0.990769	0.992956	0.995274	0.997328	0.998807	0.999613	0.999917	0.999989	0.999999	1	1	1	1	1	1	1	1	1	1
1769703_at	0.920861	0.892112	0.860107	0.823022	0.776759	0.716426	0.639648	0.550137	0.458268	0.376741	0.314569	0.274477	0.254317	0.249421	0.253937	0.261632	0.26726	0.26839	0.266386	0.265676	0.271917	0.290491	0.325864	0.38119	0.457227	0.550568	0.652577	0.751128	0.835265	0.899422	0.943845	0.971996	0.98804	0.995866	0.99891	0.999788	0.999969	0.999996	1	1	1	1	1	1	1	1	1	1	1
1769707_at	1	1	0.999938	0.996991	0.965442	0.861352	0.704052	0.552778	0.437137	0.357937	0.307721	0.28043	0.273531	0.288089	0.328821	0.403904	0.521805	0.679526	0.843096	0.95435	0.99402	0.999745	0.999997	1	1	1	1	1	1	0.999996	0.999983	0.999966	0.999964	0.999977	0.999991	0.999997	0.999999	0.999999	0.999999	0.999997	0.999987	0.999946	0.999793	0.999315	0.998085	0.995585	0.991782	0.987783	0.985515
1769708_at	0.916393	0.986577	0.999308	0.999983	0.999997	0.999979	0.999505	0.993977	0.967813	0.904431	0.805561	0.689643	0.578498	0.488265	0.427105	0.397609	0.400592	0.437323	0.508213	0.607391	0.717412	0.814236	0.88267	0.923607	0.946242	0.959228	0.967999	0.975191	0.981549	0.986913	0.991085	0.994165	0.996429	0.998085	0.999185	0.999757	0.999955	0.999995	1	1	1	1	1	1	0.999999	0.999995	0.999984	0.999967	0.999947
1769709_at	0.811526	0.959846	0.997741	0.999977	1	1	0.999974	0.999214	0.992953	0.972928	0.938781	0.900838	0.871876	0.861278	0.873312	0.905704	0.947537	0.981468	0.996853	0.999836	0.999999	1	1	1	1	0.999999	0.999974	0.999707	0.9986	0.996219	0.993319	0.991673	0.992514	0.995245	0.99798	0.999463	0.999913	0.99999	0.999999	1	1	0.999998	0.999993	0.999974	0.999919	0.999812	0.999667	0.999557	0.999574
1769710_at	0.865443	0.96264	0.994225	0.999304	0.999829	0.999816	0.999438	0.997839	0.992902	0.981271	0.959059	0.923829	0.878217	0.831768	0.797269	0.784419	0.795923	0.82677	0.866012	0.901682	0.926685	0.94038	0.945668	0.946277	0.945886	0.947508	0.952486	0.960105	0.96851	0.976154	0.982521	0.987822	0.992323	0.995916	0.998289	0.999453	0.999857	0.999961	0.999984	0.999987	0.99998	0.999959	0.999917	0.999861	0.99981	0.999788	0.999802	0.999845	0.999902
1769711_at	0.99843	0.998471	0.99863	0.998869	0.99915	0.999434	0.999682	0.999861	0.999958	0.999993	0.999999	1	1	1	1	1	0.999991	0.999829	0.998321	0.990587	0.965649	0.909574	0.814979	0.689349	0.553636	0.431236	0.337051	0.274881	0.241767	0.23317	0.245539	0.276284	0.322507	0.380068	0.444192	0.511396	0.580948	0.654229	0.732027	0.811302	0.883967	0.940125	0.974756	0.991251	0.997365	0.999238	0.999764	0.999916	0.999964
1769713_at	0.988507	0.996942	0.999583	0.999977	1	1	1	1	1	1	1	0.999999	0.999976	0.999767	0.998727	0.995511	0.98858	0.977009	0.960626	0.939443	0.913184	0.881516	0.845028	0.806416	0.770995	0.745977	0.738685	0.754289	0.79334	0.849415	0.908952	0.956604	0.98452	0.996029	0.999272	0.999899	0.999987	0.999998	0.999999	0.999999	0.999997	0.999983	0.999881	0.999296	0.996929	0.990436	0.978106	0.961092	0.943017
1769716_at	0.920817	0.979147	0.997304	0.999842	0.999994	1	1	1	0.999999	0.999997	0.999994	0.999988	0.999985	0.999986	0.999992	0.999997	1	1	1	1	1	1	0.999999	0.999993	0.999956	0.999825	0.999467	0.998661	0.997161	0.994895	0.992179	0.989555	0.987227	0.984599	0.980121	0.971063	0.953173	0.921757	0.875825	0.822112	0.772904	0.739337	0.727087	0.736239	0.762993	0.801644	0.846365	0.892088	0.934017
1769717_at	0.0734259	0.065379	0.0654177	0.0740895	0.0932225	0.125365	0.17275	0.236615	0.317727	0.41732	0.535907	0.668294	0.797947	0.900688	0.961968	0.988428	0.996871	0.999067	0.999605	0.999725	0.999706	0.999603	0.99944	0.999261	0.999133	0.999102	0.999175	0.999324	0.999506	0.999681	0.999822	0.999917	0.99997	0.999992	0.999999	1	1	1	1	1	1	1	1	1	1	1	1	1	1
1769719_at	0.200787	0.197624	0.216024	0.262119	0.342338	0.457135	0.593343	0.725952	0.832633	0.905772	0.950439	0.975693	0.9891	0.995673	0.998536	0.999595	0.999913	0.999986	0.999999	1	1	1	1	1	1	1	1	1	1	0.999999	0.999994	0.999983	0.999967	0.999952	0.999944	0.999948	0.999961	0.999976	0.999989	0.999996	0.999999	1	1	1	1	1	1	1	1
1769720_at	0.343979	0.317481	0.317112	0.346692	0.409294	0.50392	0.620828	0.741123	0.844242	0.917943	0.96202	0.984255	0.993891	0.997616	0.998973	0.999464	0.999635	0.999664	0.999579	0.999304	0.998574	0.996665	0.991895	0.981179	0.960757	0.929012	0.889732	0.852008	0.826037	0.818437	0.830144	0.856922	0.891383	0.925741	0.954325	0.974768	0.987531	0.994529	0.997887	0.999281	0.999778	0.999931	0.999974	0.999985	0.999983	0.999966	0.999911	0.99975	0.99938
1769721_at	0.823496	0.855038	0.886889	0.910175	0.918943	0.909204	0.875064	0.809419	0.712445	0.598587	0.489816	0.402028	0.339657	0.29937	0.275402	0.262771	0.2586	0.262433	0.276014	0.302744	0.34692	0.412524	0.501197	0.609451	0.726482	0.835181	0.91846	0.968536	0.990962	0.998121	0.999716	0.999967	0.999997	1	1	1	1	1	1	1	1	1	1	1	1	1	1	1	1
1769723_at	0.938913	0.920312	0.906763	0.903283	0.911955	0.930387	0.952874	0.9733	0.987789	0.995723	0.998928	0.999822	0.999982	0.999999	1	1	1	1	1	1	1	0.999999	0.999991	0.999951	0.999835	0.999621	0.999358	0.999155	0.999098	0.999189	0.999369	0.999565	0.999733	0.999855	0.999932	0.999972	0.99999	0.999997	0.999999	0.999999	0.999999	0.999998	0.99999	0.999956	0.999811	0.999337	0.998138	0.995715	0.991582
1769726_at	0.999974	1	1	1	0.999817	0.992807	0.943766	0.827567	0.68231	0.554445	0.461727	0.403756	0.376095	0.376526	0.406992	0.473669	0.583714	0.732865	0.883658	0.974951	0.998427	0.999988	1	1	1	1	0.999995	0.999716	0.996521	0.982593	0.950405	0.902424	0.850976	0.810343	0.790558	0.795321	0.821863	0.861755	0.903771	0.938796	0.963291	0.978535	0.987543	0.992887	0.996135	0.998088	0.999174	0.999698	0.999907
1769727_s_at	0.861021	0.936887	0.982799	0.997828	0.999903	0.999999	1	1	1	1	1	0.999999	0.999994	0.999981	0.999963	0.999951	0.999952	0.999965	0.999979	0.999989	0.999995	0.999997	0.999998	0.999999	0.999999	0.999999	0.999999	0.999999	1	1	1	1	1	1	1	1	1	1	1	1	0.999998	0.999992	0.999973	0.999925	0.999816	0.999607	0.99925	0.998686	0.997794
1769730_at	0.687238	0.750298	0.805151	0.850145	0.888471	0.923429	0.954677	0.978459	0.992127	0.997665	0.999282	0.999651	0.999645	0.999353	0.998559	0.996993	0.994598	0.991472	0.987582	0.982777	0.977308	0.972461	0.970442	0.972965	0.979515	0.987306	0.993425	0.996899	0.99844	0.999006	0.999135	0.999024	0.998725	0.998208	0.997332	0.99574	0.992752	0.987492	0.979625	0.970535	0.963419	0.961339	0.964857	0.971691	0.978643	0.983709	0.986526	0.987606	0.987677
1769731_at	0.999154	0.996794	0.988969	0.970332	0.939209	0.899877	0.856392	0.806827	0.743969	0.660889	0.55869	0.450443	0.35431	0.281865	0.234456	0.20754	0.195254	0.192176	0.193534	0.195495	0.196046	0.195756	0.197597	0.206054	0.226549	0.265542	0.330392	0.426951	0.55326	0.692926	0.818816	0.909753	0.962602	0.987482	0.996797	0.999414	0.999926	0.999993	0.999999	1	1	1	1	0.999999	0.999999	0.999999	0.999999	0.999999	1
1769732_at	0.132189	0.241001	0.449402	0.740145	0.948594	0.997776	0.999992	1	1	1	1	1	0.999985	0.99984	0.999264	0.998116	0.996916	0.996567	0.99739	0.998696	0.999602	0.999933	0.999994	1	1	1	1	1	1	1	1	1	1	1	1	1	1	1	1	1	1	1	1	1	1	0.999999	0.999996	0.999992	0.999988
1769735_at	1	1	1	1	1	1	1	1	0.999992	0.999926	0.999607	0.998678	0.996877	0.99421	0.990532	0.984817	0.974461	0.954711	0.919454	0.86543	0.797512	0.727542	0.666564	0.619204	0.584082	0.557266	0.535724	0.519516	0.512305	0.520261	0.550169	0.607166	0.691244	0.792085	0.887261	0.953532	0.985651	0.996403	0.999101	0.999698	0.999818	0.999773	0.999451	0.998007	0.992093	0.97321	0.931027	0.86613	0.794641
1769740_at	0.35526	0.495759	0.690764	0.881105	0.97999	0.999116	0.999995	1	1	1	1	0.99999	0.999616	0.996085	0.982475	0.953783	0.913945	0.873625	0.84366	0.830957	0.837452	0.860557	0.894256	0.930705	0.962295	0.983986	0.995123	0.999034	0.999885	0.999991	0.999999	1	1	1	0.999998	0.999979	0.99985	0.99924	0.997209	0.992242	0.982992	0.969621	0.954716	0.94275	0.938057	0.94252	0.954452	0.969469	0.982907
1769741_at	1	1	1	0.999861	0.993718	0.940663	0.793941	0.596438	0.41953	0.290316	0.203921	0.147912	0.111988	0.0894475	0.0764703	0.071375	0.0744124	0.0883342	0.119995	0.182733	0.296058	0.472029	0.683597	0.859978	0.954997	0.988456	0.997103	0.9991	0.999597	0.999738	0.999773	0.999767	0.999744	0.999723	0.99973	0.999782	0.999867	0.999943	0.999985	0.999998	1	1	1	1	1	1	1	1	1
1769742_at	0.565899	0.727893	0.856743	0.925561	0.948095	0.942287	0.911821	0.856821	0.78696	0.719539	0.668795	0.641207	0.637651	0.656926	0.6978	0.758641	0.834164	0.910725	0.967727	0.993813	0.999548	0.999992	1	1	1	1	1	0.99999	0.999871	0.999233	0.99741	0.994231	0.990711	0.988605	0.989079	0.991748	0.995052	0.99759	0.998991	0.9996	0.999833	0.999921	0.999957	0.999974	0.999985	0.999991	0.999996	0.999998	0.999999
1769743_s_at	0.898195	0.975054	0.997864	0.999966	1	1	1	1	0.999959	0.998872	0.990493	0.963001	0.913639	0.856213	0.808542	0.780613	0.773256	0.781413	0.797469	0.814111	0.826602	0.833803	0.837814	0.842731	0.852877	0.870865	0.896143	0.924873	0.951695	0.972524	0.986224	0.994005	0.997831	0.999397	0.999885	0.999987	0.999999	1	1	1	1	1	1	1	1	1	1	1	1
1769745_at	0.0923924	0.126688	0.195936	0.324528	0.525668	0.755493	0.919551	0.984373	0.998054	0.999778	0.999956	0.999973	0.999953	0.999864	0.999595	0.998982	0.997922	0.996474	0.994826	0.993209	0.991842	0.990931	0.990684	0.991261	0.99266	0.994614	0.99663	0.998231	0.99922	0.999703	0.999897	0.999965	0.999988	0.999996	0.999999	1	1	1	1	1	1	1	1	1	1	1	1	1	1
1769746_at	0.999992	1	1	0.999998	0.999792	0.995257	0.968073	0.900178	0.800531	0.692238	0.593216	0.513458	0.458251	0.43053	0.432357	0.465778	0.53176	0.625749	0.732013	0.826128	0.890329	0.924006	0.936056	0.934465	0.924499	0.910847	0.898386	0.891064	0.890886	0.898143	0.912276	0.932168	0.955371	0.977207	0.992205	0.998583	0.999904	0.999999	1	1	1	1	1	1	0.999984	0.999834	0.99921	0.997793	0.995928
1769750_at	0.988063	0.975688	0.959118	0.943244	0.933592	0.932157	0.936595	0.942643	0.946711	0.946804	0.942282	0.933732	0.92322	0.913999	0.90909	0.909632	0.914361	0.920437	0.924818	0.925278	0.920801	0.911721	0.899875	0.888328	0.880232	0.877234	0.878448	0.880642	0.879419	0.870554	0.850923	0.819461	0.778415	0.733658	0.692789	0.66189	0.643181	0.634664	0.631514	0.628489	0.622415	0.613761	0.606735	0.607869	0.623649	0.657958	0.709929	0.773032	0.836785
1769751_at	0.158162	0.218104	0.332405	0.521978	0.757612	0.9325	0.992264	0.999695	0.999994	1	1	0.999995	0.999923	0.999319	0.996843	0.991116	0.982695	0.974631	0.97086	0.973666	0.981812	0.990989	0.997112	0.999485	0.999958	0.999999	1	1	1	1	1	0.999998	0.999975	0.999854	0.999506	0.99891	0.998321	0.998137	0.99851	0.999163	0.999685	0.999924	0.999988	0.999999	1	1	1	0.999998	0.99999
1769756_at	0.538488	0.465079	0.416817	0.398383	0.408873	0.442216	0.486713	0.526486	0.546601	0.538823	0.504627	0.454713	0.404204	0.365587	0.345107	0.344043	0.361322	0.394995	0.442628	0.501567	0.569561	0.645249	0.727414	0.812486	0.891706	0.9522	0.985744	0.997484	0.999758	0.999986	0.999999	1	1	1	1	0.999998	0.999996	0.99999	0.999982	0.999975	0.999974	0.99998	0.999989	0.999996	0.999999	0.999999	1	1	0.999999
1769758_at	0.633934	0.708776	0.801152	0.88951	0.95062	0.980269	0.990767	0.993001	0.990346	0.980055	0.954455	0.906433	0.838996	0.765659	0.700261	0.649905	0.615494	0.594974	0.585736	0.58574	0.593919	0.61032	0.63609	0.673184	0.723425	0.78651	0.857036	0.922839	0.969664	0.992356	0.998938	0.999931	0.999998	1	1	1	1	1	1	1	1	0.999996	0.999986	0.999967	0.999951	0.999953	0.99997	0.999988	0.999997
1769759_at	0.859187	0.837912	0.828701	0.83563	0.85821	0.890851	0.925201	0.95402	0.973953	0.985557	0.991316	0.993582	0.993632	0.991582	0.986513	0.976696	0.960149	0.935382	0.901716	0.858945	0.806868	0.745528	0.676358	0.603452	0.533645	0.474907	0.434146	0.415987	0.422842	0.455169	0.510772	0.583477	0.663176	0.738826	0.802773	0.852831	0.890915	0.920274	0.943453	0.961669	0.975279	0.984604	0.99038	0.993626	0.995286	0.99603	0.996286	0.996353	0.996467
1769760_at	0.972358	0.986306	0.995141	0.998852	0.999823	0.999981	0.999998	1	1	1	1	1	0.999998	0.999994	0.99998	0.999954	0.999923	0.999911	0.999932	0.999967	0.99999	0.999998	1	1	1	1	0.999995	0.999955	0.999696	0.998619	0.995587	0.989341	0.979323	0.966418	0.953334	0.94414	0.942618	0.949992	0.96362	0.978217	0.989223	0.995381	0.998074	0.999069	0.999388	0.999434	0.999334	0.999148	0.998948
1769764_at	0.33462	0.35616	0.389399	0.42723	0.460004	0.479607	0.483701	0.476607	0.466962	0.464284	0.476147	0.506309	0.553427	0.610822	0.668844	0.719552	0.760255	0.793497	0.824514	0.857986	0.895131	0.932463	0.963737	0.984442	0.994871	0.998749	0.999784	0.999976	0.999998	1	1	1	1	1	1	1	1	1	0.999998	0.999984	0.99992	0.999728	0.999308	0.998619	0.997756	0.996969	0.996542	0.99663	0.997177
1769765_at	0.949572	0.931948	0.916574	0.907657	0.907238	0.914063	0.924717	0.935688	0.944675	0.950679	0.953478	0.953087	0.949449	0.942349	0.931534	0.917015	0.899543	0.880997	0.864273	0.852377	0.847046	0.847773	0.851982	0.856224	0.857586	0.854668	0.84805	0.840402	0.835981	0.839256	0.853076	0.877292	0.908443	0.940694	0.967905	0.986221	0.995628	0.999073	0.999887	0.999994	1	1	1	1	1	1	1	0.999997	0.999965
1769766_at	1	1	1	1	1	1	1	0.999999	0.999999	0.999997	0.999989	0.999954	0.999794	0.999205	0.997516	0.993727	0.986675	0.974924	0.956237	0.92709	0.883028	0.82062	0.74058	0.649599	0.55857	0.478224	0.415586	0.373169	0.350137	0.34384	0.350862	0.367707	0.391506	0.42077	0.455831	0.498565	0.551282	0.61506	0.68812	0.765118	0.838161	0.899478	0.944383	0.972737	0.988077	0.995227	0.998167	0.999283	0.999697
1769767_at	0.630646	0.60941	0.611074	0.632958	0.665538	0.695023	0.708958	0.700474	0.669368	0.622118	0.570532	0.527172	0.500085	0.490756	0.495289	0.506889	0.518717	0.526596	0.530657	0.535191	0.546802	0.571815	0.613939	0.672541	0.741745	0.811437	0.871166	0.915032	0.943387	0.960338	0.970414	0.976955	0.98194	0.986251	0.990025	0.99308	0.995298	0.996766	0.997701	0.998327	0.998806	0.999219	0.999565	0.999807	0.999935	0.999984	0.999997	0.999999	1
1769770_at	0.881631	0.838871	0.775684	0.694899	0.608537	0.530788	0.469853	0.42633	0.396006	0.372625	0.349673	0.322046	0.287831	0.249134	0.210864	0.178194	0.1547	0.142271	0.142215	0.156571	0.188953	0.244381	0.327455	0.438788	0.571269	0.70901	0.831129	0.920116	0.970824	0.992195	0.99853	0.999809	0.999983	0.999999	1	1	1	1	1	1	1	1	1	1	1	1	1	1	1
1769773_at	0.999998	0.999981	0.999363	0.988259	0.920957	0.761609	0.564793	0.398286	0.280945	0.203669	0.153463	0.120927	0.100468	0.0891845	0.0861261	0.0922837	0.111478	0.152431	0.231645	0.372118	0.581902	0.807922	0.9515	0.994784	0.999812	0.999998	1	1	1	1	1	0.999995	0.999964	0.999884	0.999798	0.999805	0.999896	0.999972	0.999997	1	1	1	1	1	1	0.999999	0.999966	0.999594	0.997559
1769774_at	0.550134	0.61541	0.693257	0.778473	0.863017	0.934215	0.979208	0.996732	0.999843	0.999999	1	1	1	1	0.999978	0.999276	0.993363	0.971668	0.925196	0.856734	0.780935	0.71529	0.671749	0.654348	0.660619	0.683331	0.712116	0.736164	0.747595	0.743553	0.72643	0.702936	0.682016	0.67195	0.67808	0.701935	0.741407	0.791655	0.846504	0.899657	0.945021	0.977162	0.993904	0.999195	0.999965	1	1	1	1
1769775_at	0.925285	0.98095	0.998137	0.999963	1	1	1	1	1	0.999924	0.997486	0.977473	0.913042	0.804164	0.683706	0.581047	0.505941	0.455406	0.422313	0.399693	0.382562	0.368809	0.359329	0.357358	0.367508	0.394998	0.444869	0.520174	0.618411	0.728107	0.83072	0.909845	0.959851	0.985603	0.996115	0.999292	0.999925	0.999996	1	1	1	1	1	1	1	1	1	1	1
1769776_at	0.999949	0.999706	0.998761	0.996309	0.99194	0.986037	0.978877	0.969414	0.954702	0.929836	0.889062	0.829423	0.755059	0.676402	0.603681	0.541607	0.489023	0.441408	0.393771	0.34313	0.290033	0.238262	0.19267	0.156788	0.131963	0.118072	0.114763	0.122408	0.142531	0.177606	0.230203	0.301782	0.391952	0.49852	0.617173	0.73942	0.850427	0.932738	0.978211	0.995301	0.999359	0.999945	0.999997	1	1	1	1	1	1
1769777_at	0.739385	0.828376	0.909681	0.964589	0.990181	0.998119	0.999756	0.99998	0.999999	1	1	1	1	1	1	0.999998	0.999973	0.999794	0.999046	0.996829	0.991758	0.982472	0.9688	0.95297	0.939632	0.934164	0.9399	0.955608	0.975007	0.990224	0.997679	0.999726	0.999988	1	1	1	1	1	1	0.999997	0.999878	0.998611	0.992667	0.977385	0.952633	0.925305	0.904896	0.897788	0.904933
1769778_at	0.11857	0.129053	0.15005	0.182788	0.227878	0.284917	0.353559	0.435169	0.532778	0.647212	0.769681	0.87801	0.949634	0.982961	0.994197	0.997247	0.997706	0.996815	0.99429	0.989593	0.98306	0.976287	0.971212	0.968984	0.969702	0.97283	0.977601	0.98317	0.988655	0.993269	0.996557	0.998515	0.999473	0.999851	0.999968	0.999995	0.999999	1	1	1	1	1	1	1	1	1	1	1	1
1769779_at	0.0901177	0.11947	0.180239	0.294137	0.474537	0.68889	0.86029	0.949447	0.982184	0.992298	0.995385	0.996352	0.996706	0.997031	0.997546	0.998225	0.998914	0.99946	0.999795	0.999946	0.999991	0.999999	1	1	1	1	1	1	1	0.999998	0.999972	0.999814	0.999288	0.998228	0.996856	0.995802	0.995665	0.996515	0.997844	0.999004	0.999673	0.999929	0.999991	0.999999	1	1	1	1	1
1769781_at	0.652833	0.78872	0.907432	0.974263	0.99561	0.999438	0.999911	0.99997	0.999974	0.999961	0.999925	0.999859	0.999763	0.999654	0.999567	0.999542	0.999598	0.999717	0.999842	0.999931	0.999975	0.999992	0.999997	0.999998	0.999999	0.999999	0.999998	0.999998	0.999997	0.999998	0.999998	0.999999	1	1	1	1	1	0.999999	0.999997	0.999989	0.999952	0.999795	0.999188	0.99721	0.992116	0.982143	0.967409	0.95064	0.935354
1769782_at	0.999923	0.999976	0.999945	0.999431	0.993814	0.964011	0.888259	0.777615	0.665042	0.573942	0.512305	0.480338	0.476571	0.500239	0.551177	0.627653	0.722307	0.818921	0.896985	0.94514	0.967437	0.973457	0.967993	0.949589	0.914734	0.864778	0.80939	0.762332	0.734954	0.733308	0.758377	0.806388	0.867974	0.928134	0.971467	0.992534	0.998787	0.999865	0.999984	0.999995	0.999994	0.999977	0.999873	0.999345	0.997402	0.992324	0.982782	0.969714	0.957028
1769783_at	0.187875	0.239318	0.315608	0.412947	0.515925	0.60481	0.66906	0.711451	0.742366	0.773311	0.812441	0.861191	0.91291	0.956295	0.983507	0.995605	0.999219	0.999909	0.999992	0.999999	1	1	0.999998	0.999978	0.999839	0.999174	0.997022	0.992032	0.98326	0.971065	0.957454	0.945686	0.939339	0.941063	0.951201	0.966824	0.982463	0.993275	0.998269	0.999723	0.999974	0.999999	1	1	1	1	1	1	1
1769785_at	1	1	1	1	1	1	1	1	0.999998	0.999992	0.99995	0.999703	0.998404	0.992898	0.974853	0.930105	0.846582	0.728109	0.59725	0.480596	0.393636	0.338926	0.312433	0.309128	0.325243	0.358396	0.406939	0.469185	0.542807	0.624511	0.709935	0.79355	0.86868	0.928408	0.968216	0.989074	0.997175	0.999437	0.999904	0.999984	0.999996	0.999999	1	1	1	1	1	1	1
1769786_at	0.603792	0.644568	0.711188	0.796062	0.880642	0.944451	0.979912	0.994365	0.998757	0.999779	0.999967	0.999995	0.999999	1	1	1	0.999999	0.999995	0.999979	0.999923	0.999762	0.999379	0.998621	0.997378	0.995724	0.994069	0.993111	0.993446	0.995021	0.997046	0.998637	0.999489	0.999821	0.999923	0.999943	0.999914	0.999769	0.999203	0.997305	0.992134	0.980723	0.959751	0.926758	0.881855	0.829195	0.776693	0.733533	0.707228	0.702137
1769788_at	0.999995	1	1	1	0.999999	0.999931	0.999037	0.995362	0.988246	0.980081	0.974384	0.973631	0.978214	0.986037	0.993438	0.997829	0.999452	0.999841	0.999882	0.99966	0.997895	0.987876	0.954778	0.891175	0.811123	0.736321	0.680445	0.648317	0.64099	0.659251	0.703972	0.773218	0.856652	0.932528	0.979195	0.996132	0.999491	0.999907	0.999938	0.999836	0.999239	0.996833	0.9905	0.979241	0.964705	0.95057	0.941148	0.940111	0.948907
1769791_at	0.831913	0.918157	0.973387	0.994419	0.998969	0.999606	0.999349	0.99689	0.982671	0.93131	0.822525	0.676758	0.537265	0.430675	0.360832	0.321524	0.305789	0.308845	0.327915	0.361134	0.406446	0.461151	0.522408	0.588248	0.657966	0.731086	0.805216	0.874397	0.930435	0.967808	0.987663	0.996033	0.998905	0.999738	0.999947	0.999992	0.999999	1	1	1	1	1	1	1	1	1	1	1	1
1769792_at	0.0738532	0.0855007	0.115104	0.176439	0.288833	0.461517	0.664538	0.833804	0.931942	0.973927	0.989001	0.994276	0.996304	0.997268	0.99791	0.99847	0.998982	0.999406	0.999706	0.999882	0.999964	0.999992	0.999999	1	1	1	1	1	1	1	0.999999	0.999992	0.99995	0.999825	0.999596	0.999327	0.99915	0.999162	0.999351	0.999611	0.999826	0.999945	0.999989	0.999999	1	1	1	1	1
1769793_at	0.873156	0.953427	0.985994	0.994308	0.994347	0.987116	0.962485	0.906879	0.820686	0.72041	0.623116	0.537606	0.466392	0.410042	0.369566	0.347004	0.345534	0.369827	0.425986	0.518914	0.644652	0.781271	0.894018	0.961146	0.989321	0.997761	0.999632	0.999952	0.999995	1	1	1	1	1	1	1	1	1	1	0.999998	0.99999	0.999967	0.999921	0.999853	0.999781	0.999737	0.999746	0.999808	0.999892
1769795_at	0.676784	0.678748	0.682735	0.686926	0.691949	0.700157	0.71458	0.737851	0.771149	0.813091	0.859051	0.902142	0.936378	0.959669	0.973737	0.981727	0.986328	0.989307	0.991665	0.993828	0.995799	0.997398	0.998504	0.999165	0.999517	0.999691	0.999775	0.999814	0.999834	0.999853	0.999879	0.999913	0.999948	0.999976	0.999991	0.999998	1	1	1	1	1	1	1	1	0.999999	0.999992	0.999943	0.999797	0.999568
1769796_at	0.602942	0.820081	0.961233	0.997565	0.999972	1	1	1	0.999999	0.999978	0.999816	0.999258	0.998246	0.9973	0.997195	0.998078	0.999205	0.999831	0.999986	1	1	1	1	1	1	0.999987	0.999874	0.99935	0.997934	0.995507	0.992899	0.991594	0.99252	0.995081	0.997673	0.999211	0.999791	0.999945	0.999978	0.999981	0.999968	0.999915	0.99975	0.999297	0.998214	0.995985	0.992122	0.986731	0.981129
1769798_at	0.904058	0.97552	0.995935	0.999027	0.998877	0.994784	0.971006	0.895355	0.761256	0.605904	0.467309	0.360148	0.283274	0.230918	0.198072	0.182044	0.182909	0.204214	0.25416	0.345615	0.489415	0.674157	0.848487	0.954988	0.99244	0.99935	0.999974	1	1	1	1	1	1	1	1	1	1	1	1	1	1	1	1	1	1	1	1	1	1
1769799_at	0.676899	0.699129	0.727147	0.759586	0.797078	0.840244	0.887129	0.93172	0.966019	0.985877	0.994229	0.996643	0.996	0.990706	0.97218	0.924935	0.840288	0.729619	0.615032	0.512915	0.429307	0.363932	0.314897	0.281189	0.263423	0.26407	0.287922	0.342527	0.43647	0.571541	0.728913	0.867091	0.952101	0.987322	0.99734	0.999483	0.999884	0.999963	0.999979	0.999978	0.999959	0.999893	0.999688	0.99917	0.998208	0.996996	0.996094	0.99597	0.996586
1769800_at	0.612937	0.807164	0.939858	0.987551	0.996815	0.997464	0.993587	0.977017	0.932356	0.854675	0.759472	0.668189	0.594589	0.544185	0.518939	0.520987	0.554065	0.622204	0.723835	0.841023	0.937209	0.985724	0.998426	0.999922	0.999998	1	1	1	0.999999	0.999989	0.999932	0.999729	0.999288	0.9987	0.9983	0.998388	0.9989	0.999471	0.999826	0.999962	0.999995	1	1	1	1	1	1	1	1
1769801_at	0.359862	0.375923	0.416801	0.484614	0.575372	0.676577	0.771438	0.847773	0.902603	0.939415	0.963345	0.978562	0.9879	0.993322	0.996284	0.997823	0.9986	0.998984	0.999161	0.999221	0.999205	0.999125	0.998979	0.998747	0.998397	0.997896	0.997234	0.996463	0.995728	0.995228	0.99512	0.995421	0.995999	0.996661	0.997245	0.99767	0.997921	0.998028	0.998045	0.998047	0.998113	0.9983	0.998605	0.998963	0.999289	0.999533	0.999688	0.999779	0.999829
1769802_at	0.298375	0.464292	0.682247	0.876194	0.972829	0.99671	0.999732	0.999979	0.999998	1	1	1	1	1	1	1	1	1	1	1	0.999999	0.999989	0.999888	0.999333	0.997593	0.994172	0.989577	0.985188	0.982468	0.982333	0.984894	0.989368	0.994212	0.9978	0.9995	0.999946	0.999998	1	1	1	1	1	1	1	1	1	0.999998	0.999996	0.999994
1769803_s_at	0.976802	0.99895	0.999998	1	1	1	0.99988	0.993576	0.944509	0.816964	0.643438	0.481938	0.361956	0.285328	0.244055	0.231095	0.243988	0.285326	0.361288	0.476273	0.622102	0.770396	0.885932	0.953748	0.984367	0.995486	0.998872	0.999755	0.999953	0.999992	0.999999	1	1	1	1	1	1	1	1	1	1	1	1	1	0.999998	0.999989	0.999969	0.999938	0.99991
1769804_at	0.505067	0.485928	0.487256	0.506837	0.538589	0.573888	0.60524	0.629897	0.650911	0.67552	0.711878	0.764746	0.831071	0.898544	0.951588	0.98246	0.995344	0.999125	0.999889	0.999992	1	1	1	1	1	1	0.999999	0.999959	0.999523	0.997272	0.990511	0.976421	0.953169	0.920303	0.879479	0.835451	0.795758	0.768375	0.758762	0.768144	0.79338	0.828054	0.864578	0.896828	0.921919	0.9401	0.953323	0.963756	0.972868
1769805_at	0.994203	0.998019	0.998965	0.998909	0.998027	0.99581	0.991846	0.986319	0.979462	0.970771	0.959227	0.944638	0.92939	0.918693	0.917848	0.928317	0.946142	0.96443	0.978008	0.985811	0.989334	0.990289	0.989865	0.988965	0.988301	0.988146	0.988243	0.988113	0.987449	0.986388	0.985618	0.986115	0.988363	0.991735	0.994933	0.997094	0.998202	0.998612	0.998594	0.998266	0.997707	0.99703	0.996319	0.995509	0.994368	0.992614	0.990161	0.987472	0.985671
1769806_at	0.937275	0.957715	0.961983	0.952336	0.92801	0.89075	0.848081	0.807855	0.771832	0.735548	0.692716	0.640618	0.583637	0.532085	0.496919	0.485325	0.499795	0.538427	0.594465	0.656697	0.713359	0.757799	0.790728	0.817809	0.84551	0.87743	0.912241	0.944597	0.969177	0.984478	0.992632	0.996633	0.998556	0.999459	0.999836	0.999961	0.999992	0.999998	0.999999	0.999998	0.999996	0.99999	0.999975	0.99995	0.999913	0.999862	0.999793	0.999711	0.999644
1769808_at	0.543969	0.648696	0.766243	0.870504	0.940082	0.975211	0.989747	0.995371	0.9977	0.998825	0.999444	0.999779	0.999932	0.999984	0.999997	1	1	1	1	0.999999	0.999993	0.999938	0.999624	0.99847	0.995597	0.990346	0.982808	0.973908	0.965155	0.958289	0.954915	0.956102	0.961954	0.971283	0.981707	0.990532	0.996165	0.998815	0.999722	0.999949	0.999992	0.999999	1	1	1	1	1	1	1
1769809_at	0.341595	0.402456	0.488147	0.597548	0.722717	0.845105	0.938606	0.986331	0.998873	0.999984	1	1	1	1	0.999988	0.999321	0.992772	0.969508	0.925419	0.86929	0.814884	0.773384	0.751714	0.753594	0.780152	0.828596	0.889347	0.945613	0.981827	0.996376	0.999618	0.99998	1	1	1	1	1	1	1	1	1	1	1	1	1	0.999999	0.999991	0.999921	0.99943
1769810_at	0.999051	0.999938	0.999999	1	1	1	1	0.999993	0.999935	0.999667	0.998884	0.997329	0.995217	0.993493	0.993293	0.994854	0.997143	0.998873	0.999668	0.999908	0.999962	0.999963	0.99991	0.999649	0.998527	0.994585	0.983466	0.957997	0.910357	0.837898	0.748396	0.657808	0.581903	0.530164	0.505361	0.505556	0.525375	0.556506	0.589194	0.615388	0.63164	0.639719	0.644961	0.653474	0.669318	0.692663	0.719847	0.745493	0.765539
1769812_at	0.934926	0.993833	0.999939	1	1	1	1	0.99989	0.99751	0.985236	0.95817	0.923635	0.895352	0.884306	0.8948	0.923363	0.958642	0.985738	0.997535	0.999853	0.999998	1	1	1	1	1	0.999999	0.999982	0.999909	0.999768	0.999661	0.999706	0.999854	0.999963	0.999996	1	1	1	1	1	1	0.999998	0.999961	0.99968	0.998575	0.995996	0.992221	0.988933	0.988094
1769813_at	0.156934	0.268229	0.469868	0.741793	0.942211	0.996594	0.999976	1	1	1	1	1	0.999982	0.99972	0.998425	0.995385	0.991443	0.98881	0.989093	0.991884	0.995336	0.997897	0.999232	0.999762	0.999934	0.999983	0.999996	0.999999	1	1	1	1	0.999999	0.999999	0.999998	0.999997	0.999997	0.999997	0.999998	0.999999	0.999999	1	1	1	1	1	1	1	1
1769818_at	0.676597	0.714136	0.745729	0.764801	0.769337	0.761812	0.748043	0.735572	0.73181	0.742333	0.76948	0.811202	0.860828	0.909023	0.947782	0.973734	0.988266	0.995127	0.997908	0.99889	0.99911	0.998808	0.997559	0.993782	0.983816	0.961934	0.92332	0.868885	0.806845	0.74875	0.704008	0.677356	0.669381	0.677976	0.699437	0.729206	0.762731	0.796527	0.828941	0.860043	0.890611	0.920703	0.948664	0.971497	0.986861	0.995015	0.998397	0.999533	0.999868
1769819_at	0.645859	0.676802	0.733388	0.809574	0.889157	0.95142	0.985544	0.997479	0.999796	0.999995	1	1	1	1	1	1	0.999998	0.999965	0.999782	0.999301	0.998608	0.99809	0.998101	0.998625	0.999305	0.999778	0.999962	0.999997	1	1	1	1	1	0.999987	0.999617	0.995826	0.978433	0.933888	0.858159	0.760824	0.657605	0.562886	0.486841	0.4354	0.411401	0.416071	0.449802	0.51127	0.594971
1769823_at	1	0.999998	0.999898	0.998247	0.987488	0.951832	0.877672	0.764136	0.623386	0.476209	0.344615	0.242675	0.172617	0.12871	0.103354	0.0905418	0.086578	0.0896102	0.0989414	0.114377	0.135673	0.162291	0.193762	0.230604	0.275249	0.332337	0.407818	0.506154	0.625102	0.750697	0.860052	0.935336	0.975582	0.992409	0.99804	0.999581	0.999927	0.99999	0.999999	1	1	1	1	1	1	1	1	1	1
1769828_at	0.989706	0.999663	0.999998	1	0.999999	0.99984	0.995099	0.963917	0.887787	0.785757	0.689623	0.617965	0.57696	0.568169	0.593079	0.653448	0.746768	0.856388	0.946935	0.990321	0.999414	0.999993	1	1	1	1	1	0.999989	0.999917	0.999736	0.99955	0.999554	0.999743	0.99992	0.999988	0.999999	1	1	1	1	0.999999	0.999976	0.999709	0.998182	0.993226	0.983026	0.968869	0.955792	0.949905
1769829_at	0.999983	0.999907	0.999605	0.998704	0.996637	0.992724	0.986115	0.975561	0.959387	0.936065	0.905464	0.869976	0.834269	0.803533	0.781741	0.7712	0.773104	0.788037	0.815712	0.853896	0.897395	0.938527	0.970034	0.98881	0.997044	0.999504	0.999954	0.999998	1	1	1	1	1	1	1	1	1	1	0.999999	0.999998	0.999998	0.999997	0.999998	0.999999	0.999999	0.999999	0.999999	0.999998	0.999995
1769832_at	0.987294	0.987317	0.988108	0.989523	0.991445	0.993708	0.996025	0.997994	0.999274	0.999837	0.999981	0.999999	1	1	1	1	0.999999	0.999965	0.999567	0.997171	0.988457	0.966695	0.925605	0.863194	0.7843	0.700026	0.623777	0.566354	0.53326	0.524755	0.536933	0.562624	0.592539	0.61741	0.630554	0.629557	0.616482	0.596792	0.5773	0.563918	0.560298	0.56768	0.585432	0.611741	0.64435	0.681344	0.721807	0.765941	0.814288
1769833_at	0.999479	0.999985	0.999999	0.999996	0.99988	0.997569	0.982591	0.942547	0.883198	0.82261	0.775394	0.749519	0.749279	0.776776	0.829915	0.897567	0.957655	0.990418	0.99913	0.999976	1	1	1	0.999987	0.999677	0.996925	0.985584	0.95883	0.91685	0.869296	0.8303	0.811828	0.819685	0.851727	0.897321	0.94074	0.970411	0.985484	0.991441	0.992886	0.991663	0.987915	0.981197	0.971147	0.957668	0.941011	0.922335	0.904642	0.893052
1769834_at	0.943463	0.92677	0.884835	0.804477	0.686388	0.554264	0.436555	0.346683	0.2836	0.240489	0.210227	0.187251	0.168073	0.15139	0.13775	0.128841	0.126952	0.135069	0.157641	0.201474	0.27534	0.385815	0.528499	0.681782	0.815225	0.908777	0.962037	0.986874	0.996317	0.999184	0.99986	0.999981	0.999998	1	1	1	1	1	1	1	1	1	1	1	1	1	1	1	1
1769837_at	0.995952	0.999488	0.999917	0.999932	0.999654	0.997054	0.983119	0.944001	0.878868	0.803362	0.734678	0.682767	0.65127	0.640959	0.652065	0.684841	0.738359	0.807619	0.880711	0.941054	0.977723	0.99346	0.998324	0.999532	0.999819	0.999889	0.9999	0.999888	0.99987	0.999859	0.999861	0.99987	0.999871	0.999844	0.999747	0.99945	0.998574	0.996251	0.991152	0.982246	0.969774	0.95529	0.940832	0.928266	0.919308	0.915763	0.919362	0.930854	0.948725
1769844_at	0.279821	0.286253	0.324269	0.40225	0.522577	0.668508	0.803104	0.896006	0.945904	0.968689	0.978422	0.982664	0.984914	0.98669	0.988394	0.989842	0.99075	0.990989	0.99065	0.990068	0.989778	0.990245	0.991477	0.992973	0.994083	0.994311	0.993144	0.98956	0.98164	0.967151	0.945626	0.920062	0.895778	0.87752	0.867659	0.866275	0.872212	0.884133	0.901023	0.921915	0.945073	0.967329	0.984717	0.994854	0.998857	0.999839	0.999984	0.999999	1
1769845_at	0.182722	0.271726	0.409535	0.58173	0.739827	0.84291	0.892058	0.907562	0.905282	0.895657	0.887243	0.886457	0.895775	0.913589	0.935957	0.958584	0.977798	0.991007	0.99763	0.999677	0.999984	1	1	1	1	1	1	1	0.999996	0.999953	0.999748	0.999203	0.998328	0.997514	0.99732	0.997929	0.998898	0.999622	0.999923	0.999992	1	1	1	1	1	1	1	1	1
1769848_at	0.654169	0.85986	0.975596	0.998922	0.999991	1	1	0.999998	0.999928	0.99911	0.995209	0.985302	0.969201	0.950971	0.937288	0.934129	0.943472	0.961407	0.979729	0.991796	0.997123	0.998815	0.999154	0.998783	0.997207	0.992783	0.983203	0.967374	0.946913	0.925435	0.906955	0.895135	0.893186	0.903263	0.924799	0.952622	0.977719	0.992942	0.998639	0.999848	0.999989	0.999999	1	1	1	0.999998	0.999992	0.99997	0.999923
1769850_at	0.999992	0.99982	0.997983	0.988368	0.960898	0.910274	0.838595	0.749124	0.644134	0.529228	0.416409	0.319824	0.248034	0.201478	0.175892	0.166284	0.16855	0.179197	0.194535	0.210459	0.223439	0.232168	0.238405	0.24633	0.261225	0.288512	0.333112	0.398171	0.482627	0.579192	0.676097	0.762872	0.834859	0.892404	0.936999	0.968855	0.987951	0.996609	0.999337	0.999909	0.99999	0.999999	1	1	1	1	1	1	1
1769851_at	0.557004	0.645759	0.720839	0.76496	0.772027	0.744429	0.690266	0.623232	0.558716	0.507863	0.475326	0.460721	0.461054	0.472864	0.494034	0.524976	0.568671	0.629108	0.707819	0.798865	0.886116	0.9503	0.984098	0.996302	0.999338	0.999896	0.999982	0.999996	0.999999	0.999999	0.999999	0.999999	0.999999	0.999999	0.999999	0.999999	0.999999	0.999999	0.999999	0.999998	0.999997	0.999995	0.99999	0.99998	0.999958	0.999908	0.999806	0.999625	0.999367
1769852_at	0.877712	0.959364	0.990637	0.997966	0.999256	0.999338	0.998826	0.997234	0.993185	0.983739	0.963485	0.925712	0.868428	0.800703	0.739396	0.698983	0.685753	0.698162	0.728944	0.767677	0.804621	0.834472	0.857311	0.876661	0.896583	0.919133	0.943045	0.964631	0.980621	0.990393	0.995539	0.998033	0.999206	0.999731	0.999932	0.999988	0.999999	1	1	1	1	1	1	1	1	1	0.999999	0.999998	0.999996
1769853_at	0.996116	0.998567	0.99915	0.999	0.998109	0.996067	0.992864	0.989342	0.986475	0.984579	0.983471	0.983118	0.983971	0.986587	0.990742	0.995061	0.99805	0.999415	0.999839	0.99994	0.999954	0.999926	0.999817	0.999507	0.998777	0.997252	0.99423	0.988508	0.978691	0.9645	0.948218	0.934084	0.925405	0.922125	0.920907	0.917022	0.90617	0.885681	0.856015	0.822105	0.792107	0.773436	0.769325	0.778085	0.794835	0.814482	0.834372	0.855076	0.878974
1769854_at	0.940169	0.984986	0.998477	0.999963	1	1	1	1	1	1	1	0.999999	0.999998	0.999998	0.999999	1	1	1	1	1	1	1	1	1	1	0.999999	0.999991	0.99997	0.999939	0.999919	0.999928	0.999954	0.999977	0.999987	0.999989	0.999978	0.999915	0.999559	0.997933	0.992557	0.97977	0.956432	0.921214	0.874928	0.821029	0.766078	0.718753	0.687335	0.677328
1769857_at	0.378498	0.300206	0.241957	0.207739	0.19805	0.213196	0.25561	0.329123	0.434538	0.563053	0.694271	0.805633	0.885898	0.937445	0.968267	0.985438	0.993946	0.997514	0.998747	0.998984	0.998543	0.996947	0.993035	0.985729	0.97523	0.962807	0.949173	0.933527	0.91415	0.890052	0.862746	0.83692	0.819021	0.814454	0.825135	0.848541	0.878687	0.908866	0.934623	0.954778	0.970217	0.982081	0.990777	0.996241	0.998866	0.999752	0.999958	0.999993	0.999999
1769858_at	0.305005	0.519019	0.788786	0.962936	0.9987	0.999996	1	1	1	0.999999	0.999972	0.99973	0.998926	0.997634	0.996672	0.996853	0.998049	0.999285	0.999873	0.999992	1	1	1	1	1	1	1	0.999999	0.999993	0.999975	0.99995	0.999943	0.999962	0.999987	0.999998	1	1	1	1	1	1	1	0.999992	0.999905	0.99941	0.99774	0.993992	0.988018	0.981191
1769860_at	0.832315	0.877621	0.916303	0.945856	0.966838	0.980773	0.989146	0.993371	0.994596	0.992661	0.983282	0.951673	0.872224	0.737306	0.580471	0.444153	0.346918	0.287358	0.258277	0.254152	0.272991	0.316141	0.387375	0.490705	0.624982	0.774252	0.902533	0.975262	0.997209	0.999904	0.999999	1	1	1	1	1	1	1	1	1	1	1	1	1	1	1	1	1	1
1769863_at	0.114514	0.188578	0.324951	0.532191	0.754676	0.904167	0.967205	0.986783	0.992216	0.993388	0.993102	0.992441	0.99206	0.992317	0.993293	0.994864	0.996719	0.998384	0.999452	0.999889	0.999989	1	1	1	1	1	1	1	1	1	0.999998	0.999994	0.999987	0.999982	0.999983	0.99999	0.999996	0.999999	1	1	1	1	1	1	1	1	1	1	1
1769865_at	0.539045	0.648151	0.768014	0.867514	0.927011	0.951811	0.954422	0.939634	0.905938	0.853612	0.790159	0.727179	0.673373	0.631615	0.600891	0.579668	0.568246	0.569393	0.587496	0.626627	0.687701	0.765256	0.846273	0.914654	0.960325	0.984299	0.994396	0.998005	0.9992	0.999601	0.999744	0.999794	0.999806	0.999801	0.999787	0.999772	0.99976	0.999754	0.999758	0.999776	0.999811	0.999859	0.999912	0.999956	0.999984	0.999996	0.999999	1	1
1769866_at	0.990457	0.994032	0.990796	0.971946	0.910271	0.788754	0.640676	0.513335	0.426126	0.377035	0.359019	0.367296	0.40092	0.46249	0.556293	0.682327	0.823605	0.938003	0.990287	0.999618	0.999999	1	1	1	0.999999	0.999898	0.998263	0.98973	0.968591	0.937458	0.907265	0.889643	0.891011	0.910513	0.940307	0.968825	0.987621	0.996214	0.999025	0.999751	0.999923	0.999968	0.999982	0.999986	0.999986	0.999983	0.999978	0.999974	0.999973
1769868_at	0.0594608	0.079411	0.124508	0.218629	0.390189	0.629074	0.84593	0.959486	0.992804	0.998899	0.999792	0.999934	0.999963	0.999968	0.999965	0.999958	0.999951	0.99995	0.999958	0.999974	0.99999	0.999998	1	1	1	1	1	1	1	1	1	0.999998	0.999991	0.999973	0.999946	0.999922	0.999918	0.999937	0.999966	0.999988	0.999997	1	1	1	1	1	1	1	1
1769870_at	0.981047	0.998512	0.999969	1	1	0.999981	0.99926	0.990572	0.951921	0.864818	0.738236	0.599952	0.475914	0.380151	0.31582	0.280826	0.272915	0.292548	0.343577	0.431028	0.55423	0.697333	0.829295	0.922612	0.972409	0.992422	0.998448	0.999774	0.999978	0.999999	1	1	1	1	1	1	1	1	1	1	1	1	1	0.999999	0.999997	0.999991	0.999979	0.999967	0.999963
1769871_at	0.574473	0.786365	0.934661	0.987529	0.99733	0.998331	0.996513	0.988613	0.96726	0.92874	0.878587	0.826876	0.78232	0.751333	0.739371	0.751351	0.789903	0.850993	0.91891	0.970237	0.993613	0.99925	0.999941	0.999994	0.999997	0.999995	0.999977	0.999887	0.999562	0.998727	0.997177	0.995095	0.993238	0.992657	0.993882	0.996265	0.998429	0.999572	0.999927	0.999992	0.999999	1	1	1	1	1	1	0.999999	0.999999
1769874_at	0.821914	0.670181	0.502096	0.358578	0.257168	0.193243	0.155228	0.133349	0.121307	0.115461	0.113807	0.115266	0.119321	0.125973	0.135956	0.151136	0.175039	0.213502	0.275173	0.370398	0.505194	0.66852	0.824388	0.932019	0.982055	0.996933	0.999674	0.999979	0.999999	1	1	1	1	1	1	1	1	1	1	1	1	1	1	1	1	1	1	1	1
1769875_at	0.999978	0.99999	0.999994	0.999992	0.999977	0.999874	0.999216	0.995869	0.983837	0.953775	0.899903	0.826883	0.747246	0.672844	0.609925	0.559894	0.522172	0.496293	0.482596	0.481928	0.494958	0.521574	0.560646	0.610199	0.667768	0.730517	0.794879	0.856122	0.908787	0.948565	0.974401	0.988731	0.995572	0.998433	0.999499	0.999857	0.999964	0.999992	0.999999	1	1	1	1	1	1	1	1	1	1
1769876_at	0.465644	0.695071	0.896444	0.983633	0.998741	0.999893	0.99996	0.999914	0.999628	0.998521	0.995679	0.990684	0.984447	0.979226	0.977673	0.981154	0.988251	0.995168	0.998911	0.999899	0.999997	1	1	1	1	1	1	1	0.999994	0.999961	0.999875	0.999761	0.999704	0.99975	0.999847	0.999926	0.999966	0.999982	0.999985	0.999981	0.999968	0.999938	0.99988	0.999784	0.999638	0.999441	0.999212	0.999024	0.998989
1769877_at	0.899526	0.933155	0.960247	0.977691	0.986749	0.990486	0.991164	0.9898	0.986859	0.983075	0.979834	0.978646	0.980041	0.98309	0.986123	0.987728	0.986807	0.981496	0.967367	0.936308	0.879953	0.798388	0.703663	0.611722	0.533199	0.471591	0.426123	0.394774	0.376033	0.369645	0.376915	0.400864	0.446216	0.518534	0.620807	0.745729	0.867946	0.95336	0.990425	0.999034	0.99996	0.999999	1	1	1	1	1	1	1
1769880_at	0.832109	0.960366	0.997574	0.999987	1	1	1	0.999992	0.999409	0.992567	0.965677	0.911906	0.841906	0.774015	0.723078	0.697762	0.70225	0.737221	0.798009	0.871231	0.936235	0.977111	0.994353	0.999065	0.999896	0.999992	1	1	1	1	1	1	1	1	1	1	1	1	0.999999	0.99999	0.999946	0.999803	0.999511	0.999142	0.998913	0.999004	0.999347	0.999702	0.999908
1769885_at	0.688839	0.871006	0.974989	0.998624	0.999988	1	1	1	1	1	1	0.999999	0.999999	1	1	1	1	1	1	1	1	0.999978	0.999297	0.993499	0.972674	0.930869	0.874289	0.816733	0.771543	0.747912	0.750685	0.780569	0.832888	0.895423	0.950029	0.983104	0.996054	0.999279	0.999852	0.999945	0.999952	0.999919	0.999819	0.999592	0.999186	0.998622	0.998071	0.997827	0.998117
1769887_at	0.999998	1	1	1	0.999953	0.997179	0.966788	0.860719	0.68367	0.495463	0.34193	0.234279	0.164997	0.122741	0.0984867	0.0866882	0.0849006	0.0934616	0.115759	0.158945	0.233798	0.35048	0.507443	0.680509	0.830246	0.928937	0.977452	0.994812	0.999177	0.999914	0.999994	1	1	1	1	1	1	1	1	1	1	1	1	1	0.999999	0.999996	0.999982	0.999945	0.999874
1769888_at	0.963346	0.989669	0.997088	0.998609	0.998487	0.997162	0.994191	0.989906	0.98594	0.98395	0.984426	0.986878	0.990483	0.994335	0.997462	0.999237	0.999861	0.999983	0.999998	0.999999	0.999993	0.999913	0.999163	0.995426	0.985192	0.967529	0.94565	0.924649	0.909425	0.904055	0.911118	0.930079	0.955647	0.978891	0.992988	0.998386	0.999688	0.999917	0.999944	0.999898	0.999682	0.998947	0.997019	0.993081	0.98657	0.977701	0.968087	0.960875	0.959542
1769890_at	0.511452	0.590438	0.708115	0.842355	0.945255	0.989678	0.99897	0.999915	0.99998	0.999962	0.999714	0.997559	0.986725	0.956252	0.902615	0.835122	0.768193	0.714009	0.680898	0.674107	0.696148	0.745778	0.815692	0.890822	0.951799	0.98619	0.997906	0.999876	0.999998	1	1	1	1	1	1	0.999999	0.999985	0.999943	0.99989	0.999878	0.999918	0.999965	0.99999	0.999998	1	1	1	1	0.999998
1769891_at	0.188153	0.318639	0.535478	0.792928	0.956659	0.997094	0.999955	1	1	1	1	1	1	1	1	1	1	1	1	1	1	1	1	0.999991	0.999934	0.999721	0.999259	0.998637	0.998153	0.998115	0.998564	0.99922	0.999725	0.999946	0.999995	1	1	1	1	1	1	1	0.999997	0.999982	0.999934	0.999846	0.99976	0.99974	0.999809
1769892_at	0.271053	0.328974	0.427608	0.568963	0.72882	0.860759	0.937721	0.971122	0.982908	0.985639	0.983791	0.978686	0.971262	0.962976	0.955443	0.949761	0.946292	0.944869	0.94505	0.946268	0.947937	0.949592	0.951044	0.952498	0.954538	0.957938	0.963267	0.970429	0.978485	0.986025	0.991926	0.995842	0.998092	0.999229	0.999736	0.999928	0.999986	0.999998	1	1	1	1	1	1	1	1	1	1	1
1769895_at	0.914462	0.96257	0.988992	0.998129	0.999852	0.999996	1	1	1	1	0.999903	0.995574	0.954956	0.830742	0.650725	0.483811	0.361394	0.280648	0.229523	0.197876	0.179422	0.171174	0.172732	0.185953	0.215075	0.26691	0.349662	0.467446	0.609857	0.747832	0.851484	0.913097	0.944166	0.958639	0.965594	0.970017	0.974425	0.979571	0.985027	0.990004	0.993979	0.996815	0.998601	0.999533	0.999895	0.999986	0.999999	1	1
1769900_at	0.99507	0.98809	0.974469	0.951383	0.917307	0.872993	0.821762	0.769545	0.724611	0.696479	0.693911	0.722268	0.779971	0.854776	0.92506	0.971917	0.992885	0.998842	0.99988	0.999991	0.999999	1	1	1	0.999999	0.999987	0.999864	0.999131	0.996711	0.992036	0.986427	0.982156	0.9804	0.98071	0.981951	0.983271	0.984409	0.985524	0.98683	0.988253	0.989338	0.989351	0.987211	0.980846	0.966279	0.938217	0.894247	0.839311	0.783524
1769901_at	0.787738	0.93245	0.991367	0.999696	0.999996	1	0.999999	0.999959	0.999333	0.995456	0.984016	0.964241	0.941285	0.922783	0.914733	0.91947	0.935086	0.9559	0.974834	0.987415	0.993717	0.996119	0.99643	0.995068	0.991328	0.984125	0.973565	0.962333	0.954908	0.954865	0.962606	0.975055	0.98731	0.995504	0.999032	0.999895	0.999995	1	1	1	1	1	0.999997	0.999953	0.999587	0.99807	0.994466	0.989208	0.984612
1769903_at	0.947462	0.947113	0.952237	0.959821	0.965616	0.966095	0.957771	0.934619	0.887714	0.811723	0.714241	0.613833	0.526675	0.458196	0.405169	0.361534	0.322871	0.288378	0.260505	0.24319	0.240322	0.255416	0.2919	0.352598	0.437403	0.539969	0.646944	0.74302	0.818754	0.873575	0.912333	0.940452	0.961423	0.976736	0.98703	0.993169	0.996429	0.998041	0.998844	0.999288	0.999576	0.999776	0.999903	0.999966	0.99999	0.999997	0.999999	0.999999	0.999999
1769904_at	0.968045	0.995921	0.999862	0.999999	1	1	1	0.99999	0.99983	0.998939	0.996747	0.994038	0.992729	0.99385	0.996415	0.99861	0.99965	0.999938	0.999988	0.999995	0.999992	0.999963	0.999791	0.999091	0.997263	0.994135	0.990491	0.987799	0.987405	0.989712	0.993703	0.997391	0.999378	0.999932	0.999997	1	1	1	1	0.999981	0.999649	0.99737	0.989467	0.97261	0.947426	0.919444	0.896995	0.887742	0.895461
1769905_at	0.695568	0.721502	0.759117	0.804711	0.853936	0.901898	0.943515	0.974225	0.991798	0.99851	0.999886	0.999998	1	1	1	1	1	1	1	0.999999	0.999996	0.999986	0.99997	0.999952	0.999938	0.99993	0.99992	0.999886	0.99976	0.999222	0.99679	0.986963	0.956811	0.891405	0.790298	0.672818	0.562925	0.47475	0.411321	0.370107	0.347965	0.343713	0.359066	0.398716	0.46927	0.575245	0.709929	0.84577	0.943658
1769906_at	0.648971	0.678526	0.73	0.793376	0.851075	0.888162	0.898753	0.879523	0.822365	0.721293	0.589722	0.459402	0.356183	0.286919	0.246376	0.226842	0.222408	0.229733	0.247805	0.277642	0.321988	0.384801	0.470074	0.579198	0.706139	0.832344	0.92996	0.981581	0.997482	0.999857	0.999997	1	1	1	1	1	1	1	1	1	1	1	1	1	1	1	1	1	1
1769907_at	0.998136	0.996935	0.995315	0.993007	0.989168	0.981763	0.966531	0.93604	0.881297	0.79843	0.695744	0.590899	0.499526	0.427869	0.374026	0.332605	0.298344	0.267887	0.240158	0.21577	0.195994	0.181918	0.174206	0.173375	0.180302	0.196714	0.225537	0.27091	0.337421	0.428	0.540473	0.664689	0.78363	0.879968	0.94436	0.978989	0.993638	0.998453	0.99969	0.999947	0.999992	0.999999	1	1	1	1	1	1	1
1769908_at	0.999847	0.999769	0.998428	0.985439	0.920745	0.772699	0.588337	0.431175	0.321157	0.250729	0.207723	0.183211	0.172201	0.172921	0.18644	0.216959	0.272613	0.365463	0.506155	0.686058	0.857106	0.960202	0.994	0.999502	0.999969	0.999997	0.999999	0.999999	0.999997	0.999993	0.999985	0.999977	0.999975	0.99998	0.999987	0.999992	0.999994	0.999994	0.999991	0.999984	0.999965	0.999921	0.999824	0.999625	0.999257	0.998672	0.997942	0.997341	0.997233
1769913_s_at	0.460397	0.679076	0.879962	0.97698	0.997569	0.999706	0.999874	0.999772	0.999239	0.997596	0.994223	0.989516	0.985047	0.982749	0.983886	0.988224	0.993767	0.997913	0.999644	0.999978	1	1	1	1	1	1	1	0.999999	0.999995	0.999982	0.999966	0.999962	0.999974	0.999989	0.999997	1	1	1	1	0.999997	0.999971	0.999808	0.999139	0.997283	0.993547	0.987806	0.980982	0.9751	0.972677
1769914_at	0.511874	0.626054	0.763108	0.885048	0.957477	0.985498	0.993152	0.993685	0.989258	0.97612	0.948428	0.905029	0.853259	0.804008	0.765151	0.740043	0.72948	0.733643	0.752619	0.785571	0.829375	0.877939	0.923376	0.958936	0.981798	0.993561	0.998245	0.999638	0.999942	0.999992	0.999999	1	1	1	1	0.999999	0.999997	0.999991	0.999974	0.999937	0.999869	0.999766	0.999629	0.999468	0.999299	0.999144	0.999029	0.998993	0.999069
1769916_at	0.316885	0.260005	0.227614	0.220991	0.241502	0.29148	0.371406	0.474065	0.581709	0.673198	0.736164	0.77113	0.786498	0.792753	0.798937	0.810446	0.828247	0.849878	0.871698	0.891151	0.907874	0.923338	0.939451	0.956849	0.973866	0.987371	0.995376	0.998727	0.999713	0.999934	0.99998	0.99999	0.999992	0.999992	0.999989	0.999983	0.99997	0.999943	0.999888	0.999798	0.999686	0.999595	0.999561	0.99958	0.999613	0.999621	0.999579	0.999477	0.999321
1769919_at	0.977148	0.997856	0.999972	1	1	1	1	0.999956	0.998279	0.984835	0.941767	0.863125	0.762099	0.659026	0.570281	0.50549	0.469549	0.465536	0.496442	0.564079	0.663793	0.777674	0.877468	0.943102	0.97597	0.989395	0.994318	0.995978	0.996299	0.995932	0.995136	0.994085	0.992953	0.991928	0.991182	0.990845	0.990966	0.991508	0.992378	0.993481	0.994741	0.996084	0.99739	0.998497	0.999273	0.999708	0.9999	0.999969	0.99999
1769921_at	0.879556	0.828689	0.783035	0.749426	0.728367	0.714701	0.7012	0.682509	0.65772	0.630987	0.609962	0.602421	0.612699	0.63955	0.676174	0.712728	0.740456	0.754962	0.757114	0.752341	0.748952	0.755298	0.776534	0.81253	0.857758	0.903451	0.941561	0.968264	0.984372	0.992997	0.997186	0.999016	0.999707	0.999924	0.99998	0.999993	0.999996	0.999996	0.999993	0.999989	0.999986	0.999987	0.999991	0.999996	0.999999	1	1	1	1
1769925_at	0.270018	0.331765	0.424997	0.544885	0.671578	0.779633	0.856306	0.905412	0.937038	0.959173	0.975591	0.987116	0.994009	0.997388	0.998794	0.999328	0.99952	0.999579	0.999591	0.999601	0.999626	0.999659	0.999681	0.999676	0.999637	0.999564	0.999482	0.999441	0.999492	0.999632	0.999795	0.999914	0.999973	0.999994	0.999999	1	1	1	1	1	1	1	1	1	1	1	1	1	1
1769927_at	0.703592	0.814029	0.915829	0.977389	0.997163	0.999862	0.999997	1	1	0.999985	0.999504	0.993294	0.962375	0.88918	0.785899	0.680874	0.592631	0.525809	0.47791	0.444795	0.42322	0.411701	0.410664	0.422256	0.44999	0.498025	0.569433	0.662679	0.767348	0.864307	0.935363	0.975393	0.992587	0.99825	0.999684	0.999958	0.999996	1	1	1	1	1	1	1	1	1	1	0.999999	0.999998
1769929_at	0.561505	0.73149	0.864684	0.936075	0.963428	0.96985	0.9664	0.957748	0.947365	0.93786	0.929957	0.922964	0.916518	0.912099	0.913066	0.922712	0.941162	0.963553	0.982378	0.993323	0.997794	0.999194	0.999576	0.999644	0.999579	0.999426	0.999218	0.998986	0.998748	0.998511	0.998321	0.998282	0.998499	0.998944	0.999421	0.999748	0.999899	0.999952	0.999962	0.999943	0.999871	0.999665	0.999187	0.998309	0.99699	0.995273	0.993267	0.991219	0.989659
1769931_at	0.812218	0.893057	0.954435	0.986354	0.997043	0.999442	0.999874	0.999955	0.999973	0.999977	0.999978	0.99998	0.999984	0.999988	0.999993	0.999995	0.999997	0.999996	0.999993	0.99998	0.999923	0.99971	0.999071	0.997652	0.995347	0.992668	0.99067	0.990375	0.992056	0.994938	0.997667	0.999301	0.999885	0.999992	1	1	1	1	1	1	0.999994	0.99989	0.999154	0.996486	0.990658	0.982258	0.97419	0.970085	0.972051
1769932_at	0.999997	0.999982	0.999868	0.999175	0.996296	0.987938	0.968788	0.930144	0.859358	0.746803	0.60093	0.451657	0.32913	0.244539	0.193144	0.165574	0.153962	0.152916	0.158737	0.168796	0.181602	0.19734	0.218311	0.24899	0.295831	0.366522	0.467189	0.595672	0.733962	0.852405	0.93063	0.971119	0.988656	0.995606	0.998315	0.999376	0.999781	0.999926	0.999975	0.999991	0.999996	0.999999	1	1	1	1	1	1	1
1769935_at	0.96576	0.981102	0.992201	0.997788	0.999594	0.999952	0.999996	1	1	1	1	1	0.999999	0.999995	0.999975	0.999892	0.999626	0.998916	0.997317	0.994272	0.98937	0.982691	0.974959	0.967398	0.961449	0.958486	0.959467	0.964462	0.972289	0.980781	0.987837	0.992455	0.994787	0.995315	0.993978	0.989411	0.978293	0.95616	0.921173	0.877527	0.833668	0.797461	0.773411	0.762812	0.765061	0.778829	0.802692	0.835112	0.87377
1769936_at	0.42801	0.546291	0.701079	0.851486	0.946477	0.983282	0.992689	0.992913	0.985718	0.962058	0.907679	0.819578	0.714539	0.614734	0.53324	0.473515	0.434871	0.41651	0.419031	0.444361	0.494726	0.570564	0.667511	0.773876	0.87164	0.943376	0.982415	0.996633	0.999666	0.999986	1	1	1	1	1	1	1	1	1	1	1	1	0.999999	0.999999	1	1	1	1	1
1769937_at	0.0819046	0.105134	0.154793	0.251483	0.41642	0.637832	0.842485	0.957591	0.99356	0.999476	0.999977	0.999999	1	1	1	1	1	1	1	1	1	1	1	1	1	1	1	0.999999	0.99999	0.999947	0.999781	0.999318	0.99837	0.996958	0.995492	0.994646	0.994892	0.996112	0.997669	0.998923	0.999627	0.999906	0.999983	0.999998	1	1	1	1	1
1769938_at	0.565021	0.699371	0.835494	0.932801	0.978271	0.992742	0.996329	0.996587	0.994953	0.991051	0.984511	0.976096	0.967696	0.961283	0.95804	0.958278	0.961722	0.967679	0.975038	0.982418	0.988611	0.993042	0.995826	0.997431	0.998326	0.998834	0.999143	0.999349	0.999496	0.999598	0.999656	0.999661	0.999591	0.999377	0.99884	0.997581	0.994921	0.990139	0.983108	0.974784	0.966924	0.961256	0.958834	0.959912	0.964145	0.970802	0.978842	0.986909	0.993523
1769942_at	0.698274	0.851565	0.954881	0.992905	0.999445	0.999971	0.999998	1	1	1	1	1	1	1	1	1	1	1	1	1	1	0.999997	0.999912	0.999225	0.996688	0.9913	0.983684	0.976113	0.971432	0.971755	0.977284	0.985756	0.993475	0.99796	0.999564	0.999919	0.999975	0.99997	0.999872	0.999144	0.995223	0.98176	0.951375	0.901933	0.838566	0.770688	0.708593	0.661586	0.63734
1769943_at	0.0890904	0.0876071	0.0914698	0.0999155	0.11222	0.127878	0.147457	0.173731	0.2127	0.274356	0.371984	0.515284	0.692051	0.854557	0.953368	0.990091	0.998463	0.999781	0.999961	0.999988	0.999994	0.999994	0.999991	0.999981	0.999955	0.999893	0.999781	0.999642	0.999556	0.999589	0.999712	0.999842	0.999928	0.999971	0.999988	0.999995	0.999997	0.999999	0.999999	1	1	1	1	1	1	1	1	1	1
1769945_at	0.739054	0.761877	0.795888	0.840418	0.891318	0.939424	0.974367	0.99231	0.998363	0.999694	0.999912	0.999924	0.999803	0.999194	0.99701	0.991807	0.983494	0.974162	0.966801	0.96367	0.965576	0.971849	0.980573	0.989154	0.995384	0.998597	0.999703	0.999951	0.99999	0.999995	0.999989	0.999934	0.999529	0.997337	0.989722	0.972711	0.947185	0.920502	0.901643	0.895666	0.901964	0.915834	0.931429	0.944379	0.952839	0.956951	0.95787	0.957149	0.956347
1769946_at	0.990423	0.99525	0.994617	0.985749	0.951188	0.866471	0.739053	0.608688	0.504881	0.434051	0.391194	0.369747	0.36552	0.377822	0.409568	0.466583	0.554998	0.674079	0.804846	0.910641	0.968094	0.98881	0.994039	0.993507	0.987616	0.971728	0.940601	0.894801	0.841891	0.791188	0.74963	0.721761	0.711367	0.722227	0.756986	0.813865	0.882381	0.943569	0.981385	0.996153	0.999524	0.999962	0.999997	1	1	1	1	1	1
1769948_at	0.834187	0.921046	0.973412	0.99415	0.999216	0.999941	0.999998	1	1	1	1	0.999962	0.998908	0.98962	0.956072	0.890014	0.800182	0.700034	0.598879	0.503125	0.41902	0.352325	0.306601	0.283012	0.281826	0.303956	0.351132	0.424022	0.51885	0.625402	0.729911	0.821139	0.893464	0.945295	0.977256	0.992825	0.998326	0.999687	0.999941	0.999984	0.999993	0.999994	0.999995	0.999995	0.999995	0.999996	0.999997	0.999997	0.999997
1769951_at	0.981692	0.983595	0.983084	0.980833	0.978382	0.977931	0.980873	0.986444	0.9923	0.996505	0.998704	0.99959	0.999884	0.99997	0.999993	0.999999	1	1	1	1	0.999997	0.999981	0.999923	0.999802	0.999637	0.999464	0.999285	0.99906	0.998745	0.998316	0.997776	0.997078	0.995944	0.993509	0.987389	0.97161	0.93498	0.86682	0.770714	0.666798	0.576077	0.508385	0.463322	0.435896	0.420803	0.414857	0.418143	0.434036	0.46827
1769952_at	0.234405	0.306288	0.421076	0.573756	0.728459	0.840192	0.896613	0.91217	0.899252	0.862252	0.806537	0.744219	0.689708	0.652489	0.635368	0.637111	0.655421	0.688381	0.734224	0.789958	0.84993	0.905977	0.950163	0.978585	0.99293	0.998328	0.999741	0.999976	0.999999	1	1	1	1	1	1	1	1	1	1	1	1	1	1	1	1	1	1	1	1
1769954_at	0.436328	0.522427	0.595982	0.644208	0.66746	0.676154	0.683517	0.699238	0.725945	0.758936	0.789134	0.808154	0.812236	0.803237	0.787926	0.775999	0.776392	0.793487	0.825179	0.863816	0.900272	0.928859	0.948982	0.963073	0.97387	0.982893	0.990207	0.995265	0.998045	0.999258	0.999707	0.999866	0.999928	0.999958	0.999976	0.999988	0.999995	0.999998	0.999999	1	1	1	1	1	1	1	1	1	1
1769955_at	0.765392	0.774558	0.794048	0.82672	0.871019	0.918131	0.955961	0.978265	0.987682	0.989066	0.982729	0.961145	0.911396	0.831087	0.738549	0.657105	0.599086	0.566168	0.555812	0.565742	0.59568	0.647016	0.72035	0.810452	0.900598	0.965797	0.994024	0.999636	0.999995	1	1	1	1	1	0.999979	0.999687	0.997989	0.992853	0.983575	0.972832	0.965086	0.963098	0.96628	0.971796	0.976823	0.979904	0.980855	0.980214	0.978961
1769958_at	0.999728	0.999791	0.999879	0.99995	0.999986	0.999997	1	1	1	1	1	1	1	1	1	1	1	1	1	1	1	0.999999	0.999993	0.999947	0.999672	0.998348	0.993304	0.978575	0.945839	0.889507	0.811517	0.720391	0.626448	0.53826	0.461701	0.400228	0.355328	0.327048	0.314672	0.317408	0.334838	0.366937	0.41353	0.473184	0.54201	0.613507	0.680405	0.737633	0.784045
1769959_at	0.961534	0.982063	0.994348	0.998942	0.999893	0.999994	1	1	1	1	1	1	1	1	1	1	1	1	1	1	1	1	1	1	1	0.999995	0.99997	0.999885	0.999708	0.999469	0.999246	0.999076	0.998901	0.998584	0.997876	0.996301	0.993004	0.986824	0.976761	0.962402	0.943646	0.919934	0.89001	0.852858	0.80958	0.764884	0.72651	0.702575	0.698801
1769961_at	0.994938	0.99995	1	1	1	0.999983	0.997051	0.959839	0.841699	0.669017	0.503236	0.37602	0.290374	0.239128	0.215268	0.215621	0.242119	0.302256	0.406812	0.558827	0.733138	0.876467	0.95562	0.985701	0.99471	0.99722	0.997825	0.997714	0.997204	0.996442	0.995615	0.995036	0.995093	0.996013	0.997537	0.998956	0.999736	0.999967	0.999998	1	1	1	1	1	1	1	1	1	1
1769962_at	0.957296	0.974062	0.977248	0.969194	0.947347	0.911264	0.869496	0.83493	0.81545	0.811475	0.81921	0.834719	0.856288	0.884052	0.917222	0.951089	0.977791	0.992534	0.997919	0.999273	0.999421	0.998766	0.995631	0.984879	0.959211	0.915411	0.857023	0.790692	0.723167	0.661381	0.612885	0.585091	0.584135	0.613918	0.674188	0.756758	0.843495	0.913611	0.957426	0.979623	0.989641	0.994151	0.996372	0.997607	0.998341	0.998763	0.998974	0.999056	0.999091
1769967_at	0.497802	0.637467	0.807128	0.942205	0.99376	0.999881	1	1	1	1	0.999991	0.999109	0.986461	0.929787	0.810788	0.657711	0.513723	0.403712	0.332912	0.297795	0.294203	0.320632	0.378171	0.468008	0.586753	0.721035	0.846251	0.936402	0.982255	0.997063	0.999752	0.999991	1	1	1	1	1	1	1	1	1	1	1	1	1	1	1	1	1
1769968_at	0.647425	0.785103	0.902949	0.968854	0.991646	0.997041	0.997772	0.996387	0.99148	0.979594	0.957856	0.927219	0.892475	0.859362	0.832345	0.81438	0.80748	0.812857	0.830292	0.857247	0.888779	0.919075	0.943888	0.961898	0.974087	0.982258	0.987979	0.992216	0.995379	0.997576	0.9989	0.999567	0.999848	0.999949	0.999982	0.999992	0.999996	0.999996	0.999996	0.999995	0.999991	0.999984	0.999967	0.999934	0.99988	0.999813	0.999764	0.999768	0.999826
1769972_at	0.999998	1	1	1	1	1	1	0.999994	0.999932	0.999635	0.998833	0.997384	0.995477	0.993626	0.992456	0.992358	0.993232	0.994514	0.995505	0.995621	0.993996	0.98792	0.969172	0.920439	0.82378	0.683582	0.531187	0.399166	0.301517	0.236291	0.195785	0.172924	0.163344	0.165643	0.181386	0.215398	0.276149	0.374497	0.516789	0.689535	0.849406	0.950206	0.989372	0.998392	0.999752	0.999929	0.999943	0.99989	0.999689
1769973_at	0.975981	0.954482	0.903756	0.808793	0.677641	0.542198	0.429459	0.346718	0.288763	0.247254	0.215032	0.187404	0.162384	0.14024	0.122429	0.110575	0.106143	0.110891	0.127685	0.161185	0.217488	0.301464	0.411796	0.537803	0.663085	0.773552	0.86179	0.925739	0.966459	0.98793	0.996705	0.99934	0.999904	0.99999	0.999999	1	1	1	1	1	1	1	1	1	1	1	1	1	1
1769977_at	0.128993	0.222399	0.400386	0.665848	0.901504	0.989986	0.99978	0.999999	1	1	1	1	0.999997	0.999968	0.999831	0.999525	0.999141	0.998888	0.998877	0.999038	0.999228	0.999356	0.999397	0.999354	0.999243	0.9991	0.998992	0.998993	0.999129	0.99936	0.999606	0.999801	0.999922	0.999978	0.999996	1	1	1	1	1	1	1	1	1	1	1	1	1	1
1769978_at	0.942157	0.993934	0.999914	1	1	1	1	0.999991	0.999635	0.996923	0.988838	0.97588	0.963384	0.957781	0.962121	0.973938	0.986772	0.995174	0.99863	0.999577	0.999746	0.999577	0.998587	0.994649	0.983551	0.962075	0.932176	0.90029	0.873586	0.857772	0.856815	0.872641	0.90354	0.94188	0.974935	0.993243	0.998974	0.999901	0.999988	0.999994	0.999979	0.999836	0.998843	0.994595	0.983338	0.963153	0.936487	0.909456	0.889633
1769979_at	0.298796	0.282502	0.288977	0.323516	0.392656	0.500484	0.640688	0.788903	0.908187	0.974283	0.996187	0.999773	0.999996	1	1	1	1	1	1	0.999986	0.999857	0.999394	0.998573	0.997745	0.997264	0.997157	0.997235	0.997317	0.997324	0.997265	0.997191	0.997125	0.997019	0.996733	0.996035	0.994584	0.991946	0.987862	0.982802	0.978254	0.976039	0.977019	0.980479	0.984761	0.988432	0.990904	0.992259	0.992856	0.993095
1769981_at	0.911463	0.896986	0.89266	0.898998	0.911069	0.921183	0.922372	0.908381	0.871169	0.802203	0.70166	0.585716	0.477431	0.391176	0.328733	0.284943	0.253399	0.229207	0.209788	0.194685	0.184879	0.182081	0.18844	0.206797	0.241247	0.297418	0.381417	0.495788	0.632483	0.769103	0.87848	0.947063	0.980854	0.994209	0.998532	0.999687	0.999942	0.99999	0.999998	0.999999	1	1	1	1	1	1	1	1	1
1769982_at	0.677645	0.730603	0.803807	0.882925	0.946493	0.982222	0.995757	0.999242	0.999889	0.999985	0.999998	1	1	1	1	1	1	1	0.999999	0.999996	0.99999	0.999975	0.999945	0.999892	0.999815	0.999728	0.999666	0.999668	0.999744	0.999853	0.99994	0.999983	0.999996	0.999999	1	1	1	0.999999	0.999996	0.999971	0.999828	0.999159	0.996646	0.989189	0.97206	0.941855	0.900482	0.855212	0.814281
1769986_at	0.99125	0.997653	0.999233	0.999521	0.999376	0.998791	0.997571	0.995682	0.993249	0.990258	0.986507	0.982047	0.977862	0.975948	0.978024	0.983704	0.990369	0.995371	0.998006	0.999066	0.999408	0.999443	0.999294	0.998986	0.998528	0.997901	0.996988	0.99554	0.993275	0.990198	0.987016	0.985037	0.985199	0.987157	0.989586	0.99125	0.991505	0.99	0.986379	0.98057	0.973335	0.96608	0.959768	0.954091	0.947797	0.939786	0.930336	0.921846	0.918271
1769988_at	0.55467	0.644042	0.734518	0.805423	0.844257	0.849703	0.823859	0.769575	0.695276	0.616537	0.549899	0.506241	0.489577	0.499431	0.53311	0.586564	0.654214	0.728521	0.800363	0.861157	0.90601	0.935131	0.952111	0.961147	0.965551	0.967652	0.9691	0.971019	0.973967	0.97795	0.982592	0.987379	0.991808	0.995429	0.99793	0.999293	0.999831	0.999974	0.999997	1	1	1	1	1	1	1	1	1	1
1769992_at	0.915107	0.980989	0.997827	0.999817	0.999965	0.999959	0.999839	0.999205	0.996829	0.990342	0.976557	0.953044	0.921268	0.888537	0.865232	0.85904	0.87096	0.894981	0.921323	0.941834	0.953337	0.9564	0.952693	0.944268	0.934082	0.925648	0.921539	0.922292	0.926795	0.933648	0.942244	0.952793	0.965342	0.978579	0.989743	0.996543	0.999251	0.9999	0.999991	0.999999	1	1	1	1	1	1	1	1	1
1769993_at	0.89837	0.895859	0.903591	0.922105	0.9475	0.972037	0.98887	0.996793	0.999286	0.999834	0.999926	0.999892	0.999583	0.997796	0.990151	0.967956	0.922641	0.851977	0.761143	0.659814	0.558971	0.468343	0.394678	0.341425	0.309854	0.300822	0.31631	0.360004	0.435796	0.542969	0.669629	0.792183	0.887377	0.94679	0.977363	0.990912	0.996342	0.998398	0.999149	0.999386	0.999356	0.999053	0.998271	0.996639	0.993846	0.990088	0.986266	0.983537	0.98262
1769994_at	0.999995	0.999996	0.999996	0.999996	0.999996	0.999996	0.999997	0.999998	0.999999	1	1	1	1	1	1	1	1	0.999993	0.999888	0.999071	0.99577	0.987936	0.975785	0.962474	0.952076	0.947553	0.95003	0.958765	0.971286	0.983934	0.993323	0.998171	0.999725	0.999983	1	1	1	1	1	1	1	0.999991	0.9999	0.999447	0.998092	0.995409	0.991696	0.988073	0.985763
1769997_at	0.327353	0.390014	0.488576	0.619116	0.75729	0.868353	0.935755	0.968558	0.982807	0.988981	0.991946	0.993735	0.995158	0.996441	0.997551	0.998414	0.999017	0.999405	0.99964	0.999778	0.999858	0.999906	0.999936	0.999957	0.999972	0.999984	0.999992	0.999997	0.999999	1	1	1	1	1	1	1	1	0.999996	0.999956	0.999728	0.998905	0.996836	0.992916	0.98699	0.97965	0.972264	0.9667	0.964752	0.967438
1769998_at	0.999081	0.998779	0.998641	0.998763	0.999082	0.999434	0.9997	0.999857	0.999936	0.999972	0.999988	0.999995	0.999998	0.999999	1	1	1	1	1	1	1	1	1	1	1	1	1	1	1	1	1	0.999999	0.999988	0.999904	0.999424	0.997514	0.992087	0.980555	0.960993	0.932506	0.89459	0.846817	0.789681	0.726044	0.661648	0.603677	0.55827	0.528904	0.516361
1770001_at	0.350391	0.521799	0.743333	0.924257	0.99183	0.999802	0.999999	1	1	1	1	1	1	0.999998	0.999996	0.999995	0.999997	0.999999	1	1	1	1	1	0.999997	0.999913	0.998955	0.993709	0.977322	0.943565	0.89232	0.830424	0.768413	0.717035	0.685342	0.680044	0.704887	0.758722	0.832107	0.906249	0.960971	0.988828	0.997969	0.999782	0.999987	1	1	1	1	1
1770003_at	1	1	1	1	1	1	1	1	1	1	1	1	1	1	1	1	1	0.99999	0.999656	0.995348	0.969926	0.89075	0.742161	0.553148	0.373512	0.235869	0.145645	0.0926634	0.0640264	0.0501541	0.0456553	0.0484673	0.0591437	0.0808095	0.119636	0.185057	0.28784	0.43339	0.610504	0.784904	0.91347	0.977532	0.996627	0.999698	0.999974	0.999993	0.999986	0.999903	0.999289
1770008_at	0.287727	0.491313	0.754808	0.942866	0.995336	0.999845	0.999992	0.999995	0.999971	0.99978	0.998881	0.996512	0.992774	0.989201	0.987867	0.989812	0.993981	0.997803	0.999606	0.999977	1	1	1	1	1	1	0.999998	0.999955	0.999622	0.998378	0.995658	0.99184	0.988519	0.987582	0.989712	0.993653	0.997209	0.999159	0.999826	0.999973	0.999996	0.999999	1	1	1	1	0.999999	0.999999	0.999999
1770009_at	0.970355	0.972961	0.968778	0.95225	0.912444	0.836996	0.725744	0.597182	0.475572	0.376144	0.3025	0.251352	0.217259	0.195262	0.181989	0.17602	0.177911	0.190156	0.217245	0.265661	0.34272	0.45238	0.587914	0.727904	0.845116	0.923855	0.966902	0.986754	0.994866	0.997965	0.999127	0.999574	0.999752	0.999824	0.999848	0.999845	0.999821	0.999775	0.999707	0.999615	0.999508	0.999401	0.999329	0.999324	0.999402	0.99954	0.999689	0.999812	0.999894
1770010_at	0.673634	0.754061	0.825933	0.875688	0.899557	0.900285	0.880653	0.843435	0.7955	0.7489	0.716888	0.709053	0.728875	0.773132	0.832198	0.892279	0.940688	0.97166	0.987535	0.994299	0.996826	0.997589	0.997508	0.996834	0.995633	0.994035	0.992328	0.990915	0.990196	0.990455	0.991759	0.993873	0.996251	0.998228	0.999406	0.999872	0.999984	0.999999	1	1	1	1	1	1	1	1	1	1	1
1770011_at	1	1	0.999999	0.999521	0.986457	0.917658	0.785329	0.642949	0.531359	0.459781	0.424611	0.422028	0.451682	0.516207	0.617351	0.746821	0.875275	0.961442	0.9938	0.999499	0.999965	0.999992	0.999983	0.999894	0.999356	0.997463	0.993603	0.988785	0.98535	0.98529	0.988794	0.993914	0.997908	0.999619	0.999969	0.999999	1	1	0.999993	0.999781	0.997112	0.983436	0.948278	0.892649	0.829503	0.773389	0.734548	0.71916	0.731006
1770012_at	0.200098	0.355788	0.611035	0.874282	0.987433	0.999804	1	1	1	1	0.999971	0.99951	0.996865	0.989413	0.976823	0.963037	0.954466	0.956017	0.967472	0.982691	0.993984	0.998781	0.999868	0.999992	1	1	1	1	1	0.999998	0.999989	0.999966	0.999925	0.999882	0.999868	0.999898	0.999948	0.999984	0.999997	1	1	1	1	1	1	1	1	1	1
1770013_at	0.536316	0.571876	0.638218	0.732713	0.838606	0.92715	0.977907	0.995989	0.999604	0.999978	0.999999	1	1	0.999999	0.999987	0.999894	0.999449	0.998076	0.995079	0.990114	0.983625	0.976943	0.971941	0.970357	0.973009	0.979205	0.986793	0.993246	0.99721	0.999004	0.999636	0.999825	0.999861	0.999811	0.999617	0.999083	0.997807	0.995205	0.990682	0.983869	0.974857	0.964427	0.954221	0.946589	0.94387	0.947305	0.956232	0.968216	0.980127
1770014_at	0.584954	0.766347	0.920533	0.988719	0.999601	0.999998	1	1	1	1	1	0.999993	0.999906	0.999457	0.998271	0.996426	0.99469	0.993933	0.994404	0.995638	0.996968	0.998	0.998675	0.999094	0.99937	0.999577	0.999745	0.99987	0.999948	0.999985	0.999997	1	1	1	1	1	1	1	1	1	0.999999	0.999999	0.999998	0.999998	0.999999	1	1	1	1
1770015_at	0.459692	0.434083	0.434287	0.464448	0.526178	0.615648	0.720935	0.823517	0.905537	0.958313	0.985034	0.995551	0.998827	0.99969	0.999905	0.999962	0.999979	0.999984	0.999984	0.99998	0.999972	0.999955	0.99993	0.999897	0.999869	0.999866	0.999896	0.999942	0.999978	0.999994	0.999999	1	1	1	1	1	1	0.999998	0.999987	0.999914	0.99955	0.998136	0.993967	0.984697	0.969085	0.948857	0.928305	0.911824	0.901842
1770016_at	0.999858	0.999999	1	1	0.999985	0.999071	0.987976	0.945007	0.863855	0.763649	0.667422	0.590016	0.539156	0.519141	0.533441	0.585387	0.675107	0.790715	0.900535	0.969353	0.994338	0.999288	0.999899	0.999965	0.999956	0.999865	0.999425	0.997656	0.992108	0.979039	0.956162	0.926404	0.898068	0.880494	0.879191	0.893464	0.917082	0.941736	0.96149	0.974772	0.982946	0.988045	0.991596	0.994396	0.996645	0.998269	0.999247	0.999727	0.99992
1770017_at	0.301433	0.389573	0.515715	0.661359	0.786486	0.862565	0.891545	0.885057	0.848502	0.786195	0.71019	0.638115	0.58382	0.552911	0.544997	0.557562	0.588395	0.636147	0.699164	0.773119	0.849065	0.914828	0.960868	0.985934	0.996191	0.99925	0.999895	0.999989	0.999999	1	1	1	1	1	1	1	0.999999	1	1	1	1	1	1	1	1	1	1	1	1
1770020_at	0.842084	0.853209	0.882653	0.922671	0.958966	0.981572	0.991521	0.994493	0.993562	0.987394	0.969609	0.931257	0.870157	0.795712	0.720751	0.653078	0.595283	0.548525	0.515279	0.499814	0.507265	0.542339	0.607441	0.699174	0.803836	0.897851	0.960333	0.989074	0.997861	0.999676	0.999955	0.999993	0.999998	0.999999	0.999999	0.999999	0.999998	0.999995	0.999992	0.999992	0.999994	0.999997	0.999999	1	1	1	1	0.999999	0.99999
1770023_at	0.974325	0.995274	0.999584	0.999981	0.999999	1	1	1	0.999995	0.999943	0.999444	0.996415	0.985389	0.960677	0.923343	0.880251	0.836227	0.789926	0.735677	0.668395	0.588891	0.505869	0.431762	0.376102	0.342798	0.331777	0.341364	0.369301	0.412727	0.46842	0.533955	0.608804	0.693433	0.785426	0.874595	0.943929	0.982389	0.99621	0.999364	0.999882	0.999963	0.999975	0.999969	0.999951	0.999919	0.999872	0.999812	0.999751	0.999711
1770026_at	0.468194	0.56875	0.683716	0.787896	0.860846	0.900625	0.916947	0.919832	0.91671	0.913084	0.912118	0.913819	0.91561	0.914207	0.907295	0.894438	0.877684	0.861578	0.851599	0.8513	0.860102	0.873535	0.885802	0.892558	0.892084	0.885225	0.875303	0.867717	0.868209	0.880111	0.902407	0.930052	0.956504	0.976893	0.989719	0.996286	0.998964	0.999795	0.999974	0.999998	1	1	1	1	1	1	1	1	1
1770027_at	0.0766276	0.0752302	0.0830516	0.10455	0.148498	0.228902	0.360929	0.544869	0.743678	0.894003	0.96751	0.991008	0.996673	0.997701	0.997091	0.994915	0.990511	0.983351	0.97352	0.961866	0.950091	0.940778	0.936944	0.940859	0.952498	0.968611	0.983768	0.993727	0.998203	0.999585	0.999904	0.99997	0.999984	0.999985	0.99998	0.999971	0.999961	0.999953	0.999952	0.999959	0.999973	0.999986	0.999996	0.999999	1	1	1	1	1
1770032_at	0.997974	0.995771	0.986622	0.958007	0.898021	0.814355	0.728869	0.656116	0.597742	0.549194	0.506625	0.470365	0.444892	0.436616	0.451744	0.495169	0.568828	0.667724	0.775812	0.869901	0.934187	0.969547	0.986377	0.993975	0.997426	0.998981	0.99963	0.999869	0.999949	0.999976	0.999985	0.99999	0.999994	0.999996	0.999998	0.999999	0.999998	0.999995	0.999982	0.99993	0.999764	0.999351	0.998509	0.996953	0.994217	0.98974	0.983382	0.976205	0.970581
1770034_at	0.731066	0.666266	0.607226	0.563559	0.543066	0.549931	0.585149	0.646867	0.728966	0.818804	0.898458	0.953439	0.98222	0.99387	0.997817	0.999073	0.999478	0.999591	0.999555	0.999357	0.99887	0.997852	0.996079	0.993741	0.991811	0.991663	0.993781	0.996898	0.999107	0.999883	0.999995	1	1	1	1	1	0.999999	0.999922	0.998132	0.984318	0.935359	0.837195	0.70789	0.583142	0.489012	0.434419	0.418536	0.438296	0.490747
1770035_at	0.719779	0.879987	0.970055	0.995504	0.999247	0.999589	0.999071	0.996243	0.986297	0.963065	0.924566	0.874647	0.820195	0.769025	0.729298	0.708973	0.714682	0.749758	0.810583	0.882576	0.943513	0.979197	0.993563	0.99787	0.998972	0.999136	0.998835	0.997984	0.996314	0.993596	0.989839	0.985427	0.981221	0.978506	0.978581	0.981922	0.987515	0.993215	0.997212	0.999165	0.999823	0.999974	0.999997	1	1	1	1	1	1
1770036_at	0.968948	0.962113	0.956342	0.950214	0.940575	0.922747	0.890891	0.839842	0.769441	0.688004	0.609414	0.545295	0.499702	0.469318	0.446681	0.423981	0.396457	0.364404	0.332738	0.308328	0.297114	0.302858	0.327259	0.369947	0.427752	0.49425	0.561187	0.621766	0.673489	0.718359	0.760717	0.804319	0.850042	0.895077	0.934273	0.963318	0.981436	0.991145	0.99585	0.998055	0.999109	0.999622	0.999859	0.999955	0.999987	0.999996	0.999998	0.999999	0.999999
1770037_at	0.989964	0.998309	0.9999	0.999999	1	1	1	1	1	0.999998	0.999943	0.999419	0.997021	0.990704	0.979891	0.966903	0.95581	0.950151	0.951374	0.95849	0.9688	0.979278	0.987834	0.993733	0.99723	0.998991	0.999713	0.99994	0.999991	0.999999	1	1	1	1	1	1	0.999998	0.999993	0.999977	0.999945	0.999901	0.99986	0.999842	0.999855	0.999893	0.999936	0.99997	0.999989	0.999997
1770039_at	0.912893	0.967307	0.993009	0.999253	0.999949	0.999993	0.999992	0.999929	0.999109	0.992708	0.966527	0.906117	0.816852	0.721134	0.638833	0.578398	0.539795	0.519268	0.511897	0.512504	0.516244	0.519535	0.521097	0.522458	0.527599	0.541926	0.570903	0.618386	0.684498	0.763517	0.843803	0.911868	0.958978	0.984911	0.995852	0.999203	0.9999	0.999992	1	1	1	1	1	1	1	0.999998	0.999992	0.999976	0.999946
1770040_at	0.999977	0.999965	0.99987	0.999326	0.997127	0.991653	0.983224	0.974745	0.969254	0.968066	0.970939	0.976862	0.984404	0.9917	0.9969	0.999328	0.999938	0.999999	1	1	1	1	1	0.999996	0.999847	0.998059	0.988843	0.963099	0.918234	0.86473	0.81909	0.793128	0.789938	0.80529	0.830692	0.857039	0.877985	0.891331	0.898139	0.901001	0.902463	0.903766	0.904214	0.901483	0.892624	0.875327	0.849515	0.818991	0.791479
1770043_at	0.560047	0.812562	0.969331	0.99917	0.999999	1	1	1	0.999986	0.999622	0.997304	0.991322	0.98315	0.977206	0.977322	0.983658	0.992193	0.997945	0.999786	0.999995	1	1	1	1	1	0.999998	0.999941	0.999466	0.997766	0.994449	0.990594	0.988355	0.989263	0.992808	0.996729	0.999093	0.999866	0.99999	1	1	1	1	1	1	0.999999	0.999996	0.999988	0.999976	0.999968
1770044_at	0.997846	0.990361	0.962584	0.89392	0.783162	0.656038	0.537854	0.437126	0.35133	0.276364	0.211137	0.157276	0.11641	0.088224	0.070744	0.0617258	0.0597375	0.0646815	0.0780968	0.103449	0.146191	0.212965	0.309423	0.436868	0.588421	0.745442	0.878268	0.960613	0.992804	0.999408	0.999983	1	1	1	1	1	1	1	1	1	1	1	1	1	1	1	1	1	1
1770047_at	0.505465	0.754065	0.940186	0.995219	0.99986	0.99999	0.999981	0.999754	0.997344	0.985762	0.957207	0.913316	0.86487	0.824496	0.802424	0.805462	0.83582	0.887688	0.943857	0.982548	0.997254	0.999815	0.999994	1	1	1	0.999994	0.999936	0.999595	0.998461	0.996088	0.992823	0.990056	0.989473	0.991667	0.995343	0.998334	0.999669	0.99997	0.999999	1	1	1	1	1	1	1	1	1
1770048_at	0.999998	1	1	1	1	0.999999	0.999996	0.999993	0.999988	0.999983	0.999973	0.999956	0.999927	0.999886	0.999824	0.999703	0.999388	0.998415	0.995344	0.986926	0.969437	0.943732	0.917729	0.9011	0.898694	0.908976	0.926518	0.945536	0.962267	0.975301	0.984596	0.990573	0.993798	0.994776	0.993216	0.986153	0.964191	0.911254	0.820542	0.710931	0.612537	0.544096	0.509988	0.507685	0.53324	0.583137	0.654151	0.741622	0.835822
1770049_at	0.28889	0.491014	0.749515	0.935519	0.992509	0.999371	0.999854	0.99978	0.99906	0.995845	0.986831	0.970539	0.950082	0.931639	0.921365	0.923309	0.937889	0.960482	0.982101	0.99503	0.999308	0.999962	0.999999	1	1	1	1	1	1	0.999999	0.999995	0.999988	0.999983	0.999985	0.999992	0.999998	1	1	1	1	1	1	1	1	1	1	1	1	1
1770050_at	0.842017	0.846533	0.866157	0.899026	0.937334	0.969979	0.989726	0.997706	0.999696	0.999977	0.999999	1	1	1	1	1	0.999998	0.999992	0.999979	0.99996	0.999942	0.999933	0.999937	0.999949	0.999962	0.999972	0.999976	0.999972	0.999948	0.99985	0.999427	0.997646	0.991388	0.974751	0.942682	0.897984	0.852635	0.820555	0.810072	0.821685	0.849644	0.884999	0.919167	0.946795	0.966437	0.979195	0.986934	0.991254	0.993196
1770054_at	0.997124	0.998539	0.998183	0.994797	0.980955	0.943163	0.876466	0.793102	0.708673	0.630664	0.559993	0.496628	0.442819	0.402871	0.3814	0.382357	0.409161	0.464259	0.546315	0.645718	0.744247	0.824167	0.878843	0.912665	0.933696	0.94853	0.96087	0.9718	0.98088	0.987555	0.991939	0.994665	0.996419	0.997672	0.998635	0.99933	0.999739	0.999921	0.999981	0.999996	0.999999	1	1	1	1	1	1	1	1
1770055_at	0.634538	0.667775	0.726192	0.801146	0.874999	0.930881	0.964011	0.980331	0.987501	0.990327	0.991075	0.990725	0.989683	0.988012	0.985456	0.981449	0.975157	0.965655	0.952345	0.935533	0.916717	0.898156	0.882018	0.869815	0.862458	0.860588	0.864721	0.874973	0.890585	0.909701	0.92976	0.948358	0.963979	0.976149	0.985102	0.991343	0.995403	0.997796	0.999039	0.999602	0.999827	0.99991	0.999934	0.999929	0.999893	0.999806	0.999642	0.999391	0.999092
1770056_at	0.99996	0.999995	1	1	1	1	1	1	0.999997	0.999558	0.988792	0.920788	0.757731	0.553878	0.38137	0.261768	0.185269	0.137413	0.107827	0.090443	0.0821416	0.0818218	0.0901694	0.110068	0.147584	0.213042	0.31997	0.476417	0.66577	0.837737	0.944642	0.98736	0.99809	0.999806	0.999986	0.999999	1	1	1	1	1	1	1	1	1	1	1	1	1
1770058_at	0.920079	0.973433	0.995486	0.999716	0.999995	1	1	1	1	1	1	1	1	1	1	1	0.999999	0.999997	0.999986	0.99992	0.99957	0.998121	0.993793	0.984499	0.969834	0.95258	0.93807	0.931814	0.936762	0.951418	0.970056	0.985793	0.994983	0.998663	0.999693	0.999917	0.99996	0.999958	0.999918	0.999793	0.999478	0.998825	0.99768	0.995959	0.993778	0.99162	0.990285	0.990412	0.991901
1770059_at	0.927069	0.975612	0.990715	0.992694	0.986348	0.963328	0.911222	0.832205	0.74462	0.665403	0.601826	0.555132	0.525765	0.516014	0.530391	0.5747	0.653211	0.761439	0.875829	0.958419	0.992681	0.999438	0.999982	1	1	1	1	1	0.999997	0.999985	0.999946	0.999886	0.999857	0.999892	0.999952	0.999987	0.999998	1	1	1	0.999999	0.999993	0.999949	0.999692	0.998594	0.995156	0.987286	0.974147	0.958358
1770062_at	0.179435	0.230692	0.29536	0.365463	0.431903	0.490927	0.546454	0.606649	0.678226	0.760932	0.84444	0.91279	0.95654	0.97894	0.988932	0.993324	0.995518	0.99692	0.997999	0.998817	0.999352	0.999651	0.999803	0.99988	0.999926	0.999958	0.999981	0.999994	0.999999	1	1	1	1	1	1	1	1	1	1	1	1	1	1	1	1	1	1	1	1
1770063_at	0.977745	0.997136	0.999917	1	1	1	1	1	0.999996	0.999897	0.999154	0.996651	0.991882	0.986275	0.98266	0.983167	0.987481	0.993024	0.997131	0.999087	0.999727	0.999889	0.999911	0.999854	0.999624	0.998902	0.996968	0.992554	0.983792	0.96847	0.945057	0.914474	0.881274	0.852599	0.835102	0.831791	0.840507	0.854819	0.86694	0.870699	0.862631	0.841911	0.810914	0.77586	0.745299	0.726545	0.722863	0.733194	0.753896
1770065_at	0.530821	0.758519	0.939366	0.996229	0.999983	1	1	1	0.999999	0.999787	0.994701	0.964635	0.890784	0.788243	0.691119	0.623603	0.595229	0.608062	0.660753	0.745955	0.844664	0.92843	0.977421	0.995601	0.999522	0.999973	0.999999	1	1	1	0.999999	0.999979	0.999827	0.999258	0.998124	0.996914	0.996471	0.997097	0.998273	0.999274	0.999797	0.999966	0.999997	1	1	1	1	1	1
1770067_at	0.5178	0.65662	0.811757	0.93018	0.9831	0.996432	0.998637	0.998289	0.994642	0.979322	0.935824	0.855487	0.753085	0.653968	0.574891	0.520904	0.491085	0.483308	0.496001	0.52792	0.577078	0.639751	0.710388	0.782566	0.850152	0.907853	0.951536	0.979371	0.993315	0.998437	0.999745	0.999971	0.999998	1	1	1	1	1	1	1	1	1	1	1	1	1	1	1	1
1770071_at	0.999988	0.999972	0.999939	0.999887	0.999837	0.999814	0.999816	0.999815	0.999772	0.999612	0.999109	0.997628	0.993837	0.98589	0.972127	0.951132	0.920621	0.87652	0.814006	0.731221	0.633501	0.533114	0.443216	0.371911	0.321253	0.289655	0.274388	0.272807	0.28259	0.301667	0.328376	0.36201	0.403449	0.455313	0.521103	0.602966	0.698208	0.796504	0.88209	0.942521	0.976444	0.991681	0.997343	0.999181	0.999738	0.999907	0.999961	0.99998	0.999987
1770072_at	0.896008	0.950112	0.971398	0.971327	0.9483	0.884622	0.770268	0.628736	0.496349	0.39203	0.316487	0.263342	0.226302	0.20158	0.188101	0.187188	0.202712	0.242082	0.317163	0.441064	0.612835	0.794405	0.924257	0.981501	0.996791	0.999513	0.999912	0.999975	0.999987	0.999987	0.999981	0.999963	0.999927	0.999872	0.999824	0.999824	0.999879	0.999945	0.999984	0.999997	1	1	1	1	1	1	1	1	1
1770073_s_at	0.248969	0.298842	0.392092	0.539089	0.723028	0.884621	0.971228	0.996239	0.999771	0.999994	1	1	1	1	1	1	1	1	1	1	1	1	1	1	1	1	1	1	1	1	1	1	1	1	1	0.999999	0.999995	0.999985	0.999954	0.999867	0.999636	0.99907	0.997816	0.995392	0.991419	0.986027	0.980042	0.974688	0.970981
1770074_at	0.576965	0.81191	0.960811	0.997173	0.999892	0.999982	0.999937	0.999266	0.994077	0.974736	0.934635	0.87943	0.822482	0.776936	0.75273	0.756586	0.791384	0.852561	0.92262	0.974735	0.996087	0.999805	0.999998	1	1	1	1	1	1	0.999989	0.999916	0.99968	0.999288	0.998984	0.999026	0.999363	0.999714	0.999909	0.999977	0.999994	0.999998	0.999999	0.999999	0.999999	0.999998	0.999996	0.999993	0.99999	0.999988
1770075_at	0.283293	0.437263	0.662887	0.883378	0.98518	0.999619	0.999999	1	1	0.999998	0.99979	0.995841	0.973818	0.920665	0.847202	0.777868	0.730991	0.714662	0.73022	0.774133	0.837059	0.903445	0.95624	0.986319	0.997463	0.999777	0.999993	1	1	1	1	1	0.999999	0.999988	0.99992	0.999739	0.99949	0.999333	0.999381	0.999586	0.999806	0.999942	0.99999	0.999999	1	1	1	1	1
1770079_at	0.999245	0.999803	0.99993	0.999942	0.999875	0.999544	0.998305	0.995022	0.989155	0.982282	0.977838	0.978606	0.984193	0.991181	0.996231	0.99862	0.999416	0.999549	0.999174	0.997196	0.989212	0.966127	0.920809	0.857239	0.787541	0.722962	0.67044	0.634213	0.617925	0.625313	0.659431	0.720303	0.80089	0.884014	0.947965	0.982425	0.995123	0.998569	0.999381	0.999529	0.999436	0.999169	0.998747	0.998231	0.997731	0.997398	0.997409	0.997865	0.998633
1770080_at	0.967411	0.950389	0.922236	0.87651	0.807599	0.715001	0.606281	0.495247	0.396274	0.319102	0.26729	0.240098	0.235388	0.251449	0.287098	0.340484	0.407655	0.482168	0.556458	0.624285	0.682602	0.731723	0.774105	0.812765	0.849991	0.886518	0.921181	0.951304	0.97409	0.988448	0.995738	0.998676	0.999628	0.999889	0.999955	0.999969	0.999958	0.999907	0.999747	0.999323	0.998421	0.996904	0.994904	0.992876	0.991459	0.991194	0.992239	0.994239	0.996485
1770082_at	0.14301	0.233357	0.402444	0.654504	0.887172	0.985094	0.999349	0.999987	0.999999	0.999999	0.999995	0.999947	0.999648	0.998655	0.996775	0.994645	0.993482	0.994105	0.996153	0.998316	0.999561	0.999943	0.999997	1	1	1	1	1	1	1	1	0.999997	0.999987	0.99997	0.999961	0.999968	0.999984	0.999995	0.999999	1	1	1	1	1	1	1	1	0.999999	0.999984
1770084_at	0.999999	0.99999	0.999913	0.999449	0.997343	0.989682	0.966653	0.910147	0.801404	0.64312	0.469938	0.322701	0.219156	0.154573	0.116828	0.0956061	0.0842601	0.0789234	0.0774137	0.0785326	0.0817387	0.087086	0.0953417	0.108256	0.129038	0.16313	0.219119	0.308512	0.4408	0.610043	0.781889	0.909	0.973105	0.994457	0.999187	0.999911	0.999992	0.999999	1	1	1	1	1	1	1	1	1	1	1
1770087_at	0.190466	0.326953	0.554801	0.816179	0.966423	0.997903	0.999938	0.999996	0.999996	0.999966	0.999674	0.998014	0.99271	0.982152	0.967734	0.953804	0.945597	0.946756	0.957275	0.97284	0.986985	0.995549	0.998962	0.999838	0.999983	0.999999	1	1	1	1	1	1	1	1	1	1	1	1	1	1	1	1	1	1	1	1	1	1	1
1770088_at	1	1	1	1	1	1	1	1	1	1	1	1	0.999999	0.999989	0.999952	0.99985	0.999651	0.999349	0.998982	0.998628	0.998386	0.998328	0.998464	0.998745	0.999084	0.9994	0.999642	0.9998	0.999889	0.999935	0.999956	0.999963	0.99996	0.999949	0.999923	0.999876	0.999797	0.999675	0.999497	0.999249	0.998904	0.998416	0.997701	0.996629	0.995007	0.992574	0.989036	0.984184	0.978124
1770089_at	0.420264	0.53023	0.659509	0.778373	0.860306	0.902123	0.915218	0.909987	0.893276	0.871465	0.851136	0.836974	0.830144	0.828956	0.831087	0.835592	0.843638	0.857767	0.879984	0.909399	0.941083	0.968047	0.985753	0.994672	0.998211	0.999394	0.999763	0.99988	0.999918	0.999928	0.999924	0.999912	0.999891	0.999861	0.999818	0.999757	0.999671	0.999553	0.999397	0.999207	0.999002	0.998824	0.998734	0.998791	0.999003	0.99931	0.99961	0.999825	0.999939
1770092_at	0.730432	0.672967	0.610568	0.542675	0.470867	0.398816	0.331475	0.273769	0.229418	0.20052	0.1881	0.193215	0.217873	0.264911	0.336291	0.430186	0.538902	0.650103	0.75125	0.834065	0.89605	0.939079	0.967006	0.983879	0.993162	0.997617	0.999363	0.99988	0.999985	0.999999	1	1	1	1	1	1	1	1	1	1	1	0.999999	0.999998	0.999998	0.999997	0.999998	0.999999	0.999999	1
1770093_at	0.945757	0.855166	0.709261	0.546995	0.411698	0.317601	0.257302	0.218281	0.190308	0.166953	0.145481	0.12608	0.110424	0.10026	0.0969098	0.101748	0.11711	0.147167	0.198279	0.277622	0.388698	0.525021	0.668484	0.796936	0.894528	0.95614	0.986579	0.997251	0.999642	0.999967	0.999997	0.999999	1	0.999999	0.999997	0.999992	0.999981	0.999964	0.999941	0.999914	0.999888	0.999874	0.999884	0.999918	0.999956	0.999983	0.999995	0.999999	1
1770095_at	0.625798	0.839173	0.962886	0.995245	0.999256	0.999499	0.998527	0.993501	0.977356	0.944271	0.8963	0.841482	0.789096	0.747861	0.725703	0.729108	0.761455	0.819623	0.889772	0.949545	0.983652	0.996119	0.999173	0.999774	0.999892	0.999907	0.999885	0.99984	0.999785	0.999742	0.999734	0.999775	0.999855	0.999935	0.999983	0.999998	1	1	1	1	1	1	1	1	1	0.999998	0.999995	0.999992	0.999993
1770098_at	1	1	1	1	1	1	0.999998	0.999953	0.999406	0.995481	0.978613	0.932422	0.845482	0.723551	0.586154	0.454016	0.340989	0.252788	0.188967	0.145625	0.117789	0.100951	0.09172	0.0879447	0.0886788	0.0941925	0.106112	0.127739	0.164525	0.224271	0.315736	0.443613	0.599721	0.757521	0.88251	0.956366	0.987853	0.997452	0.999585	0.999945	0.999993	0.999999	1	1	1	1	1	1	0.999999
1770099_at	0.168864	0.248389	0.378523	0.553497	0.726932	0.846226	0.904228	0.922699	0.91886	0.90146	0.87736	0.85395	0.837174	0.829712	0.831598	0.842114	0.860967	0.887831	0.920535	0.95352	0.979312	0.993656	0.998803	0.999877	0.999994	1	1	1	1	1	1	1	1	1	1	1	1	1	1	1	1	1	1	1	1	1	1	1	1
1770101_at	0.901911	0.895726	0.901045	0.917803	0.940973	0.963186	0.979364	0.988795	0.993392	0.995184	0.995257	0.993698	0.989672	0.981489	0.966975	0.944192	0.912029	0.870252	0.819208	0.759607	0.692655	0.62056	0.54707	0.477461	0.417697	0.373199	0.348124	0.345575	0.368223	0.418169	0.495007	0.592583	0.697586	0.793608	0.868916	0.920859	0.953596	0.973221	0.984716	0.991325	0.995014	0.996986	0.997982	0.998442	0.998608	0.998629	0.998626	0.998716	0.998962
1770102_at	0.28195	0.375583	0.511342	0.677713	0.83526	0.940365	0.986053	0.998114	0.999875	0.999997	1	1	1	1	1	1	0.999993	0.999927	0.999529	0.997992	0.993941	0.986358	0.975942	0.965167	0.956725	0.952007	0.950776	0.951869	0.954167	0.957215	0.961292	0.966974	0.974404	0.982727	0.990268	0.995574	0.998396	0.999528	0.999881	0.999973	0.999995	0.999999	1	1	1	1	1	1	1
1770106_at	0.446918	0.694455	0.910236	0.991011	0.99978	0.999998	1	0.999999	0.999985	0.999821	0.998919	0.996297	0.991698	0.986676	0.984039	0.985693	0.990725	0.995924	0.998866	0.999797	0.999969	0.999992	0.999992	0.999974	0.99987	0.999402	0.997957	0.99486	0.99002	0.984352	0.979632	0.977889	0.980358	0.986361	0.993163	0.997808	0.99962	0.999971	0.999999	1	1	1	1	1	1	1	1	1	0.999999
1770108_at	0.996723	0.999612	0.999968	0.999996	0.999998	0.999996	0.999982	0.999913	0.999598	0.998314	0.993885	0.982005	0.958771	0.926079	0.891845	0.863184	0.840937	0.819699	0.790969	0.74705	0.685324	0.611613	0.538508	0.478508	0.438596	0.42	0.420479	0.436277	0.463479	0.499484	0.544411	0.601329	0.674214	0.763123	0.857727	0.936361	0.9812	0.99664	0.999621	0.999963	0.999995	0.999998	0.999997	0.999991	0.999963	0.999852	0.999488	0.998574	0.99695
1770109_at	0.999991	0.999994	0.999983	0.999874	0.999054	0.995381	0.986163	0.972377	0.959703	0.954483	0.959599	0.972656	0.986991	0.996249	0.999485	0.999977	1	1	1	1	0.999963	0.998405	0.982731	0.925155	0.816638	0.682547	0.555004	0.452799	0.381666	0.340875	0.328458	0.344018	0.389467	0.467334	0.575571	0.700343	0.81589	0.899675	0.948044	0.971893	0.983034	0.988528	0.99167	0.993805	0.995394	0.996572	0.997421	0.998051	0.998575
1770112_at	0.788174	0.838266	0.894641	0.941833	0.970754	0.983922	0.987922	0.986325	0.978843	0.962841	0.935788	0.897449	0.849388	0.792596	0.72675	0.652329	0.573483	0.498621	0.437596	0.398014	0.383784	0.395972	0.433687	0.493589	0.568749	0.648996	0.723917	0.786724	0.835846	0.873501	0.903103	0.927355	0.947558	0.963892	0.976185	0.984611	0.989876	0.992937	0.994658	0.995667	0.996383	0.997064	0.997808	0.998559	0.999184	0.9996	0.999823	0.999925	0.999967
1770113_at	0.999939	1	1	1	0.999994	0.998845	0.981372	0.916323	0.808617	0.695331	0.604076	0.545398	0.521895	0.535029	0.587117	0.678335	0.79718	0.910163	0.977508	0.997566	0.999904	0.999998	1	1	0.999996	0.99995	0.999605	0.998288	0.995382	0.991508	0.988787	0.98925	0.992756	0.996834	0.999208	0.9999	0.999993	1	1	1	0.999994	0.999919	0.999297	0.996345	0.987514	0.969398	0.942481	0.912983	0.890478
1770114_at	0.984271	0.971736	0.951087	0.918127	0.868023	0.797014	0.70531	0.599599	0.492364	0.397113	0.322824	0.271845	0.241599	0.227299	0.223667	0.22564	0.228941	0.230848	0.230802	0.230293	0.232031	0.238968	0.253742	0.278655	0.315866	0.367384	0.434526	0.516702	0.610014	0.706901	0.797841	0.87444	0.93179	0.969068	0.989086	0.997278	0.999574	0.999963	0.999999	1	1	1	1	1	1	1	1	1	1
1770115_at	0.701078	0.710309	0.735424	0.768519	0.798332	0.815111	0.813741	0.793499	0.757667	0.71386	0.672237	0.641072	0.623007	0.614511	0.608279	0.597017	0.576959	0.549819	0.522375	0.503775	0.502082	0.521921	0.563439	0.62187	0.688194	0.752015	0.805768	0.847172	0.878367	0.903284	0.925253	0.945666	0.963906	0.978449	0.988397	0.994198	0.997165	0.998572	0.999242	0.999583	0.999776	0.999888	0.999949	0.999978	0.99999	0.999994	0.999996	0.999996	0.999995
1770116_at	0.800816	0.758135	0.699114	0.626419	0.549724	0.480749	0.427617	0.393608	0.379302	0.384872	0.41102	0.458536	0.526808	0.612006	0.706178	0.798262	0.876951	0.934461	0.969515	0.987099	0.994493	0.997234	0.998124	0.998214	0.997793	0.996913	0.995702	0.994562	0.994089	0.994659	0.996068	0.997668	0.99888	0.99955	0.999834	0.999933	0.999964	0.99997	0.99996	0.999923	0.999816	0.999515	0.998691	0.996618	0.992125	0.984247	0.973649	0.963402	0.957642
1770118_at	0.998483	0.999216	0.9997	0.999919	0.999985	0.999998	1	1	1	1	1	1	1	1	1	1	0.999999	0.999994	0.999978	0.999937	0.999841	0.99964	0.99926	0.998597	0.997537	0.996019	0.994109	0.991993	0.989797	0.987274	0.983491	0.976403	0.962012	0.933413	0.882099	0.804468	0.709109	0.614046	0.535344	0.480174	0.448205	0.435742	0.438626	0.45364	0.479182	0.515529	0.564512	0.628237	0.706553
1770120_at	0.465494	0.557137	0.645463	0.708066	0.732353	0.718064	0.672996	0.610812	0.54743	0.495033	0.458909	0.438406	0.429522	0.427621	0.429886	0.436949	0.453136	0.485434	0.541477	0.625854	0.73366	0.844858	0.931231	0.978273	0.995302	0.999309	0.999929	0.999995	1	1	1	1	1	1	1	1	1	1	1	1	1	1	1	1	1	1	1	1	1
1770122_at	0.999998	0.999938	0.998431	0.983372	0.924063	0.812145	0.684187	0.576728	0.502624	0.460651	0.446632	0.457972	0.494423	0.55723	0.646629	0.756644	0.868321	0.951812	0.990352	0.999157	0.999968	0.999999	1	0.999997	0.999942	0.999259	0.995081	0.98134	0.953089	0.911921	0.865593	0.823686	0.794137	0.781921	0.788739	0.812689	0.848115	0.886831	0.921211	0.947233	0.964914	0.976426	0.984132	0.989668	0.993814	0.99677	0.99859	0.999496	0.999849
1770123_at	0.99996	0.999852	0.999279	0.996944	0.990772	0.980413	0.968642	0.95877	0.952141	0.948404	0.947066	0.94853	0.953925	0.963754	0.976367	0.988069	0.995657	0.998915	0.999807	0.99997	0.999993	0.999997	0.999996	0.999992	0.999972	0.999887	0.999512	0.997998	0.993067	0.981122	0.959964	0.931375	0.899171	0.864825	0.825396	0.774897	0.708143	0.625692	0.536245	0.45279	0.385517	0.338297	0.309915	0.296644	0.293977	0.297696	0.305053	0.316003	0.333837
1770125_at	0.980791	0.974292	0.967282	0.960213	0.953905	0.949544	0.948591	0.952432	0.961571	0.974486	0.987275	0.9958	0.999224	0.999935	0.999998	1	1	1	1	1	0.999994	0.999827	0.997919	0.987006	0.951684	0.879976	0.78011	0.676967	0.593288	0.539368	0.515247	0.516191	0.536196	0.569654	0.612291	0.661593	0.716296	0.774871	0.833829	0.887412	0.929738	0.95809	0.974056	0.981373	0.983153	0.980909	0.975177	0.966763	0.957547
1770127_at	0.430022	0.531677	0.659342	0.785926	0.879614	0.931263	0.953101	0.958663	0.955492	0.948082	0.940743	0.937485	0.940334	0.948643	0.960114	0.972302	0.983322	0.991823	0.997056	0.999332	0.999923	0.999997	1	1	1	1	1	1	1	1	0.999996	0.999966	0.999851	0.999572	0.999129	0.998677	0.998418	0.998412	0.998534	0.998603	0.99846	0.997914	0.996609	0.993975	0.989462	0.983159	0.976185	0.970223	0.966582
1770128_at	0.498535	0.653837	0.79535	0.885414	0.923488	0.926788	0.904401	0.859069	0.797121	0.729574	0.665788	0.609655	0.561103	0.519632	0.486842	0.466958	0.466081	0.491225	0.54897	0.641566	0.758874	0.872975	0.952061	0.988074	0.998168	0.999835	0.999992	1	1	1	1	1	1	1	1	1	1	1	1	1	1	1	1	1	1	1	1	1	1
1770129_at	0.962517	0.936363	0.900818	0.854597	0.794769	0.717173	0.619807	0.507715	0.394346	0.295668	0.22166	0.173435	0.146726	0.136304	0.138042	0.14898	0.166738	0.18922	0.214888	0.24336	0.275816	0.31492	0.364359	0.428138	0.509448	0.608498	0.719222	0.827128	0.913424	0.966638	0.990595	0.998147	0.999758	0.999981	0.999999	1	1	1	1	1	1	1	1	1	1	1	1	1	1
1770132_at	0.990389	0.996574	0.99917	0.99987	0.999987	0.999999	1	1	1	1	1	1	1	0.999997	0.999988	0.999969	0.999948	0.999942	0.999957	0.999978	0.999993	0.999999	1	1	1	1	1	1	1	0.999991	0.999905	0.999463	0.998079	0.995112	0.990345	0.984325	0.978408	0.9744	0.973769	0.976784	0.9822	0.987939	0.992336	0.994859	0.995733	0.995081	0.99227	0.98553	0.972185
1770133_at	0.976017	0.983118	0.988769	0.991958	0.99267	0.990655	0.98431	0.970353	0.945248	0.908086	0.861655	0.809732	0.753576	0.691332	0.620777	0.543178	0.465115	0.396346	0.345406	0.316908	0.311927	0.329385	0.366311	0.417063	0.473511	0.527589	0.574846	0.616094	0.656066	0.700263	0.751674	0.808703	0.865375	0.914219	0.950329	0.973452	0.986672	0.993702	0.997277	0.998985	0.999699	0.999934	0.999989	0.999999	1	1	1	1	1
1770134_at	0.975286	0.979612	0.982459	0.983483	0.98284	0.980936	0.978314	0.975363	0.971811	0.966188	0.955183	0.932541	0.88822	0.811659	0.701869	0.574628	0.454067	0.35754	0.290175	0.249025	0.228546	0.223533	0.230038	0.245721	0.270386	0.306585	0.359744	0.437026	0.543433	0.673964	0.806449	0.909383	0.967024	0.990024	0.997013	0.998878	0.999369	0.999463	0.999387	0.999177	0.998808	0.998208	0.99727	0.995911	0.994225	0.992624	0.991763	0.992126	0.993624
1770136_at	0.993777	0.99729	0.999141	0.999824	0.999981	0.999999	1	1	1	1	1	0.999994	0.999728	0.996775	0.984623	0.959056	0.924855	0.891881	0.868799	0.860874	0.870029	0.89465	0.928808	0.962562	0.98612	0.996737	0.99952	0.999937	0.99998	0.99996	0.999694	0.997249	0.983832	0.942443	0.863301	0.756579	0.643385	0.541649	0.461257	0.406101	0.377688	0.378095	0.411845	0.485738	0.603385	0.751071	0.886914	0.967532	0.994661
1770137_at	0.963677	0.974	0.984934	0.993406	0.997998	0.999621	0.999961	0.999998	1	1	1	1	1	1	0.999978	0.999699	0.997983	0.99191	0.977285	0.950478	0.910265	0.858668	0.800755	0.743681	0.695398	0.663367	0.653546	0.669451	0.710788	0.771625	0.839913	0.901245	0.945913	0.972853	0.986874	0.993549	0.996644	0.99811	0.998831	0.999186	0.999338	0.999344	0.999198	0.998838	0.998156	0.99708	0.995709	0.994367	0.993436
1770139_at	0.972305	0.995178	0.999489	0.999923	0.999934	0.99967	0.997432	0.985629	0.948877	0.873619	0.759443	0.621	0.481613	0.362207	0.273066	0.214144	0.180619	0.167751	0.173035	0.196309	0.238475	0.299212	0.375042	0.459951	0.548584	0.638598	0.729309	0.817558	0.89494	0.951174	0.982558	0.995331	0.999058	0.999853	0.999982	0.999998	1	1	1	1	1	1	1	1	1	1	1	1	1
1770140_x_at	0.958486	0.961668	0.967349	0.974721	0.982776	0.99022	0.995765	0.998791	0.999822	0.999991	1	1	1	1	1	0.999999	0.999927	0.998557	0.989227	0.956987	0.887333	0.779632	0.649429	0.519018	0.406687	0.321759	0.265698	0.235983	0.229622	0.244875	0.281057	0.336902	0.408593	0.489304	0.571296	0.649072	0.720802	0.787019	0.848008	0.901946	0.945196	0.974749	0.990926	0.997603	0.999562	0.999948	0.999996	1	1
1770142_at	0.999979	0.999981	0.999803	0.996362	0.96764	0.875282	0.730699	0.58511	0.46815	0.382701	0.322682	0.282813	0.260858	0.257296	0.275004	0.319304	0.396937	0.510851	0.649559	0.782198	0.877604	0.929781	0.952541	0.959911	0.959947	0.957229	0.9549	0.954832	0.957492	0.962468	0.969205	0.97721	0.985628	0.992921	0.997583	0.999506	0.999948	0.999997	1	1	1	1	1	1	1	0.999999	0.999999	0.999999	0.999999
1770144_at	0.716784	0.752167	0.798059	0.842109	0.871707	0.879152	0.859467	0.806597	0.718029	0.604839	0.490516	0.395895	0.328974	0.287382	0.264944	0.255821	0.256111	0.264319	0.281375	0.310314	0.355603	0.421957	0.512193	0.623744	0.744975	0.855478	0.935171	0.977986	0.994388	0.998862	0.999789	0.999956	0.999988	0.999995	0.999997	0.999997	0.999996	0.999995	0.999993	0.999991	0.999988	0.999988	0.999991	0.999995	0.999998	1	1	1	1
1770145_at	0.0793404	0.101076	0.150359	0.250887	0.429127	0.670351	0.879391	0.976702	0.997902	0.999912	0.999998	1	1	1	1	1	0.999998	0.999993	0.999984	0.999978	0.999981	0.99999	0.999997	1	1	1	1	1	1	1	1	1	0.999999	0.999998	0.999995	0.999992	0.999991	0.999993	0.999997	0.999999	1	1	1	1	1	1	1	1	0.999997
1770147_at	0.354018	0.544607	0.773668	0.937991	0.992204	0.99943	0.999932	0.999955	0.999864	0.999368	0.997596	0.993591	0.987719	0.98209	0.979259	0.980598	0.985463	0.991516	0.996259	0.998745	0.999642	0.999885	0.999938	0.99993	0.999854	0.999599	0.998906	0.997448	0.995145	0.992478	0.990387	0.989787	0.991021	0.993601	0.996431	0.998506	0.999544	0.999897	0.999981	0.999996	0.999999	1	1	0.999999	0.999999	0.999998	0.999996	0.999995	0.999994
1770149_at	0.998402	0.999767	0.999947	0.999953	0.999846	0.999226	0.99669	0.989479	0.973755	0.944606	0.897138	0.831036	0.755372	0.686027	0.636834	0.613766	0.614905	0.632352	0.654324	0.668515	0.66634	0.645844	0.612071	0.574728	0.543839	0.525962	0.522876	0.532245	0.549285	0.569198	0.58978	0.612853	0.643628	0.688196	0.749679	0.82376	0.896757	0.95203	0.982678	0.994995	0.99875	0.999705	0.999931	0.999984	0.999996	0.999999	1	1	1
1770150_at	0.925006	0.916248	0.911561	0.911227	0.914226	0.918806	0.923465	0.927596	0.931503	0.935983	0.941696	0.948575	0.955703	0.961788	0.965841	0.96748	0.966901	0.964867	0.962799	0.962574	0.965652	0.972017	0.980004	0.987403	0.992829	0.996141	0.997918	0.998806	0.999234	0.999424	0.99946	0.999312	0.998735	0.996739	0.989861	0.968889	0.919318	0.834054	0.726113	0.619831	0.533263	0.472756	0.437391	0.424031	0.429876	0.453291	0.493927	0.552512	0.62987
1770154_at	0.840473	0.911585	0.95739	0.978927	0.986039	0.985417	0.978125	0.962342	0.937171	0.905112	0.870852	0.838155	0.808322	0.78103	0.756257	0.735758	0.723355	0.723963	0.741701	0.777536	0.827199	0.881131	0.928229	0.961642	0.9813	0.991271	0.995873	0.997919	0.998837	0.999263	0.999466	0.999558	0.999586	0.999571	0.999523	0.999454	0.99938	0.99932	0.999293	0.999303	0.999346	0.99941	0.999487	0.999573	0.999663	0.999753	0.999834	0.999894	0.999932
1770155_at	0.139215	0.161451	0.19574	0.244731	0.312709	0.405573	0.529005	0.681139	0.838121	0.951322	0.994219	0.999861	1	1	1	1	0.999996	0.999696	0.995902	0.978636	0.938431	0.878855	0.814923	0.762785	0.733749	0.733871	0.764555	0.821044	0.889574	0.949278	0.984598	0.997348	0.999788	0.999994	1	1	1	1	1	1	1	0.999995	0.999975	0.999929	0.999865	0.999817	0.999814	0.999857	0.999917
1770156_at	0.998123	0.996128	0.991527	0.982208	0.966645	0.945218	0.919344	0.888935	0.850669	0.798167	0.724408	0.626862	0.512869	0.398499	0.299563	0.223904	0.171322	0.137702	0.118456	0.109994	0.109903	0.116664	0.129442	0.148241	0.17448	0.211755	0.266414	0.347115	0.46148	0.607467	0.76288	0.889737	0.963135	0.991529	0.998675	0.999855	0.999988	0.999999	1	1	1	1	1	1	1	1	1	1	1
1770157_at	0.445964	0.657886	0.872561	0.981635	0.999463	0.999999	1	1	1	0.999999	0.999959	0.999537	0.997885	0.994712	0.991412	0.990056	0.991419	0.994369	0.997102	0.998714	0.999393	0.999592	0.999525	0.999101	0.997831	0.994677	0.988257	0.977586	0.962816	0.945454	0.928201	0.914661	0.908784	0.913679	0.929783	0.953161	0.976046	0.99138	0.998014	0.999731	0.999979	0.999999	1	1	1	1	1	1	1
1770159_at	0.815157	0.83946	0.860236	0.878994	0.89898	0.921825	0.945418	0.965126	0.977553	0.982286	0.979083	0.962934	0.921257	0.842582	0.734682	0.622396	0.526132	0.452186	0.397545	0.356653	0.325309	0.302106	0.288314	0.287094	0.302919	0.341394	0.408365	0.506242	0.627117	0.749433	0.848551	0.913828	0.950984	0.971046	0.982317	0.989212	0.993648	0.996426	0.998032	0.998897	0.999353	0.999611	0.999775	0.999887	0.999955	0.999987	0.999997	1	1
1770162_x_at	0.999308	0.999467	0.999553	0.999566	0.999505	0.999367	0.999161	0.998931	0.998765	0.998756	0.998942	0.999255	0.99957	0.999795	0.999916	0.99997	0.999989	0.999996	0.999998	0.999999	1	1	1	0.999999	0.999999	0.999996	0.999989	0.99996	0.999842	0.999351	0.997368	0.990155	0.968194	0.915827	0.821988	0.696431	0.567576	0.461571	0.389419	0.350475	0.340431	0.355902	0.395467	0.458827	0.54494	0.649464	0.76217	0.866213	0.942936
1770166_at	1	1	1	1	1	1	1	1	1	1	1	1	1	1	1	1	1	1	0.999999	0.999974	0.999555	0.996308	0.982877	0.948891	0.888943	0.8066	0.710829	0.610994	0.514492	0.426532	0.350582	0.28872	0.241874	0.210154	0.193402	0.191882	0.206876	0.240818	0.296437	0.374609	0.471657	0.578315	0.682222	0.772721	0.844342	0.896945	0.933597	0.958294	0.974607
1770167_at	0.775945	0.91162	0.976694	0.994848	0.998337	0.998768	0.998159	0.996364	0.992791	0.986773	0.977486	0.964245	0.947852	0.932088	0.923022	0.925447	0.939131	0.958252	0.975251	0.98608	0.991274	0.992906	0.992296	0.989916	0.986114	0.981584	0.977126	0.973134	0.969567	0.966479	0.964601	0.965361	0.969994	0.978117	0.987207	0.994203	0.997935	0.999357	0.999783	0.9999	0.999929	0.99993	0.999916	0.999896	0.999869	0.999835	0.999793	0.999751	0.999734
1770168_s_at	0.969838	0.92396	0.853312	0.771608	0.694093	0.626082	0.563284	0.498562	0.428546	0.356839	0.292094	0.242519	0.21204	0.20085	0.207932	0.232592	0.274299	0.33154	0.400947	0.477879	0.558392	0.640747	0.724615	0.808084	0.884735	0.944463	0.980281	0.995244	0.999258	0.999923	0.999994	1	1	1	1	1	1	1	1	1	1	1	0.999999	0.999997	0.999991	0.999968	0.999893	0.999687	0.999237
1770170_at	0.220354	0.231795	0.268073	0.334045	0.428263	0.535956	0.632643	0.69976	0.733728	0.741491	0.734003	0.722852	0.717525	0.722968	0.739105	0.762558	0.789253	0.816457	0.843445	0.870861	0.899327	0.928114	0.954745	0.976006	0.989866	0.996815	0.999314	0.999908	0.999993	1	1	1	1	1	1	1	1	1	1	1	1	1	1	1	1	1	1	1	1
1770173_at	0.897907	0.955704	0.986059	0.996301	0.998685	0.998927	0.997918	0.993994	0.983236	0.962301	0.933329	0.90415	0.883282	0.875795	0.882646	0.901753	0.928773	0.957367	0.980478	0.993845	0.998824	0.99988	0.999994	1	1	1	1	1	1	1	1	1	0.999999	0.999999	0.999998	0.999999	0.999999	0.999999	0.999998	0.999995	0.99998	0.999902	0.999552	0.998371	0.995548	0.990796	0.985142	0.98056	0.978747
1770178_at	0.574308	0.60652	0.638975	0.6604	0.661174	0.636661	0.588849	0.526382	0.462035	0.408066	0.372711	0.359829	0.370424	0.403903	0.458208	0.529329	0.611076	0.695535	0.774259	0.840151	0.889502	0.922748	0.94318	0.954793	0.960904	0.963886	0.965409	0.96665	0.968341	0.97077	0.973894	0.977523	0.981483	0.985619	0.989711	0.993407	0.996321	0.99825	0.999297	0.99976	0.99993	0.999982	0.999996	0.999999	1	1	1	1	1
1770179_at	0.228673	0.290104	0.374921	0.475641	0.576776	0.663531	0.730588	0.781654	0.823382	0.860421	0.893596	0.920967	0.940534	0.952104	0.957051	0.957326	0.955176	0.953337	0.954631	0.960637	0.970475	0.981188	0.989795	0.995131	0.997799	0.998939	0.999375	0.999501	0.999454	0.999244	0.998828	0.998166	0.997286	0.996321	0.99548	0.994994	0.99503	0.995629	0.996665	0.997864	0.998904	0.999577	0.999885	0.999979	0.999997	1	1	1	1
1770182_at	0.842484	0.957444	0.996055	0.999939	1	1	1	1	0.999999	0.999965	0.999737	0.999165	0.998564	0.998505	0.999044	0.999649	0.999936	0.999996	1	1	1	1	1	0.999997	0.99994	0.999542	0.998141	0.995256	0.991576	0.989033	0.9894	0.992601	0.99654	0.999052	0.999876	0.999994	1	1	1	1	1	0.999984	0.99973	0.997844	0.990475	0.973252	0.946967	0.919604	0.901378
1770183_at	0.696571	0.789872	0.888625	0.961453	0.992766	0.999329	0.999956	0.999992	0.999982	0.99974	0.996098	0.97035	0.88844	0.750283	0.599033	0.47137	0.377876	0.314507	0.274045	0.250555	0.24021	0.241147	0.253364	0.278871	0.321959	0.38906	0.486781	0.615653	0.759833	0.884927	0.961234	0.991364	0.998738	0.999872	0.99999	0.999999	1	1	1	1	1	1	1	1	1	1	1	1	1
1770184_at	0.852865	0.76632	0.682033	0.616548	0.574863	0.551113	0.533681	0.510728	0.475	0.426908	0.374215	0.327608	0.295188	0.280203	0.282095	0.298029	0.323529	0.352939	0.380814	0.404119	0.423785	0.44445	0.47268	0.51488	0.575394	0.654333	0.745147	0.834392	0.907082	0.955345	0.981598	0.993538	0.998132	0.999586	0.999937	0.999994	1	1	1	1	1	1	1	1	1	1	1	1	1
1770189_at	0.94607	0.972336	0.989338	0.997021	0.999368	0.99988	0.999973	0.999991	0.999995	0.999996	0.999996	0.999996	0.999996	0.999996	0.999996	0.999995	0.999993	0.999986	0.999968	0.999916	0.999773	0.999423	0.998693	0.997417	0.995541	0.99324	0.990979	0.989416	0.989089	0.990034	0.991695	0.993271	0.994113	0.993712	0.991152	0.984139	0.968172	0.937954	0.89227	0.837319	0.783262	0.738202	0.70566	0.685653	0.676915	0.678695	0.691654	0.717634	0.758242
1770191_at	0.231709	0.38545	0.619924	0.856379	0.974479	0.997846	0.999809	0.999922	0.999788	0.998795	0.994125	0.980864	0.957102	0.927831	0.901882	0.887042	0.887644	0.903747	0.930571	0.959321	0.98132	0.993363	0.998105	0.999518	0.999872	0.999958	0.999981	0.999988	0.99999	0.99999	0.999988	0.999987	0.999986	0.999989	0.999993	0.999998	1	1	1	1	1	1	1	1	1	1	1	1	1
1770193_at	0.968347	0.927224	0.851222	0.746262	0.637143	0.5461	0.479317	0.430896	0.390798	0.350227	0.305003	0.25689	0.211664	0.175004	0.149763	0.136228	0.133775	0.142092	0.161439	0.192101	0.2335	0.283884	0.34143	0.406235	0.481342	0.571268	0.677443	0.791557	0.892903	0.959965	0.989973	0.99841	0.999844	0.999991	1	1	1	1	1	1	1	1	1	1	1	1	1	1	1
1770200_at	0.974396	0.998771	0.999993	1	1	0.999987	0.999026	0.987404	0.944617	0.8684	0.780281	0.703281	0.651662	0.63288	0.651068	0.707391	0.795164	0.891664	0.962537	0.992636	0.999147	0.9999	0.999964	0.999932	0.999659	0.998172	0.992707	0.979291	0.955888	0.925186	0.8945	0.873209	0.869327	0.886182	0.919525	0.956942	0.984163	0.996371	0.999506	0.999956	0.999996	1	1	1	1	0.999998	0.999995	0.999986	0.999972
1770201_at	0.998193	0.999986	1	1	1	0.999934	0.9967	0.97076	0.899326	0.793777	0.685111	0.596601	0.539149	0.51683	0.531921	0.586653	0.68	0.798241	0.90764	0.973344	0.995613	0.999552	0.999955	0.99999	0.999992	0.999983	0.999945	0.999827	0.999563	0.999159	0.998812	0.998811	0.99921	0.999688	0.999939	0.999996	1	1	1	1	1	1	0.999998	0.999961	0.999675	0.998552	0.996022	0.992577	0.990006
1770202_at	0.943112	0.959832	0.976877	0.989959	0.997044	0.99949	0.999958	0.999999	1	1	1	1	1	1	0.999998	0.999968	0.99982	0.999463	0.999038	0.998906	0.999211	0.999652	0.999911	0.999987	0.999998	0.999999	0.999999	0.99998	0.999623	0.995691	0.974056	0.90966	0.790779	0.636569	0.482212	0.354987	0.264888	0.209362	0.181801	0.177235	0.194631	0.237299	0.311745	0.423303	0.567054	0.719946	0.848549	0.93218	0.97443
1770203_at	0.694649	0.875009	0.977101	0.998967	0.999995	1	1	1	1	1	0.999996	0.999974	0.999928	0.999893	0.999904	0.999947	0.999982	0.999996	0.999999	0.999999	0.999996	0.999964	0.999586	0.996908	0.986253	0.960976	0.921525	0.877747	0.842743	0.826484	0.833393	0.862082	0.905047	0.949183	0.980907	0.995553	0.999416	0.999954	0.999996	0.999999	0.999999	0.999992	0.999936	0.999567	0.997972	0.993385	0.98431	0.971664	0.959611
1770205_at	0.842748	0.969416	0.9985	0.999988	1	1	0.999992	0.999695	0.996631	0.984972	0.962076	0.93348	0.909256	0.898622	0.906517	0.931166	0.962723	0.987168	0.997741	0.999842	0.999996	1	1	1	0.999996	0.999926	0.999383	0.997191	0.991821	0.983019	0.973085	0.966185	0.965862	0.972478	0.982599	0.991452	0.996594	0.998721	0.99941	0.999572	0.99949	0.999159	0.998472	0.997362	0.995928	0.994426	0.993195	0.992608	0.993012
1770207_at	0.952815	0.927676	0.857405	0.721576	0.544819	0.38508	0.273688	0.207368	0.17259	0.158771	0.160152	0.174662	0.203065	0.248944	0.319172	0.423411	0.568739	0.743483	0.899137	0.980579	0.998833	0.999989	1	1	1	1	1	0.999999	0.999988	0.999915	0.999711	0.99942	0.999231	0.99928	0.999495	0.99971	0.999844	0.999905	0.999924	0.999917	0.999891	0.99985	0.999813	0.999802	0.999828	0.999878	0.99993	0.999969	0.999991
1770209_at	0.962785	0.98744	0.996865	0.999323	0.999827	0.99993	0.999954	0.999961	0.999969	0.999981	0.999992	0.999998	1	1	1	1	1	1	0.999991	0.999731	0.996872	0.983362	0.950172	0.899361	0.843375	0.794907	0.761894	0.748361	0.75621	0.785463	0.832718	0.889043	0.940587	0.975405	0.991958	0.997519	0.99895	0.999126	0.998573	0.996751	0.99258	0.985478	0.976347	0.967197	0.960043	0.956396	0.957306	0.963141	0.972871
1770210_at	0.995632	0.999971	1	1	1	0.99989	0.99328	0.944297	0.830114	0.689517	0.56684	0.480077	0.431095	0.418306	0.442492	0.507815	0.617447	0.760052	0.894634	0.972977	0.996395	0.99969	0.999959	0.999974	0.999923	0.999611	0.998277	0.994547	0.987561	0.978457	0.970491	0.967514	0.971644	0.981319	0.991543	0.99773	0.999704	0.999985	1	1	1	1	1	1	0.999998	0.999989	0.999968	0.999942	0.999935
1770211_at	0.862991	0.925893	0.957796	0.96911	0.968758	0.96103	0.949083	0.9365	0.925374	0.914548	0.900312	0.878644	0.847947	0.811496	0.777316	0.754275	0.747349	0.755387	0.771822	0.787639	0.795304	0.791585	0.778393	0.762207	0.752038	0.756151	0.778903	0.818769	0.868232	0.916563	0.954882	0.979788	0.992924	0.998256	0.999743	0.999982	1	1	1	1	1	1	0.999998	0.999987	0.999951	0.999886	0.999813	0.999773	0.999799
1770212_at	0.735011	0.874679	0.963311	0.993478	0.99883	0.99935	0.99824	0.990453	0.95629	0.869926	0.736959	0.595255	0.477149	0.39339	0.341531	0.316266	0.31435	0.335868	0.383805	0.461935	0.569997	0.697038	0.81969	0.913098	0.967361	0.990792	0.998125	0.999736	0.999975	0.999998	1	1	1	1	1	1	1	1	1	1	1	1	1	1	1	0.999999	0.999993	0.999976	0.999938
1770213_at	0.639179	0.809801	0.932832	0.984301	0.996704	0.998846	0.999	0.998302	0.996414	0.9928	0.98723	0.979769	0.970684	0.960872	0.952445	0.948468	0.951322	0.960611	0.972686	0.983005	0.989259	0.991675	0.990853	0.986036	0.974784	0.95455	0.925852	0.893567	0.864214	0.842446	0.830068	0.827332	0.834522	0.852372	0.880841	0.916817	0.952824	0.979883	0.994048	0.998845	0.999851	0.999985	0.999998	1	1	1	0.999999	0.999999	0.999997
1770216_at	0.477491	0.533966	0.624246	0.737384	0.844326	0.917026	0.951966	0.961195	0.951366	0.917802	0.85203	0.757497	0.654405	0.564478	0.498097	0.455493	0.433006	0.427274	0.436745	0.461702	0.503535	0.563525	0.641182	0.732147	0.826307	0.908353	0.96412	0.990764	0.998648	0.999904	0.999997	1	1	1	1	1	1	1	1	1	1	1	1	1	1	1	1	1	1
1770217_at	0.934602	0.972756	0.993304	0.999269	0.999977	1	1	1	1	1	1	0.999999	0.999981	0.999886	0.99967	0.999444	0.999396	0.999566	0.999799	0.999942	0.999989	0.999998	0.999999	0.999998	0.999975	0.999466	0.993251	0.959244	0.870144	0.738525	0.608111	0.508997	0.447988	0.421457	0.425247	0.458035	0.521075	0.615195	0.734182	0.856408	0.947665	0.98943	0.998994	0.999944	0.999993	0.999987	0.999835	0.997823	0.98534
1770219_at	0.598991	0.62861	0.684202	0.75706	0.828618	0.880703	0.906314	0.906264	0.879423	0.821265	0.733055	0.629623	0.532002	0.4539	0.398002	0.360642	0.336814	0.322747	0.316679	0.318714	0.330318	0.353806	0.391999	0.447929	0.524059	0.620206	0.729854	0.837301	0.921961	0.971912	0.992714	0.998645	0.999813	0.999979	0.999998	1	1	1	1	1	1	1	1	1	1	1	1	1	1
1770221_at	0.458504	0.58275	0.719677	0.834102	0.904126	0.935539	0.943176	0.936183	0.918866	0.894746	0.867468	0.839269	0.810009	0.778252	0.7436	0.708681	0.679548	0.664214	0.670145	0.701562	0.756684	0.82571	0.892796	0.943955	0.974802	0.989904	0.996212	0.998604	0.999478	0.999799	0.99992	0.999967	0.999985	0.999993	0.999996	0.999997	0.999998	0.999998	0.999998	0.999998	0.999998	0.999997	0.999997	0.999997	0.999997	0.999998	0.999999	0.999999	1
1770226_at	0.865037	0.912674	0.94707	0.969386	0.983353	0.991961	0.996807	0.998997	0.999723	0.999901	0.999915	0.999788	0.99904	0.995725	0.98595	0.96673	0.938798	0.904806	0.866668	0.82592	0.785913	0.752949	0.734936	0.738544	0.766527	0.815506	0.874767	0.929071	0.966916	0.987075	0.995578	0.998606	0.999576	0.999867	0.999948	0.999966	0.99995	0.999849	0.999368	0.997514	0.992409	0.982558	0.968512	0.952423	0.936199	0.920662	0.906284	0.894437	0.888012
1770227_at	0.0948836	0.102083	0.124408	0.168853	0.244067	0.354527	0.492779	0.639028	0.771209	0.874572	0.943444	0.980312	0.994906	0.998951	0.999773	0.999915	0.99992	0.999826	0.999459	0.998381	0.99612	0.992782	0.989174	0.986155	0.984115	0.983056	0.982937	0.983837	0.985846	0.9888	0.992159	0.995204	0.99743	0.998763	0.999433	0.99973	0.999853	0.999901	0.999919	0.999923	0.999921	0.999921	0.999926	0.999935	0.999949	0.999962	0.999974	0.999983	0.99999
1770228_at	0.823968	0.94737	0.991302	0.998779	0.999528	0.999039	0.995577	0.981437	0.945795	0.885573	0.807963	0.72397	0.644402	0.579067	0.536159	0.521844	0.540597	0.594744	0.680728	0.783054	0.87557	0.938126	0.970578	0.98465	0.99034	0.992672	0.99374	0.994394	0.994929	0.995386	0.995757	0.996104	0.996572	0.997292	0.998215	0.99908	0.999641	0.999889	0.999968	0.999989	0.999993	0.999992	0.999986	0.999972	0.999948	0.999922	0.999905	0.999909	0.99993
1770230_at	0.9998	0.999982	0.999999	1	1	1	1	1	1	1	1	1	1	1	1	1	1	1	1	1	1	0.999998	0.999978	0.999863	0.999393	0.997946	0.99446	0.987856	0.978045	0.966445	0.954909	0.943848	0.931198	0.91256	0.881963	0.833812	0.767217	0.689979	0.616197	0.558526	0.523142	0.510229	0.51655	0.537519	0.568764	0.60758	0.653765	0.708803	0.773044
1770231_at	0.970514	0.997233	0.999932	0.999999	1	0.999998	0.999952	0.999424	0.997291	0.993507	0.990363	0.990204	0.993044	0.996746	0.99914	0.999904	0.999997	1	1	1	0.999999	0.999783	0.99387	0.955226	0.857602	0.722813	0.593885	0.495675	0.433532	0.405208	0.408718	0.445314	0.519205	0.632797	0.774241	0.904504	0.978334	0.998164	0.999965	1	1	1	1	1	1	1	0.999997	0.999993	0.999992
1770236_at	0.386255	0.541029	0.733988	0.900779	0.981151	0.99854	0.999961	1	1	1	1	1	1	1	1	1	1	0.999999	0.999983	0.999736	0.997744	0.988909	0.965695	0.925728	0.876099	0.828561	0.793171	0.77594	0.779295	0.802866	0.843427	0.893965	0.943208	0.978789	0.995488	0.999602	0.999991	1	1	1	1	1	1	0.999994	0.999929	0.999652	0.999024	0.998205	0.997675
1770238_at	0.961036	0.8909	0.766556	0.614565	0.477585	0.376906	0.31028	0.266751	0.235751	0.209867	0.185389	0.162024	0.141629	0.126501	0.118363	0.118483	0.128429	0.150769	0.189191	0.247415	0.326531	0.422203	0.525149	0.62581	0.718659	0.801866	0.873742	0.930516	0.968508	0.988595	0.996675	0.999176	0.999811	0.999957	0.99999	0.999998	1	1	1	1	1	1	1	1	1	1	1	1	1
1770239_at	0.999813	0.999308	0.996883	0.987714	0.964348	0.925319	0.880713	0.845161	0.829474	0.838359	0.870308	0.916415	0.960793	0.988651	0.998453	0.999938	1	1	1	1	1	0.99998	0.999016	0.989261	0.952391	0.87937	0.786098	0.699928	0.641721	0.621203	0.640179	0.694659	0.773312	0.856471	0.92307	0.963496	0.982718	0.9904	0.992987	0.993246	0.992047	0.98943	0.984911	0.977553	0.966326	0.951196	0.934531	0.921178	0.916127
1770240_at	0.992346	0.981091	0.962275	0.940299	0.924127	0.920668	0.93031	0.947973	0.966959	0.98233	0.992245	0.997345	0.999354	0.999904	0.999993	1	1	1	1	1	1	1	0.999974	0.999598	0.99716	0.988406	0.96839	0.936902	0.901556	0.873829	0.862089	0.867778	0.885961	0.90862	0.928718	0.942734	0.950436	0.953226	0.952835	0.950609	0.946939	0.940815	0.929788	0.91039	0.879503	0.83728	0.790007	0.749009	0.725488
1770243_at	0.20595	0.313907	0.494427	0.728082	0.91534	0.987983	0.999289	0.999977	0.999999	1	1	0.999997	0.999977	0.999864	0.999394	0.998038	0.995284	0.991366	0.987614	0.98567	0.986186	0.988431	0.991093	0.993253	0.994639	0.995361	0.995638	0.995708	0.995797	0.996079	0.996604	0.997288	0.997986	0.998587	0.999045	0.999368	0.999585	0.99973	0.999828	0.999893	0.999937	0.999965	0.999982	0.999992	0.999997	0.999999	1	1	1
1770245_at	0.923723	0.957133	0.979437	0.99004	0.993178	0.991265	0.980845	0.949434	0.879561	0.768203	0.637189	0.515036	0.41736	0.345643	0.294992	0.260271	0.238607	0.229772	0.235903	0.261339	0.312466	0.396233	0.51513	0.658601	0.799015	0.904826	0.964024	0.988621	0.996639	0.998926	0.999579	0.999787	0.999862	0.999892	0.999903	0.999904	0.9999	0.999898	0.999904	0.999922	0.999949	0.999976	0.999992	0.999998	1	1	1	1	1
1770248_at	0.611795	0.785465	0.92594	0.986933	0.998714	0.999826	0.999863	0.999375	0.995512	0.976936	0.926748	0.843585	0.747574	0.661749	0.599069	0.563499	0.555195	0.573527	0.617095	0.681634	0.757817	0.832274	0.893203	0.935882	0.962564	0.978264	0.987383	0.992736	0.995892	0.997721	0.998748	0.999312	0.999623	0.999799	0.999901	0.999957	0.999984	0.999995	0.999999	1	1	1	1	1	1	1	1	1	0.999999
1770249_at	0.841826	0.828218	0.802414	0.770662	0.744718	0.735542	0.747076	0.77456	0.807172	0.833282	0.845264	0.84095	0.823078	0.798927	0.778331	0.769194	0.773832	0.788671	0.806827	0.821939	0.831188	0.836167	0.841777	0.853654	0.874908	0.90374	0.933918	0.958681	0.975031	0.984184	0.988887	0.991389	0.993051	0.994517	0.99589	0.997004	0.997725	0.998063	0.99811	0.997997	0.997907	0.998033	0.998423	0.998923	0.999337	0.999592	0.999718	0.999769	0.999787
1770250_at	0.352927	0.358306	0.397975	0.481893	0.613066	0.769979	0.902211	0.972597	0.994686	0.999006	0.999661	0.999659	0.99917	0.997213	0.991146	0.976543	0.948498	0.904281	0.846677	0.785517	0.734617	0.705967	0.70589	0.734233	0.784501	0.844567	0.900213	0.941597	0.967168	0.981111	0.988406	0.992415	0.99488	0.996558	0.997729	0.998514	0.999014	0.999336	0.999564	0.999744	0.99988	0.999961	0.999992	0.999999	1	1	1	1	1
1770253_at	0.987649	0.999598	0.999999	1	1	0.999913	0.994346	0.94332	0.802981	0.612994	0.438628	0.307718	0.219058	0.162732	0.129577	0.113677	0.112783	0.128872	0.169661	0.250298	0.389516	0.587831	0.794948	0.933772	0.987336	0.998594	0.999902	0.999995	1	1	1	1	1	1	1	1	1	1	1	1	1	1	1	1	1	1	1	1	1
1770256_at	0.969067	0.997301	0.999974	1	1	1	0.999999	0.999621	0.990233	0.937447	0.815171	0.650759	0.492534	0.36871	0.284249	0.233688	0.210844	0.213044	0.242636	0.307059	0.41547	0.567582	0.737883	0.879272	0.960506	0.991244	0.998705	0.999866	0.999988	0.999999	1	1	0.999999	0.999993	0.999975	0.999933	0.999882	0.99986	0.999887	0.999936	0.999974	0.999992	0.999998	1	1	1	1	1	1
1770257_at	0.876606	0.968917	0.994933	0.99873	0.998423	0.993004	0.965976	0.892054	0.774968	0.648319	0.539503	0.457851	0.402753	0.371722	0.364127	0.382518	0.432949	0.523314	0.655434	0.807983	0.930344	0.986889	0.999016	0.999978	1	1	1	1	1	1	1	1	1	1	1	1	1	1	1	1	1	1	1	0.999996	0.999984	0.999953	0.999906	0.999866	0.999866
1770258_at	0.999931	0.999931	0.999927	0.999922	0.99992	0.999926	0.99994	0.999957	0.99997	0.999976	0.999973	0.999954	0.999883	0.999643	0.998919	0.997114	0.993451	0.987245	0.978052	0.965522	0.949143	0.928199	0.902155	0.87142	0.838133	0.806398	0.781535	0.768501	0.770176	0.786272	0.81331	0.845786	0.878081	0.906158	0.928207	0.944214	0.955108	0.962037	0.96601	0.967797	0.967998	0.967149	0.96582	0.9646	0.963948	0.963963	0.964253	0.964022	0.962278
1770259_at	0.999654	0.999799	0.99984	0.999789	0.999556	0.998829	0.996969	0.993271	0.987724	0.981542	0.976755	0.975129	0.97725	0.982312	0.988586	0.994183	0.997847	0.999488	0.999932	0.999995	1	1	1	0.999997	0.99993	0.998924	0.991496	0.961574	0.887595	0.762877	0.606758	0.451569	0.322416	0.228683	0.167788	0.132544	0.11629	0.114942	0.127193	0.153961	0.19749	0.260232	0.343595	0.446702	0.565024	0.689068	0.804582	0.896494	0.956114
1770261_at	0.999595	0.999924	0.999992	1	1	1	1	1	1	1	1	1	1	1	1	1	1	0.999997	0.999986	0.999937	0.999755	0.999222	0.997977	0.995601	0.991808	0.986691	0.980913	0.975634	0.971941	0.970052	0.968869	0.966117	0.958334	0.939863	0.901588	0.833498	0.73454	0.620118	0.513287	0.429531	0.372524	0.339056	0.324237	0.324043	0.336199	0.36056	0.399296	0.456635	0.537376
1770263_at	0.984243	0.988153	0.990354	0.990515	0.988039	0.981346	0.967603	0.943673	0.908489	0.865265	0.821207	0.784527	0.760985	0.75214	0.755666	0.766781	0.779803	0.789282	0.79055	0.779825	0.754331	0.712908	0.65712	0.591949	0.525031	0.46458	0.417307	0.3875	0.377347	0.387803	0.4192	0.47116	0.541792	0.62651	0.717265	0.803441	0.875129	0.927141	0.960393	0.979607	0.989961	0.995282	0.997896	0.999105	0.999624	0.999832	0.999913	0.999945	0.999959
1770267_at	0.9985	0.999288	0.999722	0.999909	0.999972	0.999989	0.999992	0.999987	0.999949	0.999715	0.998481	0.993851	0.982248	0.96221	0.936575	0.910411	0.888172	0.873043	0.867578	0.873833	0.892294	0.920197	0.95091	0.976297	0.991548	0.997878	0.999623	0.999947	0.999992	0.999999	0.999999	0.999999	0.999999	0.999997	0.999987	0.999939	0.999758	0.999249	0.998252	0.99687	0.995405	0.993977	0.992285	0.989666	0.985238	0.978263	0.968919	0.958955	0.951108
1770269_at	0.678081	0.849182	0.96139	0.996068	0.999865	0.999997	1	0.999999	0.99999	0.999906	0.999507	0.99858	0.997489	0.997048	0.997589	0.998609	0.999423	0.999813	0.99994	0.99997	0.999965	0.999908	0.999645	0.998678	0.99606	0.990949	0.983519	0.975242	0.968378	0.965188	0.967148	0.974139	0.983929	0.99282	0.99801	0.999726	0.999987	1	1	1	1	1	1	1	1	0.999995	0.999977	0.999943	0.999913
1770271_at	0.976984	0.996697	0.999858	0.999999	1	1	1	1	0.99999	0.999867	0.99927	0.997837	0.995919	0.994554	0.994414	0.995171	0.995959	0.996008	0.994382	0.988398	0.970514	0.927214	0.848885	0.743775	0.633318	0.535466	0.457562	0.399493	0.358664	0.333039	0.322403	0.328755	0.356482	0.412204	0.502748	0.628106	0.769664	0.889649	0.960166	0.988265	0.996495	0.9986	0.999117	0.999157	0.998969	0.998624	0.998182	0.997744	0.997459
1770276_at	0.385212	0.600437	0.820441	0.948618	0.987912	0.99536	0.995296	0.990571	0.9782	0.956182	0.927798	0.90002	0.879427	0.870573	0.876234	0.89705	0.929525	0.964102	0.988497	0.998219	0.999911	0.999999	1	1	1	1	1	1	0.999992	0.999939	0.999775	0.999507	0.999299	0.999337	0.999591	0.999844	0.999966	0.999996	1	1	1	1	1	1	1	1	1	1	0.999999
1770277_at	0.469622	0.516865	0.585667	0.663718	0.731399	0.772311	0.780065	0.755307	0.703043	0.634136	0.563833	0.505254	0.464391	0.440407	0.428809	0.424721	0.425279	0.430851	0.44493	0.47292	0.520246	0.589875	0.679237	0.777749	0.868405	0.935657	0.974608	0.991905	0.997843	0.999487	0.999882	0.999972	0.999992	0.999998	0.999999	1	1	1	1	1	1	1	1	1	1	1	1	1	1
1770279_at	0.236101	0.295324	0.358653	0.411472	0.443553	0.455657	0.457651	0.462017	0.478696	0.512762	0.563331	0.623252	0.681687	0.72994	0.766007	0.794246	0.821797	0.854398	0.892836	0.931755	0.963151	0.982783	0.992512	0.996637	0.998314	0.999054	0.999442	0.999681	0.999832	0.999918	0.99996	0.999979	0.999987	0.999992	0.999995	0.999997	0.999999	1	1	1	1	1	1	1	1	1	1	1	1
1770280_at	0.994253	0.999859	1	1	1	0.999993	0.999172	0.987159	0.939336	0.852774	0.755194	0.67416	0.623292	0.606791	0.625795	0.68054	0.767038	0.868516	0.951822	0.99138	0.999502	0.999994	1	1	1	0.999998	0.999904	0.998642	0.99264	0.979027	0.961425	0.948247	0.946248	0.956446	0.973586	0.989108	0.997405	0.999722	0.999991	1	1	1	1	1	1	0.999982	0.999717	0.998372	0.99518
1770281_at	1	1	1	1	0.999996	0.999928	0.999093	0.992702	0.961758	0.869069	0.697983	0.494467	0.323101	0.208358	0.14048	0.102376	0.0814502	0.0703546	0.0651354	0.0637478	0.0652849	0.0697156	0.0779533	0.0922199	0.116833	0.159605	0.233437	0.355053	0.53247	0.737445	0.90064	0.978167	0.997552	0.999872	0.999997	1	1	1	1	1	1	1	0.999999	0.999997	0.999996	0.999996	0.999998	0.999999	1
1770284_at	0.999962	0.999999	1	1	1	1	1	0.999999	0.999996	0.999993	0.999994	0.999997	1	1	1	1	1	1	0.999988	0.999283	0.98907	0.93967	0.831144	0.690508	0.559084	0.458106	0.390473	0.352533	0.34103	0.35566	0.399777	0.479723	0.600464	0.752807	0.896574	0.978466	0.99867	0.99999	1	1	1	1	0.999985	0.999236	0.991603	0.963109	0.908185	0.840735	0.781996
1770288_at	0.317595	0.504824	0.747189	0.933529	0.993937	0.999851	0.999998	1	1	0.999997	0.99996	0.999726	0.998963	0.997516	0.995826	0.994768	0.994983	0.996324	0.997968	0.999155	0.999723	0.999918	0.999972	0.999986	0.999988	0.999985	0.999978	0.999968	0.999961	0.999962	0.999973	0.999986	0.999995	0.999999	1	1	1	1	1	0.999999	0.999995	0.999979	0.999938	0.999853	0.99972	0.999568	0.999463	0.999475	0.999609
1770289_at	0.999999	0.999991	0.999908	0.999409	0.997471	0.99183	0.977699	0.945487	0.880823	0.77427	0.637416	0.501182	0.392281	0.318863	0.275881	0.254525	0.24673	0.246225	0.248891	0.25331	0.261011	0.275984	0.303821	0.351045	0.424146	0.526674	0.65321	0.783983	0.890872	0.956828	0.98688	0.996989	0.999497	0.999942	0.999996	1	1	1	1	1	1	0.999999	0.999998	0.999997	0.999996	0.999995	0.999994	0.999993	0.999993
1770290_at	1	1	1	0.999982	0.998469	0.981008	0.921479	0.824798	0.72311	0.640833	0.587143	0.563653	0.57063	0.609188	0.68013	0.778616	0.884958	0.963948	0.99539	0.99988	1	1	1	1	0.999995	0.999434	0.99066	0.948116	0.850837	0.71483	0.577227	0.465321	0.388705	0.346794	0.336738	0.357106	0.407784	0.486897	0.586572	0.692024	0.787266	0.862756	0.917263	0.954077	0.977176	0.990107	0.996271	0.998728	0.999574
1770292_at	0.411959	0.417113	0.441743	0.480645	0.522822	0.554369	0.564779	0.551443	0.519988	0.48163	0.448646	0.429977	0.429241	0.445022	0.472147	0.503718	0.533905	0.560475	0.585628	0.614769	0.653871	0.706397	0.770726	0.839321	0.901162	0.947276	0.975435	0.989676	0.995877	0.998353	0.999324	0.999718	0.999883	0.999954	0.999982	0.999993	0.999997	0.999999	1	1	1	1	1	1	1	1	1	1	1
1770294_at	0.774423	0.924685	0.985853	0.997771	0.99907	0.998056	0.991342	0.966482	0.912361	0.836828	0.760046	0.698051	0.658549	0.644619	0.658286	0.701305	0.772354	0.860389	0.940008	0.985476	0.998547	0.99996	1	1	1	1	1	0.999999	0.999987	0.999923	0.999776	0.999622	0.999599	0.999726	0.99988	0.999967	0.999993	0.999999	1	1	0.999999	0.999998	0.999989	0.999952	0.99983	0.999517	0.998912	0.998057	0.997281
1770297_at	0.669238	0.885864	0.985535	0.99959	0.999997	1	0.999998	0.999938	0.998988	0.993377	0.977361	0.949708	0.916905	0.889938	0.879048	0.889518	0.918683	0.954917	0.982944	0.995991	0.999405	0.999924	0.999983	0.999986	0.999967	0.999873	0.999507	0.998441	0.996092	0.992149	0.98718	0.982911	0.981552	0.984233	0.989749	0.995202	0.998471	0.999675	0.99995	0.999993	0.999999	1	1	1	1	0.999999	0.999999	0.999999	0.999999
1770298_at	0.993239	0.998831	0.999873	0.999987	0.999998	0.999998	0.999996	0.999976	0.999827	0.998767	0.992769	0.969645	0.912765	0.821426	0.717535	0.625222	0.555477	0.507611	0.475769	0.453563	0.43672	0.424457	0.41955	0.427346	0.454495	0.507636	0.590766	0.699559	0.815383	0.910192	0.966738	0.990681	0.997971	0.999637	0.99994	0.999988	0.999996	0.999995	0.999985	0.999917	0.999572	0.998365	0.995674	0.99183	0.988326	0.986587	0.986892	0.988563	0.990771
1770300_at	0.398579	0.491335	0.622901	0.769603	0.887156	0.9517	0.977145	0.984517	0.983834	0.977362	0.964851	0.946335	0.922525	0.893657	0.859007	0.818249	0.773738	0.731795	0.701461	0.691206	0.705566	0.742952	0.795163	0.849828	0.895925	0.928531	0.948771	0.960443	0.967295	0.972101	0.976563	0.981335	0.986221	0.990646	0.99415	0.996616	0.998196	0.999132	0.999641	0.999881	0.999972	0.999996	1	1	1	1	1	1	1
1770302_at	0.182442	0.263966	0.397555	0.578382	0.758511	0.881052	0.939333	0.95995	0.962828	0.955954	0.942975	0.92791	0.915452	0.909136	0.910257	0.918285	0.93168	0.948247	0.965181	0.97958	0.989607	0.995295	0.997984	0.999104	0.999549	0.999728	0.999802	0.999833	0.999842	0.999842	0.999837	0.999834	0.999839	0.99986	0.999895	0.999937	0.99997	0.99999	0.999997	1	1	1	1	1	1	1	1	1	1
1770303_at	0.958874	0.984539	0.996565	0.999635	0.999985	1	1	1	1	1	1	1	1	1	1	1	1	1	1	1	1	1	0.999997	0.999962	0.999761	0.999074	0.997598	0.995594	0.994104	0.994181	0.995817	0.997891	0.999302	0.999862	0.999985	0.999999	1	1	1	1	0.999999	0.99997	0.999443	0.994782	0.973878	0.921523	0.838979	0.746254	0.663377
1770307_at	0.527798	0.57616	0.623804	0.65692	0.664433	0.641869	0.592434	0.526557	0.45874	0.402124	0.364841	0.350145	0.358426	0.388748	0.439225	0.506763	0.586772	0.67299	0.75755	0.832062	0.890209	0.930292	0.955122	0.969434	0.977458	0.982087	0.985077	0.987436	0.989663	0.99189	0.994029	0.995923	0.997454	0.998575	0.999304	0.999711	0.999899	0.999971	0.999992	0.999998	1	1	1	1	1	1	1	1	1
1770308_at	0.999771	0.999935	0.999947	0.999859	0.999393	0.997729	0.993999	0.98854	0.982749	0.97782	0.97437	0.972973	0.974443	0.979202	0.986205	0.992963	0.997349	0.99924	0.9998	0.999928	0.999948	0.99992	0.999819	0.999575	0.999131	0.99848	0.997641	0.996628	0.995526	0.99461	0.994296	0.994797	0.995823	0.996776	0.99717	0.996598	0.994038	0.986687	0.969513	0.938434	0.895431	0.847965	0.803093	0.763873	0.730451	0.7031	0.684435	0.679502	0.693901
1770311_at	0.999996	0.999907	0.998357	0.986104	0.943849	0.869486	0.788506	0.7257	0.690423	0.681684	0.695022	0.7258	0.770008	0.823515	0.880286	0.931401	0.967958	0.987367	0.994781	0.996505	0.994677	0.984785	0.950824	0.871772	0.750504	0.619187	0.508802	0.431914	0.388164	0.37362	0.38591	0.426022	0.498109	0.606154	0.743982	0.880603	0.968523	0.996711	0.999913	1	1	1	0.999999	0.999939	0.99861	0.989118	0.958344	0.900191	0.824239
1770312_at	0.381565	0.400891	0.452058	0.543202	0.673833	0.81986	0.933952	0.986915	0.998887	0.999963	0.999999	1	0.999999	0.99998	0.999614	0.99649	0.982818	0.947017	0.883761	0.802142	0.721401	0.659442	0.626053	0.623378	0.648531	0.694797	0.752024	0.808614	0.855611	0.889734	0.912717	0.928471	0.940771	0.952105	0.96331	0.973862	0.982755	0.989393	0.993883	0.996734	0.998455	0.999404	0.999833	0.99997	0.999997	1	1	1	1
1770313_at	0.982157	0.950668	0.898216	0.837057	0.785161	0.752349	0.737312	0.732642	0.730634	0.727085	0.722847	0.723208	0.735186	0.763628	0.80781	0.860314	0.909786	0.947129	0.970187	0.982419	0.988433	0.991467	0.993293	0.994726	0.995997	0.997044	0.997777	0.998208	0.998429	0.998571	0.998768	0.999089	0.999467	0.999763	0.999918	0.999975	0.999991	0.999995	0.999996	0.999993	0.999985	0.999958	0.99986	0.999495	0.99822	0.994553	0.986671	0.974507	0.961187
1770315_at	0.486091	0.634341	0.800498	0.929452	0.986678	0.998848	0.999956	0.999999	1	1	1	1	1	1	1	1	0.999999	0.999977	0.999733	0.997969	0.99031	0.970001	0.934677	0.890659	0.848328	0.815902	0.797596	0.79477	0.807352	0.834271	0.872722	0.916777	0.957077	0.984414	0.996574	0.999611	0.999978	0.999999	1	1	0.999999	0.999993	0.999955	0.999822	0.999543	0.999187	0.998951	0.999005	0.99933
1770317_at	0.830536	0.840942	0.866425	0.903394	0.942976	0.97444	0.992122	0.998557	0.999875	0.999996	1	1	1	1	1	0.999977	0.999159	0.990396	0.951734	0.863911	0.741064	0.618331	0.520132	0.452343	0.41065	0.388074	0.378114	0.375593	0.377023	0.380964	0.388209	0.401512	0.424953	0.463045	0.51937	0.594299	0.682224	0.771093	0.847327	0.903304	0.93987	0.962477	0.976583	0.985735	0.991726	0.995424	0.997467	0.998454	0.998845
1770319_at	1	1	1	1	0.999999	0.999891	0.997584	0.981392	0.927956	0.823969	0.686306	0.549723	0.440707	0.367679	0.327428	0.313418	0.319452	0.33967	0.367374	0.394782	0.414804	0.423859	0.423379	0.418782	0.416898	0.423581	0.442301	0.473452	0.514154	0.559164	0.603312	0.644324	0.683997	0.726932	0.777428	0.835612	0.894858	0.94407	0.975624	0.990968	0.996847	0.998805	0.999449	0.999682	0.999784	0.99984	0.999877	0.999904	0.999921
1770321_at	0.610707	0.572151	0.536085	0.501909	0.470763	0.444907	0.427191	0.420798	0.429108	0.455228	0.500603	0.562534	0.632202	0.696605	0.744763	0.772579	0.782564	0.781314	0.77757	0.780192	0.795374	0.824294	0.862717	0.903151	0.93853	0.965034	0.98239	0.992369	0.997287	0.99925	0.999843	0.999973	0.999995	0.999998	0.999996	0.999985	0.999909	0.999528	0.998285	0.995677	0.991972	0.988213	0.985505	0.98447	0.985191	0.987375	0.990483	0.993813	0.996659
1770323_at	0.194	0.309576	0.487694	0.695497	0.857207	0.938547	0.967596	0.974507	0.97154	0.962435	0.949506	0.935557	0.923215	0.914285	0.910111	0.912167	0.921838	0.93906	0.960653	0.980491	0.993223	0.998501	0.999804	0.999985	0.999999	1	1	1	1	1	1	1	1	1	1	1	1	1	1	1	1	1	1	1	1	1	1	1	1
1770326_at	0.691582	0.854266	0.962256	0.996335	0.999916	1	1	1	1	1	1	1	1	1	1	1	1	1	1	0.999999	0.999931	0.998421	0.986862	0.947106	0.870009	0.769045	0.667501	0.582899	0.52355	0.492012	0.489073	0.516115	0.575339	0.666811	0.781114	0.891945	0.965913	0.99448	0.999651	0.999994	1	1	1	1	1	1	1	0.999998	0.999994
1770332_at	0.99999	0.999999	0.999999	0.999995	0.999925	0.999303	0.996696	0.990833	0.982364	0.97342	0.966343	0.963244	0.96566	0.973514	0.984136	0.993244	0.998168	0.999713	0.999973	0.999998	1	0.999999	0.999997	0.999981	0.999902	0.999629	0.998942	0.99764	0.995808	0.994083	0.993426	0.99428	0.996046	0.997685	0.998654	0.998997	0.998803	0.997723	0.994494	0.986709	0.971759	0.948326	0.916355	0.876124	0.828675	0.77776	0.730906	0.697672	0.686187
1770333_at	0.915786	0.985717	0.998978	0.999931	0.999965	0.999793	0.997913	0.987491	0.958744	0.911756	0.857793	0.809835	0.777597	0.767667	0.78406	0.826769	0.887799	0.948063	0.985978	0.998386	0.99995	1	1	1	1	1	1	0.99999	0.999897	0.999516	0.998741	0.997929	0.997693	0.998197	0.998989	0.999574	0.999848	0.999943	0.999971	0.999976	0.999969	0.99995	0.999911	0.999842	0.999725	0.999544	0.999308	0.999084	0.999
1770335_at	0.157972	0.216631	0.328563	0.513619	0.743971	0.92017	0.987645	0.999038	0.999941	0.999992	0.999994	0.999979	0.999887	0.999476	0.998233	0.995638	0.991799	0.987846	0.985548	0.986189	0.989516	0.993819	0.997254	0.999115	0.999802	0.999971	0.999997	1	1	1	1	1	1	1	1	0.999999	0.999997	0.999995	0.999993	0.999992	0.999992	0.999991	0.999988	0.99998	0.999957	0.999902	0.999779	0.999538	0.999125
1770337_at	1	1	1	1	0.999998	0.99999	0.999936	0.999613	0.998016	0.991982	0.9753	0.941354	0.888259	0.819915	0.742078	0.659414	0.576172	0.497946	0.43163	0.383485	0.357481	0.355355	0.377582	0.42367	0.491194	0.574388	0.66416	0.75061	0.826472	0.888471	0.935905	0.968804	0.988034	0.996631	0.999319	0.999888	0.999978	0.999991	0.99999	0.999974	0.999909	0.999687	0.999052	0.997479	0.994078	0.98775	0.977999	0.966133	0.955602
1770339_at	0.958877	0.972208	0.982962	0.990397	0.995031	0.997718	0.999136	0.999758	0.999954	0.999994	0.999999	1	0.999998	0.999977	0.999707	0.997679	0.989061	0.966142	0.922759	0.85777	0.775135	0.682735	0.590909	0.510247	0.449282	0.413656	0.407093	0.432896	0.493879	0.58886	0.706376	0.822636	0.91231	0.965158	0.988878	0.997094	0.999347	0.999859	0.999963	0.999984	0.999986	0.999973	0.999927	0.999788	0.999494	0.9991	0.998834	0.998896	0.999224
1770340_at	0.995024	0.993973	0.987551	0.966839	0.917735	0.836411	0.738468	0.643318	0.559809	0.487282	0.422221	0.362998	0.311163	0.270003	0.242513	0.23075	0.236685	0.263417	0.315523	0.397266	0.507818	0.63588	0.760704	0.862389	0.931994	0.972083	0.991029	0.997926	0.999687	0.999972	0.999999	1	1	1	1	1	1	1	1	1	1	1	1	1	1	1	1	1	1
1770342_at	0.992973	0.98929	0.976349	0.938285	0.852033	0.714211	0.556615	0.416797	0.311485	0.239454	0.193024	0.164578	0.148481	0.14124	0.141387	0.149562	0.168912	0.205953	0.271674	0.380679	0.541665	0.733746	0.895124	0.97652	0.997514	0.999896	0.999999	1	1	1	1	1	1	0.999995	0.99995	0.999764	0.999328	0.998706	0.998121	0.997731	0.997504	0.997305	0.997015	0.996595	0.996121	0.995789	0.995822	0.996309	0.99712
1770343_s_at	0.197586	0.277616	0.409234	0.58765	0.765209	0.884984	0.940615	0.958693	0.957968	0.944536	0.920329	0.888783	0.855104	0.823616	0.796471	0.774789	0.76046	0.75693	0.768357	0.797356	0.842086	0.894439	0.942071	0.975075	0.991931	0.998089	0.999671	0.999957	0.999996	1	1	1	1	1	1	1	1	1	1	1	1	1	1	1	1	1	1	1	1
1770344_at	0.999517	0.999626	0.998838	0.992715	0.9621	0.880858	0.759219	0.637192	0.541269	0.476295	0.437561	0.419527	0.419124	0.436537	0.474886	0.538806	0.630749	0.743719	0.854884	0.935253	0.975507	0.989809	0.993329	0.992024	0.985656	0.971342	0.947578	0.917849	0.889657	0.870353	0.8644	0.873109	0.895027	0.925707	0.957531	0.981968	0.994874	0.999117	0.999911	0.999994	1	1	1	1	1	0.999999	0.999997	0.999994	0.999991
1770345_at	0.180415	0.183648	0.19608	0.217151	0.246783	0.285704	0.336396	0.40382	0.494529	0.612004	0.746818	0.869819	0.949592	0.984089	0.994512	0.996867	0.996406	0.993247	0.985387	0.971177	0.952369	0.934102	0.921631	0.91786	0.923268	0.936623	0.955139	0.97434	0.989188	0.997069	0.999579	0.999976	1	1	1	1	1	1	1	0.999989	0.999864	0.999189	0.997157	0.993311	0.988552	0.985001	0.984488	0.987133	0.991392
1770347_at	0.505202	0.624086	0.748067	0.854047	0.927968	0.970528	0.99065	0.997962	0.999738	0.999981	0.999999	1	1	0.999997	0.999971	0.999792	0.999108	0.997336	0.993662	0.98691	0.975738	0.959729	0.940785	0.923133	0.911249	0.907392	0.910674	0.918037	0.926216	0.933369	0.939569	0.946315	0.955389	0.967341	0.980406	0.991181	0.997334	0.99953	0.99996	0.999999	1	1	1	1	1	1	0.999991	0.999752	0.997793
1770349_at	0.921353	0.906947	0.868912	0.797098	0.692334	0.573577	0.464987	0.379625	0.318039	0.274727	0.243062	0.217478	0.194458	0.172969	0.15411	0.140095	0.133396	0.13669	0.153619	0.189727	0.252485	0.348459	0.476617	0.622106	0.759678	0.867421	0.937576	0.975527	0.99229	0.998125	0.99966	0.999955	0.999996	1	1	1	1	1	1	1	1	1	1	1	1	1	1	1	1
1770352_at	0.987456	0.986519	0.981489	0.96666	0.929203	0.850246	0.720968	0.560266	0.404437	0.28039	0.194852	0.14147	0.110631	0.0944909	0.0880161	0.0885043	0.094997	0.107961	0.129183	0.161656	0.209139	0.275077	0.360951	0.464766	0.580552	0.698885	0.807896	0.895456	0.953789	0.984207	0.995987	0.999257	0.999899	0.99999	0.999999	1	1	1	1	1	1	1	1	1	1	1	1	1	1
1770353_at	0.337546	0.334113	0.360501	0.423007	0.523003	0.647927	0.76923	0.859474	0.911405	0.934002	0.937555	0.927621	0.907231	0.880214	0.851652	0.825882	0.804991	0.789106	0.777612	0.770294	0.767915	0.772159	0.785094	0.808319	0.841889	0.883074	0.925661	0.961419	0.984523	0.995399	0.998995	0.999831	0.999976	0.999997	0.999999	1	1	1	1	1	1	1	1	1	1	1	1	1	1
1770357_at	0.718906	0.67859	0.660647	0.667537	0.693555	0.726004	0.750048	0.754055	0.731471	0.681169	0.609558	0.530729	0.46005	0.406653	0.371893	0.352403	0.343372	0.340537	0.341304	0.345313	0.354434	0.372294	0.403661	0.453894	0.527919	0.627358	0.744859	0.859279	0.943113	0.984773	0.997522	0.999765	0.999986	0.999999	1	1	1	1	0.999998	0.999978	0.999862	0.999463	0.998617	0.997503	0.996681	0.996628	0.997307	0.998274	0.9991
1770362_s_at	0.311126	0.518219	0.772974	0.946855	0.995244	0.999805	0.999988	0.999995	0.999985	0.999926	0.999698	0.999177	0.998464	0.997966	0.998085	0.99878	0.999534	0.999915	0.999995	1	1	1	1	1	1	0.999993	0.999879	0.999153	0.996788	0.992023	0.985523	0.979577	0.976973	0.979228	0.985341	0.992228	0.997041	0.999207	0.999843	0.999973	0.999994	0.999998	0.999999	0.999999	0.999999	0.999999	0.999999	0.999999	0.999999
1770363_at	0.996351	0.999588	0.999986	1	1	1	1	1	0.99999	0.999593	0.995101	0.974573	0.926624	0.857372	0.784905	0.722198	0.671515	0.628229	0.58607	0.541081	0.493773	0.448781	0.412332	0.389526	0.383165	0.393861	0.420181	0.458381	0.502628	0.546808	0.58736	0.625012	0.664038	0.709521	0.763855	0.823872	0.880967	0.925973	0.955283	0.971605	0.979855	0.983991	0.986509	0.988843	0.991518	0.994282	0.996588	0.998149	0.999052
1770364_at	0.696532	0.880348	0.974913	0.996884	0.999405	0.999376	0.997354	0.986334	0.950897	0.881753	0.788252	0.68844	0.596812	0.52198	0.468918	0.441194	0.442555	0.477862	0.551963	0.663522	0.793943	0.905958	0.970678	0.994063	0.99921	0.999926	0.999994	1	1	1	1	1	1	1	1	1	1	1	1	1	1	1	1	1	1	1	1	1	1
1770367_at	0.316431	0.382003	0.487341	0.631358	0.787447	0.909681	0.973518	0.994797	0.999309	0.999935	0.999995	1	1	1	1	1	1	0.999999	0.999995	0.999977	0.999916	0.999764	0.99947	0.999046	0.99859	0.998253	0.998159	0.998334	0.998706	0.999144	0.999532	0.999798	0.999937	0.999988	0.999999	1	1	1	1	1	1	1	1	1	0.999999	0.999996	0.999991	0.999984	0.999982
1770372_at	0.412448	0.396632	0.408772	0.453262	0.530115	0.630033	0.733224	0.818438	0.875262	0.905775	0.916887	0.914434	0.902532	0.885054	0.866195	0.849618	0.837497	0.830375	0.8277	0.828563	0.832349	0.839172	0.849967	0.866112	0.888534	0.916399	0.946059	0.971691	0.988591	0.996604	0.999243	0.99986	0.999973	0.999993	0.999997	0.999998	0.999997	0.999997	0.999995	0.999993	0.999989	0.999984	0.99998	0.999977	0.99998	0.999985	0.999991	0.999995	0.999997
1770374_at	1	1	0.999987	0.999818	0.998583	0.993231	0.977448	0.94264	0.88225	0.798382	0.704512	0.619009	0.554987	0.515811	0.496802	0.488534	0.479756	0.460541	0.425856	0.378008	0.325576	0.278573	0.243676	0.22314	0.216464	0.222167	0.238524	0.263641	0.295674	0.33368	0.378765	0.434634	0.506726	0.599281	0.70975	0.822902	0.914107	0.96777	0.990163	0.997159	0.999046	0.999569	0.999735	0.999797	0.999825	0.999839	0.999843	0.999841	0.999838
1770376_at	0.34841	0.527981	0.750946	0.925984	0.99129	0.999732	0.999999	1	1	1	1	0.999998	0.999939	0.999366	0.997211	0.993159	0.988838	0.986395	0.986559	0.98849	0.990904	0.993004	0.994606	0.995845	0.996893	0.997822	0.998599	0.999171	0.999534	0.999742	0.999857	0.999924	0.999965	0.999988	0.999997	1	1	1	1	1	1	1	1	1	0.999998	0.999966	0.999725	0.998776	0.996545
1770378_at	0.700902	0.873678	0.975789	0.998859	0.999994	1	1	1	0.999988	0.99941	0.993273	0.969614	0.923173	0.865828	0.816376	0.788701	0.789163	0.817681	0.867284	0.923194	0.967464	0.990866	0.998465	0.999858	0.999993	1	1	1	1	1	0.999999	0.999985	0.999919	0.999746	0.999507	0.999373	0.999462	0.999688	0.999881	0.999972	0.999996	1	1	1	1	1	1	1	1
1770379_at	0.976518	0.992362	0.99878	0.999936	0.999999	1	1	1	1	1	1	0.999988	0.999884	0.99941	0.998143	0.995979	0.993656	0.992535	0.993476	0.995856	0.998118	0.999365	0.999809	0.999922	0.999928	0.999823	0.999192	0.995889	0.982851	0.94679	0.875417	0.768438	0.640065	0.511585	0.401435	0.319416	0.267096	0.241914	0.241278	0.264798	0.314608	0.393846	0.502828	0.633363	0.765563	0.874415	0.944945	0.98034	0.994158
1770381_at	1	1	1	0.999987	0.998966	0.9859	0.934741	0.840237	0.728827	0.627241	0.547797	0.492965	0.462057	0.454973	0.473811	0.523181	0.608338	0.727816	0.859094	0.956297	0.994203	0.999792	0.999999	1	1	1	0.999981	0.999257	0.991518	0.95819	0.882346	0.771587	0.652849	0.551308	0.480235	0.443259	0.439773	0.46811	0.525644	0.606961	0.70231	0.798404	0.881736	0.942658	0.978529	0.994332	0.999058	0.999914	0.999996
1770383_at	0.999999	0.999997	0.999977	0.999804	0.99883	0.995613	0.988998	0.979601	0.969412	0.960394	0.953775	0.95014	0.94972	0.952528	0.958284	0.966263	0.975224	0.983615	0.990125	0.994252	0.996322	0.996879	0.99591	0.991778	0.978792	0.944155	0.872318	0.761962	0.634567	0.517878	0.42737	0.364647	0.324636	0.301281	0.289942	0.288024	0.295007	0.312291	0.34297	0.391498	0.46284	0.560077	0.679297	0.80372	0.906193	0.967475	0.992258	0.998763	0.999866
1770384_at	0.249694	0.367993	0.549337	0.758793	0.911753	0.975396	0.991737	0.994223	0.991055	0.979736	0.954474	0.913921	0.865396	0.81987	0.785669	0.76737	0.767604	0.788082	0.828329	0.882464	0.937115	0.976514	0.994737	0.999417	0.999975	1	1	1	1	1	1	0.999998	0.999981	0.99991	0.999744	0.999516	0.99935	0.999358	0.99953	0.999748	0.999905	0.999977	0.999997	1	1	1	1	1	1
1770385_at	0.927952	0.967768	0.985519	0.99097	0.990101	0.982884	0.965701	0.936449	0.899595	0.864893	0.841786	0.835667	0.847236	0.873252	0.907552	0.942355	0.970406	0.987902	0.996036	0.998841	0.999608	0.999784	0.999771	0.999593	0.999107	0.998108	0.996614	0.995138	0.994505	0.995181	0.996802	0.998461	0.999495	0.999895	0.999987	0.999999	1	1	1	1	0.999999	0.999994	0.999969	0.999878	0.999635	0.999168	0.998543	0.998015	0.99784
1770388_at	0.26924	0.271062	0.291705	0.331664	0.388124	0.453637	0.518525	0.576029	0.625534	0.671623	0.720535	0.77605	0.836351	0.893975	0.940142	0.970561	0.987149	0.994852	0.998035	0.999263	0.999723	0.999896	0.99996	0.999985	0.999994	0.999997	0.999999	0.999999	1	1	1	1	1	0.999999	0.999998	0.999994	0.999984	0.999954	0.999875	0.999678	0.999249	0.99844	0.99717	0.995551	0.993949	0.992822	0.992459	0.992833	0.993709
1770393_at	0.76107	0.689108	0.636658	0.615857	0.629952	0.673122	0.732044	0.790496	0.836407	0.865829	0.881281	0.888242	0.892844	0.900113	0.912229	0.927984	0.9442	0.958025	0.968336	0.975626	0.981134	0.986004	0.990698	0.994845	0.997765	0.999274	0.999823	0.999965	0.999993	0.999998	1	1	1	1	1	0.999999	0.999994	0.999976	0.99992	0.99979	0.999552	0.999152	0.998419	0.996907	0.993651	0.987116	0.975957	0.96059	0.943759
1770394_at	1	1	1	1	1	1	1	1	0.999999	0.999994	0.999966	0.999863	0.999584	0.999061	0.99836	0.997646	0.997033	0.996504	0.995957	0.995304	0.994557	0.993886	0.99359	0.99394	0.994963	0.99637	0.997731	0.998745	0.999358	0.999677	0.99983	0.999904	0.999942	0.999963	0.999977	0.999986	0.999991	0.999995	0.999996	0.999997	0.999998	0.999999	0.999999	0.999999	0.999999	1	1	1	0.999999
1770395_at	1	1	1	1	0.999997	0.999861	0.997986	0.987273	0.954398	0.889319	0.794729	0.684039	0.57257	0.471389	0.386453	0.320377	0.274202	0.24858	0.244838	0.266107	0.317725	0.404882	0.525406	0.661387	0.783005	0.868555	0.917232	0.940391	0.948798	0.948739	0.943172	0.933052	0.917902	0.896353	0.867355	0.832106	0.795624	0.766135	0.752112	0.759016	0.787377	0.832096	0.883139	0.928917	0.961794	0.981134	0.990916	0.995491	0.997621
1770397_at	0.956484	0.991526	0.998664	0.999562	0.999354	0.997488	0.989632	0.968733	0.93163	0.881763	0.825438	0.76973	0.723008	0.694542	0.692443	0.721213	0.778779	0.852809	0.921589	0.966931	0.987971	0.995327	0.997509	0.997971	0.99769	0.996879	0.995551	0.993652	0.991124	0.988126	0.98538	0.984227	0.985851	0.990001	0.994718	0.99798	0.999417	0.999846	0.999946	0.999964	0.999949	0.999887	0.999701	0.999215	0.998091	0.995784	0.991709	0.985832	0.979488
1770399_at	0.497771	0.509034	0.543368	0.602666	0.683009	0.772395	0.854026	0.914953	0.952344	0.971435	0.979027	0.97918	0.97225	0.955368	0.92397	0.874962	0.809951	0.735856	0.662471	0.598994	0.551651	0.523255	0.514177	0.523674	0.550806	0.594573	0.653232	0.723065	0.797424	0.867366	0.924392	0.963799	0.986166	0.996084	0.999259	0.999918	0.999995	1	1	1	1	1	1	1	0.999999	0.999995	0.999976	0.999924	0.999828
1770400_at	0.150579	0.158922	0.190366	0.254837	0.361524	0.505512	0.657158	0.778937	0.855416	0.895078	0.912549	0.918984	0.921632	0.924787	0.930071	0.937085	0.94467	0.952027	0.959127	0.966456	0.974407	0.982667	0.990124	0.995543	0.998511	0.999658	0.99995	0.999996	1	1	1	1	1	1	1	1	1	1	1	1	1	1	1	1	1	0.999998	0.999988	0.999952	0.999859
1770402_at	1	0.999998	0.999985	0.999912	0.999605	0.998524	0.994962	0.983813	0.953101	0.885907	0.777037	0.647629	0.529862	0.442274	0.38577	0.352524	0.333137	0.319851	0.30811	0.297321	0.29035	0.291928	0.307121	0.340566	0.395834	0.473745	0.5696	0.671992	0.766706	0.843956	0.901805	0.943189	0.971397	0.988482	0.99665	0.999359	0.999922	0.999993	0.999999	1	1	1	1	0.999997	0.999978	0.999866	0.999378	0.997965	0.995312
1770404_at	0.503674	0.690669	0.849034	0.935882	0.967421	0.973307	0.965897	0.947573	0.920995	0.892007	0.866595	0.848122	0.837826	0.836823	0.847149	0.870687	0.906187	0.946169	0.978298	0.994734	0.999344	0.999961	0.999999	1	1	1	1	0.999998	0.999989	0.999967	0.999929	0.999892	0.999888	0.999924	0.999969	0.999993	0.999999	1	1	1	1	1	1	1	1	1	1	1	1
1770407_at	0.97049	0.993977	0.99864	0.999144	0.998048	0.992515	0.975491	0.942967	0.90094	0.859617	0.826215	0.804689	0.798247	0.81024	0.842231	0.890032	0.940789	0.977854	0.994716	0.999134	0.999845	0.999931	0.999886	0.999583	0.9983	0.994383	0.985784	0.971355	0.951867	0.930514	0.912744	0.904718	0.910506	0.929252	0.954295	0.9764	0.990065	0.996211	0.998405	0.999096	0.999262	0.999211	0.999051	0.99885	0.998662	0.998515	0.998441	0.998497	0.998744
1770409_at	0.763918	0.913629	0.980665	0.996494	0.998878	0.998852	0.99731	0.992463	0.98178	0.963994	0.9397	0.911022	0.882207	0.860058	0.852275	0.863877	0.893502	0.9318	0.965267	0.985603	0.994438	0.997424	0.998199	0.998052	0.997241	0.995774	0.993744	0.991371	0.988916	0.986724	0.985393	0.985738	0.988255	0.99235	0.996346	0.998815	0.99975	0.999963	0.999995	0.999999	1	0.999999	0.999998	0.999996	0.999988	0.999971	0.999938	0.99989	0.999847
1770410_at	0.995073	0.988708	0.967282	0.910204	0.804314	0.669452	0.542839	0.447726	0.389452	0.366412	0.378107	0.427851	0.520911	0.655917	0.809163	0.931026	0.987279	0.999088	0.999975	0.999999	0.999999	0.99998	0.999482	0.994167	0.970675	0.91697	0.839209	0.757397	0.691016	0.652411	0.647706	0.67911	0.74445	0.832497	0.918658	0.97507	0.996105	0.999756	0.999995	1	1	1	1	1	0.999993	0.999936	0.999687	0.999114	0.998394
1770412_at	1	0.999998	0.999982	0.999872	0.999372	0.997879	0.994567	0.988174	0.976183	0.954055	0.916149	0.859975	0.791096	0.721871	0.664083	0.623421	0.599267	0.586991	0.580238	0.572911	0.561028	0.544032	0.524908	0.508979	0.502159	0.509543	0.534523	0.577931	0.637004	0.705037	0.773151	0.833791	0.883301	0.921667	0.950501	0.971343	0.985275	0.993456	0.997507	0.999171	0.999748	0.999925	0.999976	0.999991	0.999996	0.999997	0.999997	0.999997	0.999995
1770413_at	0.750907	0.803078	0.861897	0.915957	0.956093	0.980286	0.99242	0.997594	0.999427	0.999914	0.999994	1	1	1	1	1	1	1	1	0.999999	0.999985	0.999888	0.999453	0.998162	0.995491	0.991549	0.987473	0.984911	0.98491	0.987217	0.990626	0.993899	0.996385	0.998008	0.998967	0.999493	0.999761	0.999887	0.999941	0.999961	0.999963	0.999945	0.999884	0.999704	0.999228	0.998175	0.996297	0.993589	0.990349
1770414_at	0.0661136	0.0918932	0.14872	0.264922	0.467217	0.722354	0.914617	0.987175	0.999185	0.99998	1	1	1	1	1	1	1	1	0.999998	0.999994	0.999989	0.999984	0.99998	0.999972	0.999955	0.999915	0.999826	0.999655	0.999394	0.999091	0.99884	0.998719	0.998747	0.998899	0.999132	0.999402	0.999656	0.999845	0.999949	0.999989	0.999999	1	1	1	1	1	1	1	1
1770417_at	1	1	1	1	0.999998	0.999887	0.997808	0.981224	0.915967	0.774136	0.584591	0.409747	0.284604	0.207998	0.165671	0.14496	0.13775	0.139319	0.146984	0.159428	0.176622	0.200027	0.232847	0.280204	0.348976	0.446226	0.574109	0.720682	0.85536	0.94574	0.986381	0.997853	0.999799	0.99999	1	1	1	1	1	1	1	1	1	1	1	1	1	1	1
1770419_at	0.984016	0.998288	0.999961	1	1	1	1	0.999995	0.999692	0.995769	0.97697	0.931816	0.865628	0.798226	0.747352	0.720253	0.715085	0.724494	0.738548	0.747551	0.744662	0.72746	0.698317	0.663564	0.631143	0.607625	0.596297	0.596911	0.606715	0.622281	0.641592	0.665436	0.697286	0.741394	0.799325	0.865822	0.927616	0.97056	0.991352	0.998127	0.999665	0.99994	0.999987	0.999996	0.999998	0.999999	0.999999	0.999999	0.999999
1770423_at	0.999977	0.999838	0.999057	0.995857	0.986359	0.965105	0.927142	0.870602	0.799084	0.722445	0.653927	0.604675	0.579632	0.57665	0.587623	0.600702	0.603729	0.588197	0.55245	0.502973	0.452042	0.412004	0.390767	0.391485	0.414445	0.458353	0.520465	0.596489	0.68104	0.768192	0.850993	0.920539	0.968008	0.991348	0.998568	0.999845	0.999982	0.999995	0.999992	0.999964	0.999824	0.999346	0.998276	0.996607	0.994674	0.993013	0.992204	0.992671	0.994361
1770424_at	0.649225	0.795411	0.907506	0.963528	0.981658	0.982544	0.969854	0.935238	0.870837	0.782732	0.688144	0.601978	0.53075	0.475213	0.434818	0.410413	0.405067	0.423985	0.473847	0.560071	0.679307	0.809594	0.914648	0.972643	0.993669	0.998816	0.999776	0.999944	0.999977	0.999984	0.999984	0.99998	0.99997	0.999957	0.999941	0.999928	0.999926	0.999937	0.999956	0.999976	0.999989	0.999996	0.999999	1	1	1	1	1	1
1770427_at	0.998847	0.999827	0.999948	0.999928	0.999684	0.998357	0.993903	0.984863	0.972616	0.960314	0.950792	0.946129	0.947927	0.956763	0.970789	0.985245	0.995057	0.99905	0.999905	0.999994	1	1	0.999999	0.99999	0.999916	0.999517	0.99811	0.994632	0.988347	0.980074	0.972723	0.969898	0.973289	0.981158	0.989561	0.995419	0.998312	0.999409	0.99977	0.999889	0.999931	0.999945	0.999943	0.999916	0.999825	0.999521	0.998578	0.99615	0.991247
1770429_at	0.72179	0.596212	0.4885	0.413772	0.372059	0.354999	0.351298	0.349641	0.341414	0.323471	0.298986	0.275153	0.259265	0.256197	0.268248	0.295837	0.337599	0.389975	0.447485	0.504602	0.558451	0.610236	0.664219	0.72485	0.793215	0.864092	0.926244	0.96884	0.990162	0.997669	0.999558	0.999924	0.999987	0.999997	0.999999	1	1	0.999999	0.999999	0.999996	0.999991	0.999984	0.999982	0.999986	0.999993	0.999998	1	1	1
1770430_at	0.581681	0.74268	0.895237	0.978097	0.998012	0.999884	0.99998	0.999956	0.999572	0.995866	0.97671	0.922778	0.828047	0.708487	0.587533	0.482451	0.401773	0.348163	0.321762	0.322652	0.352104	0.412072	0.502408	0.616453	0.738448	0.847262	0.926248	0.971608	0.991597	0.998152	0.999707	0.999967	0.999998	1	1	1	1	1	1	1	1	1	1	1	1	1	1	1	1
1770431_at	0.546761	0.572215	0.62658	0.704927	0.790544	0.86171	0.906215	0.925088	0.923014	0.90103	0.858008	0.797101	0.728762	0.665568	0.615449	0.580166	0.557714	0.545033	0.539565	0.539801	0.545267	0.556317	0.573975	0.599833	0.635831	0.683578	0.742917	0.80999	0.876326	0.931358	0.968266	0.987849	0.996078	0.99889	0.999709	0.999925	0.99998	0.999994	0.999998	0.999999	1	1	1	1	1	1	1	1	1
1770435_at	0.975269	0.997972	0.999975	1	1	1	1	0.999993	0.999723	0.997238	0.987586	0.966958	0.939228	0.915189	0.904947	0.911695	0.930677	0.952641	0.969752	0.979383	0.98258	0.980532	0.973133	0.959851	0.94131	0.919643	0.8972	0.875444	0.855323	0.838633	0.828943	0.831054	0.848795	0.881867	0.923291	0.960866	0.984951	0.995553	0.998847	0.999665	0.99986	0.999907	0.999911	0.999892	0.999856	0.999799	0.999723	0.999644	0.99961
1770436_at	0.987588	0.9657	0.905069	0.789924	0.645774	0.517637	0.427633	0.373899	0.346568	0.336507	0.337774	0.348304	0.370102	0.408739	0.471888	0.565945	0.688471	0.818157	0.919088	0.972023	0.99065	0.995438	0.995617	0.992543	0.983876	0.965421	0.93331	0.885956	0.825188	0.757122	0.691859	0.641061	0.614939	0.620799	0.662424	0.737397	0.831569	0.918095	0.9728	0.994512	0.999409	0.999971	1	1	1	1	1	1	0.999998
1770437_at	0.898275	0.928162	0.947279	0.955729	0.95545	0.948275	0.93628	0.922442	0.909937	0.900681	0.894628	0.890408	0.886778	0.884015	0.884526	0.892184	0.910173	0.937701	0.967586	0.989231	0.998219	0.999901	0.999999	1	1	1	1	0.999999	0.99988	0.996899	0.974883	0.904702	0.780555	0.634517	0.504707	0.410569	0.354591	0.332672	0.340995	0.378317	0.445485	0.542905	0.665513	0.796307	0.906211	0.971337	0.995049	0.999597	0.999987
1770440_at	0.0950805	0.0881454	0.0874615	0.0925875	0.103645	0.121327	0.147488	0.186311	0.245847	0.338867	0.479076	0.66401	0.848101	0.961584	0.995918	0.99987	0.999999	1	1	1	1	1	0.999995	0.999922	0.999442	0.997766	0.994296	0.989871	0.986709	0.986553	0.989174	0.992854	0.99599	0.997992	0.999052	0.999557	0.999789	0.999899	0.999951	0.999977	0.999989	0.999994	0.999996	0.999997	0.999998	0.999998	0.999998	0.999999	0.999999
1770442_at	0.322902	0.399916	0.505831	0.625363	0.731243	0.803382	0.840516	0.852058	0.848525	0.839112	0.831107	0.82835	0.83038	0.833772	0.834893	0.832249	0.82752	0.825294	0.8314	0.849948	0.880272	0.916039	0.948382	0.971392	0.984735	0.991412	0.994487	0.995852	0.99646	0.996782	0.997052	0.997355	0.997677	0.99797	0.998202	0.998375	0.998517	0.998669	0.998862	0.999105	0.999369	0.999611	0.999794	0.999906	0.999964	0.999987	0.999996	0.999999	1
1770443_at	0.998753	0.999901	0.999997	1	1	1	1	0.99999	0.999808	0.998009	0.988019	0.954813	0.884962	0.7849	0.67831	0.586407	0.5179	0.471696	0.442118	0.422135	0.405216	0.386926	0.366124	0.34502	0.327975	0.319916	0.325312	0.347812	0.389873	0.451775	0.530332	0.6187	0.708215	0.791095	0.861886	0.917325	0.956157	0.979672	0.991678	0.996854	0.99881	0.999502	0.999749	0.999841	0.999876	0.999888	0.99989	0.99989	0.999893
1770447_s_at	0.932374	0.946215	0.960481	0.970872	0.975269	0.972644	0.960308	0.932706	0.884511	0.817159	0.74096	0.668503	0.606888	0.556012	0.511887	0.471011	0.433279	0.402448	0.384591	0.386078	0.412242	0.466174	0.546199	0.642705	0.738872	0.818421	0.874251	0.909092	0.929879	0.94303	0.952808	0.961267	0.968789	0.974966	0.979434	0.982246	0.98386	0.985	0.986466	0.988793	0.991878	0.995004	0.997406	0.998821	0.999487	0.999756	0.999858	0.999896	0.999908
1770448_at	0.855267	0.855567	0.863172	0.872193	0.875015	0.864367	0.833874	0.779158	0.701922	0.613115	0.528742	0.461052	0.413842	0.383885	0.364613	0.34943	0.334213	0.318672	0.306078	0.301658	0.310858	0.338349	0.387402	0.458586	0.54768	0.644635	0.736223	0.811901	0.868105	0.907465	0.935028	0.955179	0.970505	0.982029	0.99006	0.995013	0.997679	0.998958	0.999532	0.999789	0.999908	0.999964	0.999989	0.999997	1	1	1	1	1
1770449_s_at	0.949734	0.969469	0.986694	0.996408	0.9995	0.999971	1	1	1	1	1	1	1	1	1	0.999995	0.999954	0.999771	0.99925	0.998258	0.996959	0.99579	0.995135	0.995075	0.995432	0.995961	0.996476	0.996883	0.997145	0.997251	0.997192	0.996954	0.996509	0.995829	0.994895	0.993703	0.992257	0.990517	0.988344	0.985459	0.981473	0.976006	0.968967	0.960942	0.953424	0.9485	0.947963	0.952412	0.96097
1770450_at	1	1	1	1	1	1	1	1	1	1	1	1	1	1	1	1	1	1	1	1	0.999999	0.99998	0.999823	0.999113	0.996874	0.991363	0.980267	0.961831	0.936484	0.906985	0.87605	0.84341	0.804699	0.75278	0.681432	0.590998	0.492069	0.401206	0.33139	0.287381	0.26837	0.272319	0.29821	0.346084	0.415882	0.506055	0.612514	0.727389	0.837153
1770451_at	0.368478	0.606687	0.864045	0.985945	0.999849	1	1	1	1	0.999992	0.999699	0.997306	0.989511	0.975573	0.959782	0.949034	0.94868	0.959326	0.9758	0.990033	0.99743	0.999618	0.999967	0.999998	1	1	1	1	1	0.999999	0.999997	0.999996	0.999995	0.999996	0.999998	0.999999	0.999999	0.999999	0.999999	0.999997	0.999992	0.999974	0.999931	0.99985	0.999736	0.999623	0.999562	0.999592	0.999707
1770452_at	0.452509	0.416305	0.404218	0.417617	0.453878	0.505308	0.559883	0.605262	0.633451	0.642553	0.635718	0.619169	0.599948	0.583696	0.573392	0.569536	0.571205	0.577124	0.586298	0.598187	0.612622	0.629719	0.649935	0.674214	0.703971	0.740658	0.784783	0.834582	0.885257	0.930052	0.963404	0.983872	0.994103	0.998241	0.999583	0.999924	0.99999	0.999999	1	1	1	1	1	1	1	1	1	1	1
1770453_at	0.802444	0.701195	0.602399	0.520864	0.460934	0.418249	0.38484	0.353544	0.320762	0.287272	0.256986	0.234511	0.223244	0.224998	0.240589	0.270322	0.313866	0.369614	0.434064	0.502022	0.568075	0.628684	0.683389	0.734299	0.784309	0.834932	0.884612	0.928697	0.962014	0.982641	0.993023	0.997405	0.999056	0.999654	0.999875	0.999958	0.999988	0.999997	0.999999	1	1	1	1	1	1	1	1	1	1
1770455_at	0.33709	0.221439	0.150699	0.114264	0.10121	0.10551	0.125989	0.16495	0.226698	0.315734	0.433939	0.57633	0.726771	0.858749	0.947387	0.987922	0.998628	0.999941	0.999999	1	1	1	0.999991	0.999757	0.99754	0.988047	0.965371	0.93019	0.891247	0.859695	0.843381	0.844842	0.861875	0.888906	0.918797	0.945221	0.964769	0.977342	0.984722	0.988928	0.991454	0.993215	0.99469	0.99604	0.997235	0.998196	0.998892	0.99936	0.99966
1770456_at	0.476097	0.494262	0.54573	0.630681	0.735056	0.830993	0.89546	0.925389	0.927694	0.90422	0.851095	0.770664	0.679589	0.599039	0.541302	0.508298	0.496982	0.503902	0.527311	0.567548	0.626062	0.702948	0.793041	0.882464	0.951364	0.987569	0.998441	0.999929	0.999999	1	1	1	1	1	1	0.999997	0.999986	0.999961	0.999934	0.999928	0.999949	0.999975	0.999991	0.999997	0.999999	0.999999	0.999998	0.999992	0.999973
1770458_at	0.891473	0.927903	0.961828	0.985211	0.996199	0.999418	0.999953	0.999998	1	1	1	1	1	0.999998	0.999951	0.99952	0.997467	0.991369	0.978375	0.956614	0.926316	0.89019	0.85306	0.821018	0.800425	0.796872	0.813769	0.850217	0.898707	0.945666	0.978375	0.993946	0.998801	0.999806	0.999962	0.999985	0.999982	0.99995	0.999801	0.999231	0.997507	0.99346	0.98593	0.974656	0.961115	0.948567	0.940909	0.940888	0.948712
1770459_at	0.887168	0.842098	0.808473	0.796965	0.809085	0.836559	0.866321	0.887537	0.89485	0.886627	0.862985	0.826671	0.784033	0.74224	0.70473	0.669529	0.631324	0.585326	0.53099	0.473666	0.422578	0.386524	0.371104	0.378983	0.411195	0.46725	0.543625	0.632239	0.721634	0.801415	0.866216	0.915628	0.951375	0.975248	0.989169	0.995892	0.998545	0.999443	0.999731	0.999826	0.999861	0.999883	0.999911	0.999945	0.999974	0.999991	0.999997	0.999999	1
1770460_at	0.768352	0.74707	0.725368	0.70245	0.679403	0.658632	0.643172	0.636245	0.640994	0.660014	0.694323	0.741905	0.7969	0.850962	0.896751	0.930861	0.953882	0.968385	0.977043	0.981794	0.983729	0.983163	0.979606	0.971536	0.95618	0.929898	0.890016	0.83764	0.778837	0.722236	0.675032	0.640798	0.619849	0.610758	0.611747	0.621541	0.639725	0.666712	0.703372	0.750265	0.806346	0.867241	0.924266	0.966954	0.990083	0.998176	0.999813	0.99999	1
1770463_at	0.704167	0.820289	0.924416	0.9826	0.99842	0.999964	1	1	1	1	1	1	0.999959	0.999251	0.994788	0.980596	0.952276	0.910749	0.860595	0.806382	0.750885	0.695631	0.642465	0.594768	0.557619	0.537056	0.539122	0.568915	0.628865	0.715189	0.81388	0.902353	0.961638	0.989564	0.998198	0.999821	0.999991	1	1	1	1	1	1	1	0.999999	0.999992	0.999971	0.999939	0.999917
1770466_at	0.67076	0.756364	0.845925	0.920701	0.968367	0.990685	0.998096	0.999752	0.999981	0.999999	1	1	0.999999	0.999968	0.999551	0.996859	0.987898	0.970079	0.946158	0.922933	0.90709	0.902493	0.909692	0.926418	0.948218	0.969444	0.985296	0.994197	0.997934	0.999158	0.999454	0.999309	0.998467	0.995599	0.987505	0.969527	0.938718	0.897217	0.851921	0.811206	0.782219	0.77003	0.777584	0.805156	0.848945	0.90001	0.946149	0.977802	0.993519
1770478_at	0.99216	0.975874	0.941655	0.889879	0.830808	0.77467	0.723155	0.669987	0.606435	0.527668	0.437699	0.348809	0.274003	0.219713	0.18536	0.167135	0.160981	0.16351	0.171818	0.183258	0.195774	0.2087	0.223434	0.243544	0.274503	0.323369	0.397919	0.503418	0.635528	0.773599	0.886948	0.956566	0.987623	0.997499	0.999668	0.999975	0.999999	1	1	1	1	1	1	1	1	1	1	1	1
1770480_at	0.771369	0.836946	0.897881	0.941614	0.965236	0.973772	0.971504	0.957528	0.926619	0.874597	0.805578	0.732671	0.670183	0.626427	0.602746	0.596175	0.602081	0.615649	0.632566	0.649402	0.663992	0.675793	0.686043	0.697587	0.714343	0.740347	0.778287	0.827519	0.882377	0.932888	0.969601	0.989647	0.997481	0.999579	0.999952	0.999996	1	1	1	1	1	1	1	1	1	1	1	1	1
1770481_at	0.955696	0.990838	0.99884	0.999845	0.999939	0.999892	0.999556	0.99799	0.992446	0.977298	0.944448	0.888044	0.812465	0.733839	0.67086	0.635668	0.632359	0.659201	0.709773	0.773289	0.837055	0.891336	0.932469	0.961461	0.98067	0.992067	0.997557	0.999477	0.999924	0.999992	0.999999	1	1	1	1	1	1	1	1	0.999999	0.999998	0.999996	0.999994	0.999993	0.999993	0.999991	0.999988	0.999981	0.999969
1770483_at	0.158388	0.15971	0.178846	0.22152	0.294134	0.398821	0.527172	0.660186	0.77761	0.867723	0.929013	0.966119	0.985849	0.994876	0.998387	0.999553	0.99989	0.999976	0.999995	0.999999	1	1	1	1	1	1	1	1	1	1	1	1	1	1	1	0.999997	0.999983	0.99993	0.999799	0.999571	0.999268	0.998941	0.998645	0.998427	0.998332	0.998397	0.998629	0.998976	0.999338
1770485_at	0.704055	0.852988	0.949636	0.98787	0.997375	0.999225	0.999584	0.999612	0.999487	0.999163	0.998415	0.996687	0.992999	0.986472	0.97769	0.969339	0.964497	0.964146	0.966561	0.968824	0.968457	0.963815	0.953928	0.939046	0.921577	0.905749	0.89556	0.892714	0.896225	0.903713	0.913177	0.923984	0.936625	0.951526	0.967679	0.982305	0.992505	0.997644	0.999449	0.999897	0.999982	0.999997	0.999999	1	1	1	1	1	1
1770487_at	0.288747	0.409024	0.580606	0.766351	0.900202	0.961425	0.980492	0.982749	0.975106	0.956133	0.925193	0.888042	0.854836	0.834031	0.829421	0.841012	0.866548	0.901717	0.939502	0.971077	0.990261	0.997945	0.99976	0.999986	1	1	1	1	1	1	1	0.999999	0.999996	0.999988	0.999978	0.999974	0.99998	0.99999	0.999996	0.999999	1	1	1	1	0.999998	0.999992	0.99997	0.999918	0.999829
1770488_at	1	0.999984	0.999713	0.997788	0.99084	0.975044	0.947719	0.906616	0.850033	0.779891	0.704782	0.63803	0.591203	0.569097	0.569047	0.582496	0.597365	0.601513	0.586815	0.552384	0.505376	0.45784	0.420893	0.400801	0.398953	0.41348	0.440566	0.475606	0.514933	0.557698	0.606453	0.6655	0.737184	0.81728	0.892896	0.9487	0.979299	0.991908	0.996149	0.997326	0.997286	0.996513	0.995118	0.993148	0.990561	0.987188	0.982916	0.978144	0.974211
1770489_at	0.999999	0.999994	0.999952	0.999693	0.998755	0.996811	0.994421	0.99272	0.99241	0.993407	0.995168	0.997071	0.998615	0.999541	0.99991	0.999992	1	1	1	1	1	1	1	0.999978	0.999731	0.99847	0.994896	0.988521	0.981139	0.976367	0.977117	0.983167	0.991085	0.996929	0.999418	0.999954	0.999999	1	1	1	1	1	0.999988	0.999353	0.991355	0.955321	0.877184	0.774316	0.676095
1770495_at	0.999999	0.999818	0.994427	0.953473	0.840728	0.685113	0.544086	0.443238	0.381509	0.351177	0.346646	0.366067	0.410743	0.483665	0.586485	0.713432	0.843413	0.941959	0.988349	0.999058	0.999977	1	1	1	0.999999	0.999968	0.999527	0.99703	0.990209	0.979681	0.969772	0.964676	0.96523	0.969177	0.973395	0.975625	0.974666	0.969773	0.960433	0.946864	0.930455	0.913258	0.896849	0.88173	0.867836	0.855715	0.847507	0.846899	0.857679
1770500_at	0.999989	0.999848	0.998765	0.994073	0.981609	0.959062	0.927832	0.891011	0.851085	0.809631	0.768137	0.728629	0.693614	0.665615	0.646863	0.639366	0.64511	0.665911	0.702548	0.753244	0.812368	0.871046	0.920521	0.956095	0.978204	0.990292	0.99617	0.998694	0.999626	0.999912	0.999983	0.999997	1	1	1	1	1	1	1	1	0.999998	0.999992	0.999968	0.999895	0.999702	0.999277	0.998489	0.997268	0.995733
1770501_at	0.474438	0.413105	0.382533	0.385325	0.421949	0.490399	0.584024	0.69059	0.794894	0.883156	0.946256	0.98196	0.996206	0.999599	0.999985	1	1	1	1	1	1	0.999999	0.999962	0.999579	0.997475	0.990254	0.973366	0.945052	0.909816	0.876497	0.852728	0.841347	0.840589	0.846374	0.854767	0.863596	0.872939	0.884554	0.900511	0.921465	0.945413	0.968002	0.984842	0.994371	0.998356	0.999599	0.999907	0.999975	0.999991
1770502_x_at	0.894657	0.968627	0.99544	0.999721	0.999991	0.999999	1	0.999999	0.999993	0.999962	0.999836	0.999456	0.998581	0.997044	0.995043	0.99322	0.992246	0.992254	0.992751	0.993002	0.992328	0.990002	0.98504	0.976484	0.964494	0.951481	0.941778	0.939526	0.946272	0.959889	0.975536	0.988282	0.99578	0.99888	0.999763	0.999946	0.999975	0.999963	0.99985	0.999142	0.995699	0.984253	0.958122	0.914579	0.857841	0.796873	0.741481	0.700033	0.679141
1770503_at	0.76963	0.858901	0.938535	0.984187	0.998043	0.999897	0.999997	1	1	1	0.999999	0.999991	0.999938	0.999748	0.999321	0.998672	0.997995	0.997569	0.997579	0.997992	0.998599	0.999167	0.999573	0.999811	0.999929	0.999979	0.999995	0.999999	1	1	1	1	1	1	1	1	1	1	0.999997	0.999969	0.999789	0.999037	0.996848	0.992158	0.984456	0.974483	0.964193	0.95599	0.951865
1770506_at	0.516888	0.495499	0.503868	0.548395	0.63044	0.739547	0.849772	0.931723	0.975069	0.99159	0.996512	0.997585	0.996979	0.994404	0.988226	0.97612	0.95597	0.926544	0.888035	0.84286	0.796227	0.75545	0.728109	0.720309	0.735711	0.774581	0.831878	0.895507	0.949112	0.981785	0.995426	0.999199	0.999896	0.999988	0.999999	1	1	1	0.999999	0.999993	0.999966	0.999874	0.999651	0.999284	0.998893	0.998673	0.998721	0.998963	0.999254
1770507_at	0.354034	0.390819	0.463544	0.575658	0.713201	0.840751	0.926106	0.967688	0.983485	0.98794	0.98688	0.981377	0.971248	0.957386	0.942367	0.929182	0.919811	0.914875	0.91409	0.916809	0.922358	0.930169	0.939766	0.950667	0.962221	0.973488	0.983321	0.990761	0.995516	0.998058	0.999215	0.999683	0.999864	0.999935	0.999965	0.999979	0.999987	0.999991	0.999992	0.999993	0.999992	0.999987	0.999977	0.999957	0.999917	0.999859	0.999794	0.99975	0.999747
1770508_at	0.999579	0.999965	0.999999	1	1	1	1	1	1	1	1	1	1	1	1	0.999999	0.999978	0.999547	0.995052	0.971139	0.902296	0.782889	0.641072	0.511044	0.410482	0.342227	0.303439	0.291607	0.307143	0.354204	0.439651	0.567507	0.725744	0.874071	0.964894	0.995101	0.999686	0.999987	0.999999	0.999999	0.999988	0.999844	0.998597	0.99243	0.97451	0.941589	0.900892	0.86672	0.851311
1770510_at	0.988813	0.987156	0.985178	0.982109	0.976775	0.967505	0.95225	0.929314	0.898816	0.864027	0.831044	0.806377	0.793982	0.79381	0.802466	0.815148	0.827573	0.836989	0.842251	0.843368	0.840947	0.835746	0.828399	0.819351	0.808949	0.797526	0.785348	0.77237	0.757928	0.74064	0.718724	0.690777	0.656794	0.618999	0.58195	0.551575	0.53356	0.531966	0.548634	0.583157	0.633035	0.693909	0.760015	0.824977	0.882882	0.929415	0.962676	0.983339	0.994073
1770512_at	0.324427	0.381514	0.460521	0.557545	0.663628	0.766809	0.856163	0.924255	0.968005	0.989932	0.997748	0.999619	0.999936	0.999983	0.999989	0.999987	0.999979	0.999972	0.999973	0.999985	0.999996	1	1	1	1	1	1	0.999993	0.999661	0.994963	0.969453	0.901399	0.791516	0.665067	0.548664	0.456736	0.392929	0.355854	0.343457	0.3554	0.394111	0.464546	0.571068	0.708459	0.849365	0.949941	0.991519	0.999462	0.999992
1770513_at	0.400557	0.385188	0.396884	0.441359	0.522503	0.636744	0.766365	0.881229	0.95604	0.989178	0.99836	0.999849	0.99999	0.999999	1	1	1	0.999999	0.999991	0.999946	0.999759	0.999232	0.998223	0.996911	0.99581	0.995418	0.995839	0.996758	0.997729	0.998478	0.998951	0.999211	0.999336	0.999382	0.999387	0.999373	0.999351	0.999318	0.99926	0.999156	0.998985	0.998739	0.998434	0.998138	0.99795	0.997957	0.998168	0.998508	0.998871
1770514_at	0.302251	0.451864	0.632443	0.793777	0.897437	0.948825	0.971673	0.982398	0.988253	0.991814	0.993872	0.994731	0.994588	0.993645	0.992359	0.991618	0.992274	0.994266	0.996579	0.998264	0.999147	0.999518	0.999645	0.99966	0.99962	0.999555	0.999479	0.999382	0.999229	0.998967	0.998563	0.998065	0.997669	0.997634	0.998041	0.99868	0.999247	0.999607	0.999791	0.999878	0.99992	0.999945	0.999963	0.999977	0.999987	0.999992	0.999994	0.999995	0.999994
1770515_x_at	0.624914	0.731245	0.836137	0.912988	0.953398	0.967746	0.966078	0.949606	0.914045	0.857612	0.787064	0.714839	0.651344	0.601117	0.564267	0.539628	0.527042	0.528084	0.545547	0.582044	0.638011	0.709613	0.787979	0.861406	0.920051	0.959817	0.982601	0.993556	0.997949	0.999423	0.999847	0.999958	0.999987	0.999994	0.999997	0.999997	0.999997	0.999995	0.999992	0.999985	0.99997	0.999945	0.999902	0.999844	0.999786	0.999754	0.999769	0.999827	0.999898
1770517_at	0.795759	0.911733	0.976061	0.996183	0.999587	0.999954	0.999991	0.999996	0.999997	0.999996	0.999992	0.999979	0.999942	0.999839	0.999617	0.999242	0.998702	0.997905	0.996475	0.99341	0.986498	0.971995	0.946227	0.909527	0.868489	0.833221	0.812487	0.810847	0.828188	0.860373	0.900327	0.93962	0.970693	0.989568	0.997597	0.999694	0.999982	1	1	1	1	1	1	1	0.999999	0.999998	0.999997	0.999997	0.999998
1770518_at	0.961836	0.94413	0.924785	0.90611	0.890215	0.878358	0.871201	0.869614	0.875044	0.888766	0.910109	0.935003	0.957166	0.971931	0.978329	0.976397	0.962254	0.924176	0.846809	0.730021	0.598753	0.482593	0.3953	0.335814	0.297532	0.274286	0.262423	0.261082	0.271862	0.298364	0.345689	0.41927	0.521631	0.646311	0.7732	0.875668	0.939533	0.971016	0.984281	0.989451	0.991311	0.991863	0.992021	0.992227	0.992634	0.993248	0.994067	0.995134	0.996457
1770519_at	0.721851	0.701463	0.697241	0.711616	0.743861	0.789648	0.842071	0.893444	0.936978	0.968248	0.986585	0.995094	0.998246	0.999236	0.999488	0.99942	0.998997	0.997816	0.994915	0.988487	0.975602	0.952184	0.913795	0.857913	0.78711	0.710413	0.640617	0.589279	0.563351	0.56481	0.591581	0.638215	0.696586	0.757632	0.813958	0.861666	0.900219	0.93086	0.954964	0.973262	0.986041	0.993819	0.997748	0.999335	0.99984	0.999968	0.999994	0.999999	1
1770527_at	0.969888	0.986323	0.99443	0.997487	0.998334	0.998142	0.996951	0.994296	0.989994	0.985061	0.981677	0.981761	0.985415	0.990797	0.995556	0.99843	0.999617	0.999938	0.999993	0.999999	1	1	1	1	0.999999	0.999997	0.999993	0.999988	0.999985	0.999987	0.999991	0.999996	0.999998	0.999999	1	1	0.999997	0.999973	0.999723	0.997983	0.990575	0.970863	0.935767	0.891005	0.848529	0.819917	0.81222	0.82725	0.861951
1770529_at	0.746816	0.784781	0.830495	0.871643	0.897717	0.903737	0.886638	0.841408	0.764967	0.664834	0.559561	0.467513	0.397456	0.348835	0.316785	0.296287	0.284257	0.280152	0.285706	0.304251	0.339926	0.396668	0.476565	0.577429	0.690609	0.801146	0.892238	0.95305	0.984385	0.99623	0.999365	0.999927	0.999994	1	1	1	1	1	1	1	1	1	1	0.999999	0.999998	0.999998	0.999997	0.999997	0.999997
1770532_at	0.999976	0.999999	1	0.999997	0.999757	0.993725	0.951112	0.834327	0.663584	0.49448	0.362198	0.273331	0.221033	0.196798	0.195237	0.215075	0.258551	0.329258	0.427184	0.542125	0.653143	0.740097	0.79586	0.825424	0.83795	0.84183	0.843203	0.845526	0.849777	0.855537	0.862539	0.871768	0.885433	0.905604	0.931902	0.959758	0.982001	0.994364	0.998816	0.999824	0.999977	0.999996	0.999999	0.999999	0.999998	0.999997	0.999994	0.99999	0.999986
1770534_at	0.547165	0.591103	0.632282	0.661254	0.674008	0.673257	0.666708	0.663803	0.672341	0.695887	0.732221	0.773614	0.810168	0.834752	0.84549	0.844867	0.838101	0.831725	0.831483	0.839809	0.854647	0.870811	0.883006	0.888174	0.886025	0.87877	0.870804	0.867628	0.87356	0.889439	0.91211	0.936282	0.957402	0.973399	0.984417	0.991567	0.995947	0.998374	0.999495	0.999888	0.999984	0.999999	1	1	1	1	1	1	1
1770535_at	1	1	1	0.999999	0.999991	0.999939	0.999602	0.997557	0.987195	0.949023	0.856207	0.709424	0.548956	0.414463	0.318135	0.253483	0.20969	0.178025	0.153163	0.132812	0.11677	0.105816	0.100979	0.10348	0.1152	0.139264	0.180213	0.242913	0.329387	0.434871	0.547589	0.654604	0.748265	0.826853	0.890687	0.939093	0.971178	0.988645	0.996221	0.998883	0.999689	0.999916	0.999979	0.999996	0.999999	1	1	1	1
1770536_at	0.440333	0.556583	0.662644	0.73741	0.777743	0.793893	0.799508	0.805605	0.817339	0.833269	0.847661	0.854487	0.850585	0.837001	0.819237	0.805864	0.804927	0.819979	0.848124	0.881342	0.91101	0.932484	0.94593	0.954107	0.960223	0.966723	0.97446	0.982552	0.989399	0.994098	0.996842	0.998319	0.99912	0.999575	0.999828	0.999946	0.999987	0.999998	1	1	1	1	1	1	0.999999	0.999999	0.999998	0.999997	0.999996
1770538_at	0.34247	0.494791	0.696024	0.882424	0.97787	0.99855	0.999978	1	1	1	1	1	1	0.999999	0.999989	0.999953	0.999881	0.999775	0.999624	0.999388	0.99899	0.998342	0.997427	0.996403	0.995609	0.995375	0.995796	0.996686	0.99773	0.998665	0.999351	0.999758	0.99994	0.999992	1	1	1	1	1	1	1	1	0.999999	0.999989	0.999918	0.999635	0.998953	0.997899	0.996863
1770539_at	0.551857	0.65882	0.782567	0.890193	0.955264	0.982514	0.99106	0.992418	0.989687	0.98208	0.967946	0.947373	0.923155	0.899183	0.878424	0.862486	0.852368	0.849119	0.853725	0.866343	0.88552	0.908192	0.930727	0.950326	0.965761	0.977137	0.985194	0.990743	0.994443	0.996795	0.998203	0.998997	0.999425	0.99965	0.999769	0.999834	0.999871	0.999895	0.999914	0.999931	0.999948	0.999964	0.999978	0.999989	0.999995	0.999998	0.999999	1	1
1770540_at	0.224008	0.26325	0.3414	0.472773	0.653682	0.83599	0.951914	0.992289	0.999326	0.999958	0.999996	0.999999	0.999998	0.999995	0.999985	0.999965	0.999942	0.999931	0.999945	0.999971	0.999992	0.999999	1	1	1	1	1	1	0.999993	0.999836	0.998538	0.993635	0.982989	0.967515	0.951272	0.939498	0.936494	0.943867	0.959338	0.977075	0.990679	0.997503	0.999585	0.999953	0.999994	0.999998	0.999997	0.999986	0.999915
1770541_at	0.532875	0.717054	0.869748	0.95217	0.982241	0.990927	0.992831	0.992256	0.990366	0.987401	0.982975	0.976202	0.966337	0.954102	0.942782	0.937305	0.941119	0.953355	0.968965	0.982259	0.990672	0.994977	0.996947	0.99785	0.99834	0.998713	0.999066	0.99938	0.999618	0.999773	0.999867	0.999926	0.999963	0.999986	0.999996	0.999999	1	1	1	1	1	1	1	0.999999	0.999998	0.999996	0.999993	0.999989	0.999985
1770542_at	0.969585	0.990748	0.996277	0.996574	0.992861	0.980041	0.94991	0.898889	0.830195	0.748323	0.65709	0.562927	0.476394	0.408471	0.366119	0.351979	0.366823	0.410876	0.481963	0.571709	0.664912	0.74629	0.808917	0.855113	0.891003	0.921331	0.94738	0.967925	0.981898	0.99006	0.994373	0.996642	0.997969	0.998858	0.999455	0.999792	0.999934	0.999979	0.999992	0.999994	0.999993	0.99999	0.999982	0.999972	0.999958	0.999942	0.999921	0.999896	0.999874
1770543_at	1	1	1	0.999974	0.997346	0.966283	0.862028	0.696446	0.523948	0.381303	0.278378	0.211415	0.173025	0.156938	0.159901	0.182135	0.226713	0.29709	0.391742	0.498587	0.59743	0.67223	0.719899	0.747585	0.765756	0.783475	0.806029	0.834292	0.865807	0.897114	0.925795	0.95086	0.971664	0.986975	0.995792	0.999181	0.999916	0.999995	1	1	1	0.999999	0.999995	0.999964	0.999848	0.999558	0.999062	0.998464	0.998032
1770548_at	0.346598	0.349659	0.386005	0.462897	0.580495	0.720267	0.84563	0.928269	0.969183	0.985668	0.991605	0.993435	0.993497	0.99262	0.991143	0.989181	0.986669	0.983462	0.979546	0.975335	0.97184	0.970449	0.972221	0.977136	0.983889	0.990496	0.995381	0.998139	0.999347	0.999777	0.999913	0.999955	0.999966	0.999964	0.999952	0.999925	0.999873	0.999776	0.999596	0.999285	0.998787	0.998094	0.997305	0.99665	0.996393	0.996651	0.997301	0.998079	0.998759
1770549_at	0.999194	0.999947	0.999998	1	1	0.999991	0.999831	0.99838	0.991551	0.971868	0.932023	0.870448	0.794573	0.718329	0.655769	0.616605	0.60594	0.625727	0.674911	0.74727	0.829233	0.902731	0.95443	0.982741	0.994811	0.998801	0.999799	0.999977	0.999998	1	1	1	1	1	1	1	1	1	1	1	0.999996	0.999945	0.999533	0.997352	0.989457	0.96921	0.931179	0.876791	0.81518
1770551_at	0.999311	0.999339	0.999361	0.999369	0.999364	0.999364	0.99939	0.999464	0.999583	0.999716	0.999824	0.999884	0.999892	0.999807	0.999324	0.996553	0.982805	0.935268	0.830311	0.678733	0.522586	0.394985	0.304006	0.243448	0.204641	0.181286	0.170219	0.171019	0.185693	0.218741	0.277174	0.368941	0.497104	0.649432	0.794077	0.898054	0.954121	0.978182	0.987251	0.990335	0.991008	0.990678	0.989998	0.989291	0.988721	0.988472	0.988872	0.990288	0.992758
1770554_at	0.936073	0.988608	0.999232	0.999976	0.999998	0.999996	0.999946	0.999238	0.994159	0.974426	0.926228	0.843666	0.737752	0.631367	0.545166	0.489623	0.46683	0.474897	0.509671	0.563671	0.625431	0.682567	0.727232	0.758772	0.78191	0.803154	0.827552	0.856523	0.887553	0.916229	0.939286	0.956163	0.968302	0.977611	0.98533	0.991638	0.996089	0.998542	0.999554	0.999874	0.99996	0.999983	0.999989	0.999991	0.999991	0.999992	0.999993	0.999995	0.999997
1770556_at	1	1	0.999999	0.999989	0.999894	0.999338	0.997307	0.992427	0.983999	0.972623	0.959798	0.947106	0.935732	0.926587	0.920756	0.919772	0.925221	0.937572	0.95479	0.9723	0.985509	0.992926	0.996051	0.996723	0.995361	0.990023	0.97493	0.940864	0.881627	0.801169	0.71131	0.623794	0.546176	0.48256	0.435528	0.407241	0.3998	0.415416	0.456375	0.524287	0.617928	0.729567	0.841754	0.930533	0.980142	0.996965	0.99981	0.999996	1
1770558_at	0.765625	0.800421	0.847715	0.895054	0.930513	0.949907	0.955167	0.948088	0.92793	0.893885	0.848928	0.799962	0.75335	0.710924	0.670153	0.627345	0.58119	0.534695	0.494549	0.468439	0.462331	0.479133	0.518231	0.575017	0.640975	0.705749	0.760928	0.802901	0.832828	0.854597	0.872634	0.890393	0.909538	0.929801	0.949517	0.966647	0.979821	0.988828	0.994367	0.997462	0.99902	0.999697	0.999932	0.99999	0.999999	1	1	1	1
1770559_at	0.952857	0.966121	0.969484	0.963051	0.945073	0.915223	0.879754	0.850673	0.839065	0.849925	0.880615	0.9215	0.959469	0.984766	0.99627	0.999493	0.999968	0.999999	1	1	0.999995	0.99971	0.994342	0.960286	0.867184	0.726318	0.581907	0.466604	0.389702	0.348255	0.337424	0.35502	0.402456	0.483347	0.598502	0.736184	0.865328	0.951332	0.98829	0.998063	0.999734	0.999956	0.999987	0.999991	0.999988	0.999976	0.999948	0.999899	0.999845
1770562_at	0.769297	0.806824	0.855943	0.904276	0.939979	0.95934	0.96491	0.958307	0.936575	0.894103	0.829495	0.751015	0.672478	0.604297	0.549687	0.506865	0.472718	0.445246	0.424349	0.411446	0.408546	0.417461	0.439448	0.475222	0.524967	0.587961	0.661639	0.740524	0.816367	0.880654	0.928366	0.959707	0.978429	0.988952	0.994656	0.997633	0.99908	0.9997	0.999921	0.999983	0.999997	1	1	1	1	1	1	1	1
1770565_at	0.344218	0.52359	0.743408	0.912622	0.981043	0.995799	0.997833	0.996565	0.990293	0.972288	0.936199	0.883426	0.822641	0.763746	0.714679	0.681839	0.67115	0.687981	0.735131	0.80813	0.889969	0.954986	0.988388	0.998326	0.999876	0.999995	1	1	1	1	1	1	1	1	1	1	1	1	1	1	1	1	1	1	1	1	1	1	1
1770566_at	0.999205	0.999534	0.999772	0.999901	0.999954	0.999967	0.999947	0.999802	0.998798	0.992582	0.965781	0.893729	0.77073	0.624634	0.489127	0.380101	0.297809	0.236645	0.1909	0.156469	0.130776	0.1123	0.100229	0.0943652	0.0952997	0.104848	0.126814	0.167978	0.238451	0.348825	0.500779	0.674481	0.829911	0.93313	0.981545	0.996714	0.99966	0.999982	1	1	1	1	1	1	1	1	1	1	1
1770567_at	0.37066	0.405084	0.454914	0.516076	0.582544	0.648945	0.713318	0.777042	0.841612	0.904175	0.955609	0.98647	0.997786	0.999851	0.999997	1	1	1	1	1	1	0.999999	0.999986	0.999879	0.999454	0.998494	0.997207	0.996314	0.996447	0.997498	0.998743	0.999572	0.999909	0.99999	1	1	1	1	1	1	1	1	1	0.999996	0.999971	0.999874	0.999675	0.999426	0.99924
1770569_at	0.310831	0.472134	0.68336	0.871967	0.968429	0.994716	0.999104	0.999746	0.99985	0.999843	0.999775	0.999626	0.999337	0.998814	0.997999	0.997004	0.996199	0.995984	0.996418	0.997148	0.997747	0.997979	0.997729	0.996808	0.994911	0.991895	0.988322	0.985639	0.985356	0.987829	0.991911	0.995833	0.998421	0.999595	0.999938	0.999995	1	1	1	1	1	1	0.999998	0.999977	0.999818	0.999147	0.99733	0.993934	0.989403
1770571_at	0.624331	0.739978	0.830443	0.88271	0.902133	0.898749	0.880394	0.854014	0.82562	0.797775	0.768468	0.733039	0.688039	0.634997	0.581518	0.538479	0.515799	0.520155	0.554459	0.616616	0.697265	0.780578	0.85145	0.903288	0.938152	0.961324	0.977047	0.987526	0.993868	0.997166	0.998641	0.999238	0.999465	0.999546	0.999585	0.999638	0.999723	0.999815	0.999887	0.99993	0.999949	0.999956	0.999954	0.999949	0.999945	0.999945	0.99995	0.999956	0.999962
1770572_at	0.177928	0.232039	0.330578	0.486283	0.680092	0.848312	0.942647	0.978075	0.9879	0.988169	0.981803	0.966707	0.941359	0.908799	0.875694	0.848253	0.829944	0.821828	0.823646	0.834476	0.852895	0.876978	0.90435	0.932279	0.957774	0.977951	0.991013	0.997388	0.999513	0.999948	0.999997	1	1	1	1	1	1	1	1	1	1	1	1	1	1	1	1	1	1
1770575_at	0.795297	0.817791	0.850699	0.884	0.907521	0.915294	0.903797	0.86798	0.802899	0.71172	0.609481	0.514565	0.437686	0.379639	0.335709	0.300525	0.270939	0.246831	0.230419	0.225019	0.234313	0.262372	0.313679	0.391959	0.496995	0.620421	0.744611	0.849156	0.921965	0.964264	0.985302	0.994537	0.998179	0.999463	0.99986	0.999966	0.999992	0.999997	0.999999	1	1	1	1	1	1	1	1	1	1
1770576_at	1	1	1	1	0.999946	0.996344	0.965323	0.881929	0.76671	0.656671	0.572194	0.518667	0.496148	0.504827	0.546513	0.622898	0.729372	0.845543	0.93671	0.982442	0.996184	0.998901	0.999177	0.998256	0.994049	0.980531	0.950202	0.901708	0.842723	0.784722	0.737519	0.707806	0.699976	0.716746	0.758242	0.81931	0.887076	0.944067	0.978985	0.994062	0.998673	0.999736	0.999945	0.999986	0.999995	0.999998	0.999999	0.999999	1
1770577_at	0.153299	0.270327	0.478191	0.748208	0.940871	0.995433	0.999919	1	1	1	1	1	1	1	1	0.999999	1	1	1	1	1	1	1	1	1	0.999999	0.999995	0.999986	0.999973	0.999962	0.99996	0.999971	0.999985	0.999996	0.999999	1	1	1	1	1	1	1	0.999999	0.999996	0.999986	0.999968	0.999949	0.999942	0.999954
1770578_at	0.139633	0.216784	0.350331	0.541472	0.740193	0.877867	0.943061	0.96673	0.972888	0.971434	0.966443	0.960813	0.957021	0.956508	0.959505	0.965468	0.973463	0.982185	0.990003	0.99554	0.998482	0.999611	0.999922	0.999986	0.999997	0.999999	1	1	1	1	1	1	1	1	1	1	1	1	1	1	1	1	1	1	1	1	1	1	1
1770580_at	0.681021	0.665668	0.666777	0.689053	0.734041	0.796941	0.865655	0.924763	0.964062	0.984101	0.992106	0.994376	0.993521	0.989248	0.979531	0.962358	0.937747	0.907975	0.875938	0.843732	0.812651	0.784114	0.760584	0.745774	0.744009	0.758884	0.791366	0.83771	0.888785	0.933309	0.964163	0.981579	0.990038	0.99382	0.995447	0.996124	0.996427	0.996652	0.996941	0.997318	0.997741	0.998158	0.998541	0.99888	0.999178	0.999431	0.999635	0.999787	0.999889
1770583_at	0.995035	0.99131	0.977467	0.938278	0.859865	0.75076	0.635773	0.531919	0.442188	0.363359	0.293319	0.233348	0.186286	0.15384	0.135945	0.132137	0.14337	0.173421	0.229524	0.320903	0.452534	0.614338	0.775907	0.900255	0.969379	0.994479	0.999543	0.999988	1	1	1	1	1	1	1	0.999998	0.99999	0.999969	0.999925	0.999862	0.999802	0.999773	0.999787	0.999824	0.999856	0.999868	0.999851	0.999797	0.999699
1770584_at	0.654766	0.815394	0.935388	0.98744	0.998754	0.99993	0.999997	1	1	1	0.999995	0.999932	0.999338	0.996321	0.987768	0.972736	0.954117	0.935429	0.917495	0.898208	0.874368	0.844074	0.808718	0.773486	0.745555	0.731051	0.732711	0.749074	0.775223	0.804946	0.833465	0.859094	0.882891	0.90687	0.931846	0.956091	0.976062	0.989177	0.995872	0.998585	0.999521	0.999827	0.999932	0.999973	0.99999	0.999997	0.999999	1	1
1770587_at	0.31069	0.346042	0.414013	0.520292	0.658861	0.802945	0.914785	0.97503	0.995672	0.999639	0.99999	1	1	1	1	1	1	1	0.999997	0.999976	0.999891	0.999693	0.999392	0.999101	0.998972	0.999083	0.999364	0.999658	0.999855	0.999947	0.999981	0.999991	0.999992	0.999989	0.999973	0.999917	0.999733	0.999193	0.997824	0.994835	0.989189	0.979967	0.967095	0.952068	0.937964	0.928371	0.925799	0.930668	0.941372
1770589_at	0.534653	0.76778	0.93494	0.990673	0.998859	0.99959	0.999244	0.996969	0.988496	0.967959	0.933308	0.88848	0.841244	0.800951	0.776989	0.777063	0.804903	0.856756	0.917895	0.966709	0.991326	0.998578	0.999827	0.999976	0.999993	0.999995	0.999992	0.999983	0.999957	0.999897	0.99979	0.999652	0.999551	0.999572	0.999712	0.999868	0.999959	0.999991	0.999998	1	1	1	1	0.999999	0.999999	0.999998	0.999997	0.999997	0.999997
1770590_at	0.981867	0.997463	0.999773	0.99996	0.999944	0.999619	0.997061	0.986271	0.961929	0.928969	0.900414	0.887879	0.896102	0.921788	0.954569	0.981421	0.995252	0.999293	0.999923	0.999984	0.999976	0.999813	0.998067	0.98748	0.95387	0.891145	0.811264	0.733334	0.671747	0.634249	0.624871	0.646475	0.700737	0.784061	0.879692	0.956351	0.992143	0.999535	0.999995	1	1	1	1	1	1	0.99999	0.999935	0.9998	0.999658
1770592_at	0.597624	0.812838	0.95742	0.996992	0.999953	1	1	1	0.99999	0.999853	0.999036	0.996583	0.992228	0.987388	0.984619	0.985804	0.99045	0.99572	0.998908	0.999876	0.999996	1	1	1	1	1	1	1	1	0.999999	0.999997	0.999996	0.999998	0.999999	1	1	1	1	1	1	1	1	0.999996	0.999927	0.99944	0.997546	0.993062	0.986114	0.978872
1770593_at	0.259779	0.422148	0.653883	0.872154	0.977092	0.998146	0.999902	0.999991	0.999997	0.999996	0.99999	0.999972	0.999934	0.999876	0.999817	0.999796	0.999834	0.999904	0.99996	0.999987	0.999995	0.999997	0.999995	0.999981	0.99992	0.999698	0.999137	0.998205	0.997237	0.996773	0.997101	0.998011	0.998998	0.999657	0.99993	0.999993	1	1	1	1	1	1	1	1	0.999999	0.999995	0.999984	0.999968	0.999958
1770594_at	0.585618	0.766322	0.902347	0.966385	0.986203	0.989914	0.986599	0.975991	0.955368	0.922642	0.876789	0.81775	0.748172	0.675465	0.610828	0.565457	0.547712	0.562853	0.613028	0.694583	0.79336	0.885433	0.950014	0.983358	0.995899	0.99929	0.999922	0.999995	1	1	1	1	1	1	1	1	1	1	1	1	1	1	1	1	1	1	1	1	1
1770597_at	0.810515	0.930821	0.9878	0.999316	0.999993	1	1	1	1	1	1	0.999995	0.999947	0.999755	0.999341	0.998742	0.997963	0.996728	0.994204	0.988545	0.976558	0.955025	0.924221	0.889829	0.860034	0.841027	0.835124	0.841558	0.858166	0.8826	0.912379	0.943875	0.971582	0.989978	0.997949	0.999808	0.999994	1	1	1	1	1	0.999999	0.999987	0.999919	0.999692	0.999226	0.998637	0.998273
1770599_at	0.924679	0.982406	0.996739	0.998862	0.99841	0.994414	0.979321	0.944028	0.889928	0.82828	0.770003	0.721939	0.689	0.676276	0.688994	0.730543	0.798395	0.878621	0.946646	0.984446	0.997036	0.99955	0.999912	0.999963	0.999962	0.999931	0.999849	0.999682	0.999404	0.999052	0.998762	0.998736	0.999053	0.999519	0.99985	0.999974	0.999997	1	1	1	1	1	0.999998	0.999989	0.999951	0.999834	0.999578	0.999184	0.998803
1770603_at	0.218351	0.316058	0.47199	0.670458	0.845376	0.94257	0.977934	0.987334	0.987276	0.980911	0.96704	0.944906	0.916494	0.88579	0.856865	0.833154	0.817846	0.814077	0.824168	0.848075	0.882033	0.918932	0.951168	0.974247	0.988044	0.995085	0.998214	0.999434	0.999847	0.999965	0.999993	0.999999	1	1	1	1	1	1	1	1	1	1	1	1	1	1	1	1	1
1770604_at	1	1	0.999996	0.999628	0.993609	0.962946	0.888856	0.774865	0.640534	0.507702	0.394022	0.309537	0.256107	0.230711	0.229649	0.250536	0.291468	0.348205	0.411671	0.469385	0.511398	0.535525	0.547296	0.555929	0.569856	0.593856	0.628077	0.66871	0.710314	0.749035	0.784693	0.820292	0.85928	0.901931	0.94307	0.974379	0.991527	0.997914	0.999561	0.999896	0.999963	0.999978	0.999979	0.999973	0.999959	0.999928	0.999866	0.999752	0.999588
1770607_at	0.240282	0.392737	0.60872	0.82143	0.946092	0.987769	0.997053	0.99893	0.999353	0.999426	0.999364	0.9992	0.998923	0.998542	0.998176	0.998072	0.998405	0.999027	0.999574	0.999858	0.999955	0.99998	0.999981	0.999962	0.999891	0.999668	0.999114	0.99803	0.996271	0.993804	0.990765	0.987632	0.985328	0.984959	0.987081	0.991013	0.995095	0.997936	0.99932	0.999814	0.999953	0.999988	0.999996	0.999999	1	1	1	1	1
1770610_at	0.994093	0.983809	0.966525	0.947025	0.933066	0.928696	0.931946	0.937885	0.942391	0.943695	0.94225	0.940215	0.940493	0.944893	0.952649	0.960928	0.966816	0.968563	0.96531	0.956686	0.943602	0.929389	0.918828	0.915053	0.917481	0.922613	0.926466	0.926478	0.922154	0.915065	0.908342	0.905156	0.906711	0.911368	0.915626	0.915983	0.910322	0.898735	0.884229	0.872506	0.86968	0.878924	0.898462	0.922454	0.944451	0.960842	0.971524	0.978208	0.982713
1770611_at	0.998549	0.999375	0.99965	0.999629	0.999149	0.99684	0.987471	0.959242	0.899956	0.811979	0.715625	0.634932	0.584677	0.569054	0.585948	0.629949	0.692939	0.764235	0.832383	0.888642	0.92966	0.956991	0.97435	0.985223	0.991981	0.996031	0.998263	0.999344	0.99979	0.999944	0.999989	0.999998	1	1	1	1	1	1	1	0.999998	0.999939	0.999261	0.995342	0.982122	0.953274	0.909225	0.859363	0.816463	0.79023
1770612_at	0.767607	0.921584	0.989685	0.999726	0.999999	1	1	1	1	0.999972	0.999641	0.998118	0.994485	0.989377	0.985302	0.984765	0.988049	0.992945	0.996828	0.998809	0.999524	0.99971	0.99966	0.999309	0.998218	0.995507	0.990218	0.98211	0.972137	0.962241	0.954866	0.952432	0.956576	0.966969	0.980403	0.991813	0.997922	0.999737	0.999987	1	1	1	1	1	1	1	0.999998	0.999984	0.999922
1770615_at	0.22021	0.299009	0.393381	0.482891	0.547107	0.57978	0.589348	0.590627	0.597315	0.61786	0.653942	0.700814	0.750029	0.794307	0.831272	0.863268	0.894232	0.926002	0.95609	0.979201	0.992358	0.997712	0.999341	0.999765	0.999875	0.999899	0.999896	0.999884	0.999874	0.999874	0.999882	0.999895	0.999915	0.99994	0.999966	0.999986	0.999996	0.999999	1	1	1	1	1	1	1	1	1	1	1
1770622_at	0.350309	0.580096	0.834951	0.973558	0.998809	0.999981	0.999999	0.999999	0.999983	0.999785	0.998535	0.994333	0.985737	0.974061	0.96375	0.960086	0.965693	0.978032	0.990409	0.997482	0.999652	0.999976	0.999999	1	1	1	1	0.999997	0.999984	0.99994	0.999839	0.999695	0.999588	0.999614	0.999759	0.999907	0.99998	0.999998	1	1	1	1	1	1	1	1	1	1	1
1770623_at	0.309171	0.299804	0.294132	0.295865	0.311333	0.348094	0.414062	0.514971	0.646899	0.786506	0.89691	0.958506	0.983275	0.991169	0.992815	0.991453	0.987327	0.979342	0.965142	0.940842	0.902017	0.847225	0.782069	0.718746	0.670447	0.64613	0.64891	0.676344	0.72095	0.771949	0.819292	0.857621	0.88689	0.910002	0.930006	0.948338	0.964511	0.977235	0.985926	0.991184	0.994173	0.995931	0.997138	0.998132	0.99897	0.999559	0.999863	0.99997	0.999996
1770624_at	0.315827	0.343662	0.40177	0.490987	0.600352	0.706596	0.78825	0.83918	0.865883	0.878374	0.885643	0.894246	0.907116	0.92328	0.93961	0.953443	0.963959	0.971877	0.978466	0.984643	0.990413	0.995023	0.997883	0.999214	0.999693	0.99983	0.999825	0.999671	0.999125	0.99756	0.993964	0.987409	0.977527	0.964525	0.949051	0.932391	0.91684	0.905632	0.902088	0.908271	0.923814	0.945423	0.967578	0.984819	0.994708	0.998696	0.99978	0.999975	0.999998
1770625_x_at	0.330395	0.313381	0.322461	0.363329	0.441326	0.556046	0.693233	0.823657	0.918562	0.969897	0.990558	0.997096	0.998919	0.999416	0.999515	0.999428	0.99915	0.998564	0.997417	0.995274	0.99154	0.985697	0.977815	0.969062	0.961698	0.958292	0.960426	0.967628	0.977369	0.986481	0.99298	0.996707	0.998528	0.999338	0.99969	0.999847	0.999922	0.999958	0.999976	0.999984	0.999987	0.999987	0.999984	0.999976	0.999964	0.999948	0.999933	0.999922	0.999918
1770626_at	0.99726	0.9962	0.993976	0.988966	0.977779	0.954665	0.912856	0.84861	0.765196	0.672724	0.583412	0.50617	0.444199	0.396	0.357916	0.32647	0.299727	0.277567	0.261117	0.25184	0.250783	0.258224	0.273702	0.296324	0.325275	0.360341	0.402133	0.451764	0.509973	0.57607	0.647355	0.719525	0.787918	0.848739	0.899549	0.939095	0.967155	0.984711	0.994036	0.998097	0.99951	0.999898	0.999982	0.999997	1	1	1	1	1
1770628_at	0.632912	0.756354	0.879552	0.962677	0.994094	0.999608	0.999991	1	1	1	1	1	1	1	1	1	1	1	0.999999	0.999985	0.999794	0.998398	0.992491	0.976784	0.947729	0.906466	0.857646	0.806666	0.758207	0.716315	0.684966	0.668339	0.670578	0.694887	0.741614	0.805309	0.873095	0.929177	0.964867	0.982745	0.990199	0.99272	0.99282	0.991356	0.98863	0.984899	0.980451	0.975488	0.970193
1770632_at	0.30675	0.526036	0.794822	0.963194	0.998422	0.999989	1	1	1	0.999999	0.999985	0.999897	0.999661	0.999363	0.999259	0.999469	0.999785	0.999959	0.999997	1	1	1	1	1	1	0.999999	0.99998	0.99988	0.999616	0.999224	0.998934	0.998987	0.999355	0.999747	0.999947	0.999995	1	1	1	1	1	1	0.999999	0.999984	0.999911	0.999695	0.99929	0.998815	0.998559
1770634_at	0.832706	0.857911	0.847521	0.797096	0.709496	0.605334	0.512495	0.447042	0.410898	0.399409	0.406813	0.428539	0.462514	0.510078	0.575553	0.663189	0.77032	0.878676	0.957468	0.991845	0.999272	0.999968	0.999999	1	1	0.999999	0.999989	0.999934	0.999719	0.999142	0.99811	0.996964	0.996417	0.996895	0.998032	0.999079	0.999663	0.999889	0.999959	0.999979	0.999983	0.999982	0.999976	0.999964	0.999941	0.999896	0.999815	0.999694	0.99957
1770635_at	0.589035	0.821586	0.964771	0.997918	0.999964	0.999999	0.999999	0.999992	0.999892	0.999201	0.99683	0.992085	0.985991	0.981244	0.980621	0.984822	0.991476	0.996867	0.999321	0.999916	0.999993	0.999999	0.999999	0.999999	0.999992	0.999963	0.999873	0.999699	0.999491	0.999368	0.999425	0.999636	0.999855	0.999969	0.999997	1	1	1	1	1	0.999998	0.999961	0.999696	0.998713	0.996516	0.993228	0.989895	0.988094	0.988987
1770636_at	0.999999	1	1	1	1	1	0.999999	0.999992	0.999969	0.99991	0.999798	0.999633	0.999448	0.999312	0.999304	0.999454	0.999692	0.999887	0.999977	0.999998	1	1	1	1	0.999987	0.999603	0.994706	0.966856	0.885166	0.741318	0.566981	0.404304	0.277272	0.1895	0.134166	0.102382	0.0871943	0.0847329	0.0943098	0.118463	0.163203	0.237805	0.352075	0.507916	0.686212	0.84454	0.94488	0.986937	0.997985
1770637_at	0.987828	0.992216	0.996152	0.998591	0.9996	0.999887	0.999945	0.999919	0.999645	0.997533	0.985082	0.940096	0.843425	0.708589	0.569879	0.451159	0.358567	0.288856	0.236706	0.197683	0.168772	0.148144	0.134896	0.128972	0.131323	0.144333	0.172505	0.223073	0.3052	0.425046	0.575693	0.730639	0.856007	0.934881	0.974312	0.990754	0.996823	0.998916	0.999618	0.999853	0.999934	0.999964	0.999975	0.999979	0.999981	0.999984	0.999988	0.999992	0.999996
1770639_at	0.366198	0.350503	0.35261	0.369235	0.39323	0.414439	0.423584	0.416804	0.397416	0.374043	0.35672	0.353512	0.369095	0.4046	0.457438	0.521406	0.588381	0.651481	0.707583	0.757419	0.803612	0.848175	0.890835	0.928982	0.959263	0.979806	0.99142	0.996842	0.998961	0.99968	0.999905	0.999972	0.999992	0.999998	1	1	1	1	1	1	1	1	1	1	1	1	1	1	1
1770640_at	0.76298	0.844951	0.912641	0.957229	0.981128	0.992046	0.996525	0.998193	0.9986	0.997979	0.994607	0.980598	0.935457	0.838022	0.699461	0.55941	0.448894	0.377184	0.341748	0.33834	0.365041	0.422357	0.511062	0.62796	0.759928	0.880538	0.960467	0.993	0.99951	0.999991	1	1	1	1	1	1	1	1	1	1	1	1	1	1	1	1	1	0.999975	0.999438
1770645_at	0.919054	0.931176	0.944261	0.953713	0.956363	0.949788	0.930501	0.894147	0.839187	0.770744	0.698992	0.632793	0.575021	0.522882	0.47155	0.418285	0.364769	0.316474	0.279814	0.259623	0.258696	0.278654	0.320243	0.382137	0.45916	0.542272	0.621728	0.691328	0.750124	0.800725	0.846208	0.88781	0.924393	0.953669	0.974237	0.986773	0.993509	0.996838	0.998445	0.999243	0.999656	0.999864	0.999957	0.999989	0.999998	1	1	1	1
1770650_at	0.800356	0.778343	0.778732	0.804851	0.851309	0.904567	0.949558	0.978362	0.99251	0.997911	0.999533	0.999918	0.999989	0.999999	1	1	1	1	1	1	1	1	1	1	1	1	1	1	1	0.999999	0.999999	0.999998	0.999997	0.999995	0.999992	0.999988	0.999985	0.999983	0.999981	0.999981	0.99998	0.999978	0.999974	0.999965	0.999945	0.999905	0.999824	0.999666	0.999381
1770651_at	0.593213	0.617691	0.666374	0.73607	0.815982	0.890098	0.94533	0.978116	0.993325	0.998578	0.999813	0.999987	1	1	1	1	1	1	1	1	0.999999	0.999996	0.999985	0.999959	0.999916	0.999874	0.999862	0.999893	0.999944	0.999981	0.999996	1	1	1	1	1	1	1	1	1	0.999999	0.999985	0.99988	0.99939	0.997875	0.994611	0.98947	0.983308	0.977549
1770653_at	0.298686	0.376612	0.495355	0.644895	0.789406	0.891457	0.945486	0.969221	0.978995	0.983295	0.985928	0.98849	0.991265	0.993863	0.995905	0.997333	0.998302	0.998978	0.999452	0.999752	0.999905	0.999964	0.999982	0.999982	0.999959	0.999838	0.99928	0.997302	0.992452	0.984279	0.974529	0.966182	0.961623	0.961812	0.966436	0.974231	0.98322	0.991173	0.996504	0.999055	0.999849	0.999988	1	1	1	1	1	1	1
1770656_at	0.27694	0.302026	0.360329	0.459582	0.594726	0.736336	0.84506	0.905201	0.926697	0.921096	0.891322	0.838509	0.771713	0.706893	0.657323	0.628587	0.620591	0.631184	0.658327	0.700537	0.756003	0.820789	0.88707	0.94348	0.98005	0.995852	0.999612	0.999989	1	1	1	1	1	1	1	0.999997	0.999987	0.999966	0.999951	0.999957	0.999977	0.999993	0.999999	1	1	1	1	1	1
1770659_at	0.999309	0.999933	0.999995	0.999999	1	0.999999	0.999993	0.999973	0.999929	0.999875	0.999843	0.999854	0.999902	0.999954	0.999987	0.999998	1	1	1	1	1	1	1	1	0.999999	0.999995	0.99998	0.999946	0.999902	0.99987	0.999868	0.999883	0.999888	0.999845	0.999613	0.998423	0.992593	0.970842	0.916497	0.825044	0.71252	0.600399	0.50157	0.419853	0.355022	0.306404	0.274071	0.258962	0.263172
1770660_at	0.864142	0.832618	0.810015	0.799059	0.79654	0.79425	0.782111	0.750969	0.694892	0.614915	0.522092	0.433541	0.362936	0.315318	0.28917	0.280596	0.285814	0.301941	0.327028	0.35996	0.400403	0.44878	0.50614	0.573703	0.651748	0.737675	0.824011	0.898944	0.951981	0.981269	0.993761	0.998047	0.999347	0.99974	0.999872	0.999926	0.999954	0.999972	0.999985	0.999993	0.999998	0.999999	1	1	1	1	1	1	1
1770662_at	0.996109	0.999633	0.999954	0.999965	0.999811	0.998418	0.991343	0.971987	0.938843	0.896859	0.852906	0.813792	0.786683	0.778625	0.794359	0.833261	0.886538	0.938084	0.973451	0.990423	0.996393	0.99808	0.998294	0.997721	0.996389	0.99434	0.991921	0.989703	0.988292	0.988235	0.989878	0.992978	0.99643	0.998847	0.999808	0.999988	1	1	1	1	1	0.999999	0.999984	0.999817	0.998924	0.99615	0.990714	0.983811	0.978637
[truncated: 5,206 more rows]
[truncated: 3 more columns]

## Sheet: wild-type rep2 Lomb-Scargle
probe	200	188.889	178.947	170	161.905	154.545	147.826	141.667	136	130.769	125.926	121.429	117.241	113.333	109.677	106.25	103.03	100	97.1429	94.4444	91.8919	89.4737	87.1795	85	82.9268	80.9524	79.0698	77.2727	75.5556	73.913	72.3404	70.8333	69.3878	68	66.6667	65.3846	64.1509	62.963	61.8182	60.7143	59.6491	58.6207	57.6271	56.6667	55.7377	54.8387	53.9683	53.125	52.3077
[truncated: 5,900 more rows]
[truncated: 3 more columns]

[truncated: 4 more sheets: cdc20 rep1 Lomb-Scargle, cdc20 rep2 Lomb-Scargle, rad53 rep1 Lomb-Scargle, rad53 rep2 Lomb-Scargle]
