# Supplementary material for: Checkpoints couple transcription network oscillator dynamics to cell-cycle progression
Source: Genome Biol. 2014 Sep 5;15(9):446. doi: 10.1186/s13059-014-0446-7 (PMC4180952; doi:10.1186/s13059-014-0446-7)
Supplement: Additional file 3: — Table listing the WT periodic genes based on de Lichtenberg and Lomb-Scargle rankings and whether these genes remain periodic in other genetic backgrounds. [file 13059_2014_446_MOESM3_ESM.xlsx]

## Sheet: Sheet1
probe	common_name	deLichtenberg	LS	figures 2 and 4 order	cdc20_periodic	rad53_periodic	figure 3d clusters (Ferrezuelo)	figure 3e clusters (Eser)	figure S7 clusters (Ferrezuelo)	figure S7 clusters (Eser)	figure S12 (order)
1776702_at	TAO3	Y	Y	1	--	Y	--	--	--	--	--
1776707_at	MCM6	Y	Y	2	--	--	--	--	--	--	--
1777079_at	SKN1	Y	Y	3	--	Y	--	--	--	--	--
1770736_at	VPS33	Y	Y	4	Y	--	--	--	--	--	--
1780193_at	SWR1	Y	Y	5	--	--	--	--	--	--	--
1773101_at	THI6	Y	Y	6	Y	--	--	--	--	--	--
1777257_at	MCA1	Y	Y	7	--	Y	--	--	--	--	--
1776378_at	STE5	Y	Y	8	Y	Y	--	--	--	--	--
1778863_at	YLR118C	Y	Y	9	--	--	--	--	--	--	--
1773117_at	PUT2	Y	Y	10	--	--	--	--	--	--	--
1773022_at	CDC73	Y	Y	11	--	Y	--	--	--	--	--
1770837_at	YGR266W	Y	Y	12	--	Y	--	--	--	--	--
1770945_at	NMD4	Y	Y	13	--	Y	--	--	--	--	--
1776159_at	HRT3	Y	Y	14	--	--	--	--	--	--	--
1776356_at	BOP3	Y	Y	15	Y	--	--	--	--	--	--
1778103_at	YHB1	Y	Y	16	Y	--	--	--	--	--	--
1780016_at	PRP39	Y	Y	17	--	Y	--	--	--	--	--
1776117_at	MFA2	Y	Y	18	--	Y	--	--	--	--	--
1774347_at	IKI3	Y	Y	19	--	--	--	--	--	--	--
1771390_at	MCM5	Y	Y	20	Y	Y	--	--	--	--	--
1771145_at	NOT3	Y	Y	21	--	Y	--	--	--	--	--
1772563_at	SLM2	Y	Y	22	--	Y	--	--	--	--	--
1770562_at	THG1	Y	Y	23	--	--	--	--	--	--	--
1771495_at	HLR1	Y	Y	24	Y	Y	--	--	--	--	--
1779257_at	YOR342C	Y	Y	25	Y	Y	--	--	--	--	--
1776843_at	MCM2	Y	Y	26	--	--	--	--	--	--	--
1775050_at	RGA1	Y	Y	27	--	Y	--	--	--	--	--
1775015_at	MCM3	Y	Y	28	--	--	--	--	--	--	--
1774677_at	MSA1	Y	Y	29	--	Y	--	--	--	--	--
1773250_at	OPY1	Y	Y	30	--	Y	--	--	--	--	--
1770084_at	FAA3	Y	Y	31	--	--	--	--	--	--	--
1769776_at	GPA1	Y	Y	32	Y	--	--	--	--	--	--
1774209_at	BSP1	Y	Y	33	--	Y	--	--	--	--	--
1774477_at	PAC2	Y	Y	34	--	Y	--	--	--	--	--
1773254_at	STE6	Y	Y	35	Y	--	--	--	--	--	--
1775860_at	RAD1	Y	Y	36	--	Y	--	--	--	--	--
1769823_at	BCK2	Y	Y	37	--	--	--	--	--	--	--
1774176_at	ADE16	Y	Y	38	--	--	--	--	--	--	--
1779464_at	RMD11	Y	Y	39	--	--	--	--	--	--	--
1771544_at	SXM1	Y	Y	40	--	Y	--	--	--	--	--
1775587_at	YOR296W	Y	Y	41	--	--	--	--	--	--	--
1775982_at	YHR045W	Y	Y	42	--	--	--	--	--	--	--
1778073_at	TRM10	Y	Y	43	Y	--	--	--	--	--	--
1776004_at	MCM4	Y	Y	44	--	--	--	--	--	--	--
1773982_at	SRP72	Y	Y	45	--	--	--	--	--	--	--
1777242_at	FRS1	Y	Y	46	--	Y	--	--	--	--	--
1773602_at	DBP5	Y	Y	47	Y	Y	--	--	--	--	--
1776339_at	YLR143W	Y	Y	48	--	--	--	--	--	--	--
1773984_at	SLH1	Y	Y	49	--	--	--	--	--	--	--
1772615_at	ASN1	Y	Y	50	--	Y	--	--	--	--	--
1772369_at	UBP12	Y	Y	51	--	Y	--	--	--	--	--
1769419_at	RKR1	Y	Y	52	--	--	--	--	--	--	--
1769756_at	KAP104	Y	Y	53	--	Y	--	--	--	--	--
1776600_at	PFS2	Y	Y	54	--	--	--	--	--	--	--
1774462_at	SIN4	Y	Y	55	Y	--	--	--	--	--	--
1774152_at	GLR1	Y	Y	56	--	--	--	--	--	--	--
1771510_at	PSD2	Y	Y	57	--	--	--	--	--	--	--
1769961_at	PHO13	Y	Y	58	--	--	--	--	--	--	--
1779506_at	UTR2	Y	Y	59	Y	Y	--	--	--	--	--
1779302_at	SGN1	Y	Y	60	--	--	--	--	--	--	--
1774595_at	YCL047C	Y	Y	61	--	--	--	--	--	--	--
1779270_at	BUD7	Y	Y	62	--	Y	--	--	--	--	--
1777821_at	GLE2	Y	Y	63	--	--	--	--	--	--	--
1774787_at	TRI1	Y	Y	64	--	--	--	--	--	--	--
1775948_at	TYR1	Y	Y	65	--	--	--	--	--	--	--
1778925_at	PEP5	Y	Y	66	--	--	--	--	--	--	--
1775984_at	FAA1	Y	Y	67	--	Y	--	--	--	--	--
1778801_at	TGL4	Y	Y	68	--	--	--	--	--	--	--
1773210_at	POP2	Y	Y	69	--	Y	--	--	--	--	--
1773633_at	MCM7	Y	Y	70	--	--	--	--	--	--	--
1775144_at	SRB7	Y	Y	71	--	Y	--	--	--	--	--
1777641_at	YLR104W	Y	Y	72	--	--	--	--	--	--	--
1772965_at	MSA2	Y	Y	73	Y	Y	MBF-c1	MBF-c1	MBF-c2	MBF-c1	MBF-3
1770253_at	YDR539W	Y	Y	74	--	--	--	--	--	--	--
1771317_at	TVP18	Y	Y	75	--	--	--	--	--	--	--
1771289_at	CAB1	Y	Y	76	--	--	--	--	--	--	--
1773886_at	PCL2	Y	Y	77	--	Y	SBF-c1	SBF-c1	SBF-c1	SBF-c1	SBF-6
1774442_at	MSM1	Y	Y	78	--	--	--	--	--	--	--
1774529_at	COX18	Y	Y	79	--	Y	--	--	--	--	--
1777382_at	CMR1	Y	Y	80	--	--	MBF-c2	MBF-c2	MBF-c2	MBF-c1	MBF-4
1779988_at	SPO7	Y	Y	81	--	Y	--	--	--	--	--
1773585_at	AIM22	Y	Y	82	--	--	--	--	--	--	--
1773816_at	GPX2	Y	Y	83	--	--	--	--	--	--	--
1770583_at	TRR1	Y	Y	84	--	--	--	--	--	--	--
1778591_at	AGA1	Y	Y	85	--	Y	--	--	--	--	--
1774356_at	YHL026C	Y	Y	86	--	--	--	--	--	--	--
1772977_at	RPN14	Y	Y	87	--	--	--	--	--	--	--
1771752_at	FUS1	Y	Y	88	Y	Y	--	--	--	--	--
1775631_at	BLM10	Y	Y	89	--	--	--	--	--	--	--
1771578_at	EHD3	Y	Y	90	--	--	--	--	--	--	--
1774396_at	GPA2	Y	Y	91	--	Y	--	--	--	--	--
1780091_at	PDR12	Y	Y	92	--	Y	--	--	--	--	--
1780247_at	WTM2	Y	Y	93	--	Y	--	--	--	--	--
1772684_at	VPS35	Y	Y	94	--	Y	--	--	--	--	--
1773974_at	PIG1	Y	Y	95	--	--	--	--	--	--	--
1773105_at	ARC35	Y	Y	96	--	--	--	--	--	--	--
1769617_at	ICS2	Y	Y	97	--	--	--	--	--	--	--
1769371_at	FOL2	Y	Y	98	--	Y	--	--	--	--	--
1777017_at	YGR237C	Y	Y	99	--	--	--	--	--	--	--
1776614_at	CLN3	Y	Y	100	--	--	--	--	--	--	--
1770340_at	YLL058W	Y	Y	101	--	--	--	--	--	--	--
1778911_at	PPH21	Y	Y	102	--	--	--	--	--	--	--
1770129_at	SIW14	Y	Y	103	Y	--	--	--	--	--	--
1779756_at	ALY2	Y	Y	104	--	--	--	--	--	--	--
1773541_at	RGT2	Y	Y	105	--	--	--	--	--	--	--
1771758_at	OCA4	Y	Y	106	--	Y	--	--	--	--	--
1777725_at	YDR357C	Y	Y	107	--	Y	--	--	--	--	--
1769452_at	ULP1	Y	Y	108	--	--	--	--	--	--	--
1778689_at	SUS1	Y	Y	109	--	Y	--	--	--	--	--
1775252_at	FZO1	Y	Y	110	--	--	--	--	--	--	--
1775234_at	BEM1	Y	Y	111	Y	Y	--	--	--	--	--
1777453_at	REV7	Y	Y	112	--	--	--	--	--	--	--
1775643_at	ABD1	Y	Y	113	Y	--	--	--	--	--	--
1770535_at	TAF2	Y	Y	114	Y	--	--	--	--	--	--
1774308_at	TOM1	Y	Y	115	--	Y	--	--	--	--	--
1772487_at	PEP3	Y	Y	116	--	Y	--	--	--	--	--
1770056_at	CTR9	Y	Y	117	--	Y	--	--	--	--	--
1769442_at	VPS3	Y	Y	118	--	Y	--	--	--	--	--
1780134_at	RGA2	Y	Y	119	--	Y	--	--	--	--	--
1777748_at	YPL225W	Y	Y	120	--	Y	--	--	--	--	--
1775307_at	YGR277C	Y	Y	121	--	Y	--	--	--	--	--
1770072_at	PLB1	Y	Y	122	--	--	--	--	--	--	--
1778139_at	FYV6	Y	Y	123	--	--	--	--	--	--	--
1779445_at	YCF1	Y	Y	124	--	--	--	--	--	--	--
1773482_at	GYP6	Y	Y	125	Y	--	--	--	--	--	--
1771966_at	CNE1	Y	Y	126	--	--	--	--	--	--	--
1775292_at	PFA3	Y	Y	127	--	--	--	--	--	--	--
1776393_at	APC5	Y	Y	128	--	Y	--	--	--	--	--
1771408_at	BPT1	Y	Y	129	--	--	--	--	--	--	--
1771630_at	GLO2	Y	Y	130	--	--	--	--	--	--	--
1770478_at	VPS45	Y	Y	131	--	--	--	--	--	--	--
1775767_at	NYV1	Y	Y	132	--	--	--	--	--	--	--
1769907_at	RTG2	Y	Y	133	--	--	--	--	--	--	--
1778824_at	YJL049W	Y	Y	134	--	--	--	--	--	--	--
1771187_at	VPS62	Y	Y	135	--	--	--	--	--	--	--
1775463_at	PAP1	Y	Y	136	--	--	--	--	--	--	--
1780009_at	SNU114	Y	Y	137	--	--	--	--	--	--	--
1777039_at	HFA1	Y	Y	138	--	--	--	--	--	--	--
1772620_at	BRO1	Y	Y	139	--	Y	--	--	--	--	--
1777233_at	SSP120	Y	Y	140	--	--	--	--	--	--	--
1773369_at	ALO1	Y	Y	141	--	--	--	--	--	--	--
1776165_at	YLR426W	Y	Y	142	--	--	--	--	--	--	--
1778384_at	INP51	Y	Y	143	--	Y	--	--	--	--	--
1779061_at	YLR257W	Y	Y	144	--	--	--	--	--	--	--
1776820_at	YHR080C	Y	Y	145	Y	Y	--	--	--	--	--
1776218_at	MFA1	Y	Y	146	Y	--	--	--	--	--	--
1778274_at	YEA4	Y	Y	147	--	--	--	--	--	--	--
1771186_at	YFR016C	Y	Y	148	--	--	--	--	--	--	--
1773445_at	SAY1	Y	Y	149	--	--	--	--	--	--	--
1771410_at	UBP11	Y	Y	150	--	--	--	--	--	--	--
1770529_at	OPI10	Y	Y	151	--	Y	--	--	--	--	--
1775079_at	YER010C	Y	Y	152	--	Y	--	--	--	--	--
1769906_at	CUE5	Y	Y	153	--	Y	--	--	--	--	--
1775408_at	AIM8	Y	Y	154	--	Y	--	--	--	--	--
1769321_at	AIF1	Y	Y	155	--	Y	--	--	--	--	--
1771189_at	DGR2	Y	Y	156	--	--	--	--	--	--	--
1771609_at	HIS2	Y	Y	157	--	--	--	--	--	--	--
1774507_at	ROD1	Y	Y	158	--	--	--	--	--	--	--
1773917_at	ACN9	Y	Y	159	--	Y	--	--	--	--	--
1773429_at	ARF2	Y	Y	160	--	--	--	--	--	--	--
1773815_at	MRPL25	Y	Y	161	Y	Y	--	--	--	--	--
1779529_at	YOR020W-A	Y	Y	162	--	Y	--	--	--	--	--
1770748_at	MDM35	Y	Y	163	--	--	--	--	--	--	--
1777452_at	MIC14	Y	Y	164	--	--	--	--	--	--	--
1774355_at	MYO3	Y	Y	165	--	--	--	--	--	--	--
1773268_at	MRP51	Y	Y	166	--	--	--	--	--	--	--
1772839_at	IPK1	Y	Y	167	--	--	--	--	--	--	--
1776930_at	YNL115C	Y	Y	168	--	Y	--	--	--	--	--
1778191_at	YGR042W	Y	Y	169	--	Y	--	--	--	--	--
1770828_at	DID4	Y	Y	170	--	--	--	--	--	--	--
1777842_at	NAS2	Y	Y	171	--	--	--	--	--	--	--
1774917_at	EAF3	Y	Y	172	--	--	--	--	--	--	--
1773132_at	IAH1	Y	Y	173	--	--	--	--	--	--	--
1778564_at	AIM44	Y	Y	174	--	--	--	--	--	--	--
1773424_at	FMP10	Y	Y	175	--	--	--	--	--	--	--
1775303_at	PRX1	Y	Y	176	--	--	--	--	--	--	--
1772279_at	HOR7	Y	Y	177	--	--	--	--	--	--	--
1776335_at	ERG27	Y	Y	178	--	--	--	--	--	--	--
1770456_at	NTH1	Y	Y	179	--	--	--	--	--	--	--
1776196_at	AHC2	Y	Y	180	--	--	--	--	--	--	--
1777486_at	RIB5	Y	Y	181	--	--	--	--	--	--	--
1771908_at	YGP1	Y	Y	182	--	--	--	--	--	--	--
1776258_at	SED1	Y	Y	183	--	--	--	--	--	--	--
1774886_at	PET54	Y	Y	184	--	Y	--	--	--	--	--
1775988_at	NDL1	Y	Y	185	Y	--	--	--	--	--	--
1773792_at	FYV10	Y	Y	186	--	--	--	--	--	--	--
1779799_at	AUS1	Y	Y	187	--	Y	--	--	--	--	--
1770352_at	ARG3	Y	Y	188	--	--	--	--	--	--	--
1777525_at	RCN2	Y	Y	189	--	--	--	--	--	--	--
1777444_at	PAI3	Y	Y	190	--	--	--	--	--	--	--
1778440_at	YDR391C	Y	Y	191	--	--	--	--	--	--	--
1773203_at	HEM4	Y	Y	192	--	Y	--	--	--	--	--
1774842_at	HSP150	Y	Y	193	--	--	--	--	--	--	--
1771045_at	ALR2	Y	Y	194	Y	--	--	--	--	--	--
1769870_at	ECM38	Y	Y	195	--	--	--	--	--	--	--
1772565_at	PBA1	Y	Y	196	--	--	--	--	--	--	--
1772483_at	SHS1	Y	Y	197	--	--	--	--	--	--	--
1772384_at	PCM1	Y	Y	198	--	--	--	--	--	--	--
1778156_at	ADE12	Y	Y	199	Y	--	--	--	--	--	--
1770883_at	YOR228C	Y	Y	200	--	--	--	--	--	--	--
1770289_at	PRP4	Y	Y	201	--	--	--	--	--	--	--
1771703_at	LYS20	Y	Y	202	--	--	--	--	--	--	--
1771981_at	CUE3	Y	Y	203	--	--	--	--	--	--	--
1774028_at	STE11	Y	Y	204	--	--	--	--	--	--	--
1772229_at	PIR3	Y	Y	205	--	--	--	--	--	--	--
1771800_at	YPL260W	Y	Y	206	--	--	--	--	--	--	--
1774644_at	YME2	Y	Y	207	--	--	--	--	--	--	--
1770395_at	SEN2	Y	Y	208	--	--	--	--	--	--	--
1774576_at	PSY2	Y	Y	209	--	--	--	--	--	--	--
1771158_at	YLR342W-A	Y	Y	210	--	Y	--	--	--	--	--
1777399_at	ARD1	Y	Y	211	Y	--	--	--	--	--	--
1778950_at	SEC59	Y	Y	212	--	Y	--	--	--	--	--
1780075_at	TNA1	Y	Y	213	--	--	--	--	--	--	--
1778355_at	KAR4	Y	Y	214	--	--	--	--	--	--	--
1773593_at	RFT1	Y	Y	215	--	--	--	--	--	--	--
1776685_at	RLF2	Y	Y	216	--	Y	MBF-c1	MBF-c1	MBF-c2	MBF-c1	MBF-27
1772448_at	FLC1	Y	Y	217	Y	Y	--	--	--	--	--
1779349_at	POL3	Y	Y	218	Y	Y	MBF-c1	--	MBF-c2	--	MBF-17
1779321_at	YDR348C	Y	Y	219	--	Y	--	--	--	--	--
1777493_at	FAR11	Y	Y	220	--	--	--	--	--	--	--
1771240_at	YDR109C	Y	Y	221	--	Y	--	--	--	--	--
1770277_at	MNL1	Y	Y	222	--	Y	--	--	--	--	--
1774974_at	IMD4	Y	Y	223	--	--	--	--	--	--	--
1779753_at	KCC4	Y	Y	224	Y	--	--	--	--	--	--
1772797_at	RTT106	Y	Y	225	--	--	MBF-c1	--	MBF-c2	--	--
1772006_at	NKP1	Y	Y	226	--	Y	--	--	--	--	--
1778520_at	YML020W	Y	Y	227	--	--	--	--	--	--	--
1770790_at	SKG6	Y	Y	228	Y	--	both-c1	both-c1	both-c1	both-c1	both-8
1769887_at	NSG1	Y	Y	229	--	--	--	--	--	--	--
1775170_at	YBL010C	Y	Y	230	--	Y	--	--	--	--	--
1778363_at	RAD5	Y	Y	231	Y	--	MBF-c1	MBF-c1	MBF-c2	MBF-c1	MBF-22
1778123_at	PSF1	Y	Y	232	--	--	--	--	--	--	--
1775635_at	SMC5	Y	Y	233	--	--	MBF-c1	MBF-c1	MBF-c2	MBF-c1	MBF-23
1771900_at	SMC1	Y	Y	234	Y	Y	MBF-c1	MBF-c1	MBF-c2	MBF-c1	MBF-11
1772105_at	BNI5	Y	Y	235	--	--	--	--	--	--	--
1776075_at	SMP3	Y	Y	236	--	--	--	--	--	--	--
1777620_at	SPA2	Y	Y	237	--	Y	both-c1	--	both-c1	--	--
1769580_at	MNN5	Y	Y	238	Y	--	--	--	--	--	--
1773112_at	SVL3	Y	Y	239	--	--	SBF-c1	SBF-c1	SBF-c1	SBF-c1	SBF-2
1771176_at	CHS3	Y	Y	240	--	Y	--	--	--	--	--
1775952_at	KRE6	Y	Y	241	--	Y	--	--	--	--	--
1771585_at	SLG1	Y	Y	242	--	--	--	--	--	--	--
1777477_at	FEN1	Y	Y	243	Y	--	--	--	--	--	--
1778119_at	SWD1	Y	Y	244	--	--	--	--	--	--	--
1769721_at	GPI8	Y	Y	245	--	Y	--	--	--	--	--
1769406_at	MKC7	Y	Y	246	--	--	MBF-c1	MBF-c1	MBF-c2	MBF-c1	MBF-7
1776363_at	SUR4	Y	Y	247	Y	--	--	--	--	--	--
1771577_at	MNN2	Y	Y	248	Y	--	--	--	--	--	--
1776589_at	MID2	Y	Y	249	--	Y	--	--	--	--	--
1777942_at	YBR220C	Y	Y	250	--	--	--	--	--	--	--
1770683_at	SLD5	Y	Y	251	Y	--	--	--	--	--	--
1780001_at	GDA1	Y	Y	252	--	--	--	--	--	--	--
1775355_at	BST1	Y	Y	253	--	--	--	--	--	--	--
1779746_at	LRO1	Y	Y	254	--	--	--	--	--	--	--
1770168_s_at	YPL279C;YOR390W	Y	Y	255	--	--	--	--	--	--	--
1770133_at	SWI4	Y	Y	256	Y	--	MBF-c2	--	MBF-c2	--	--
1772331_at	BIM1	Y	Y	257	--	--	MBF-c1	MBF-c1	MBF-c2	MBF-c1	MBF-55
1770743_at	BNI4	Y	Y	258	--	--	MBF-c1	MBF-c1	MBF-c2	MBF-c1	MBF-13
1770802_at	PAN2	Y	Y	259	--	Y	--	--	--	--	--
1772122_s_at	YRF1-5	Y	Y	260	--	Y	MBF-c2	MBF-c2	MBF-c2	MBF-c1	MBF-9
1774459_at	POL12	Y	Y	261	Y	Y	MBF-c1	MBF-c1	MBF-c2	MBF-c1	MBF-10
1770112_at	DOT1	Y	Y	262	--	--	--	--	--	--	--
1777191_at	YOL159C-A	Y	Y	263	--	--	--	--	--	--	--
1769665_at	SLD2	Y	Y	264	Y	--	MBF-c1	MBF-c1	MBF-c1	MBF-c1	MBF-31
1770878_at	ELG1	Y	Y	265	--	--	MBF-c1	MBF-c1	MBF-c2	MBF-c1	MBF-24
1773972_at	MRC1	Y	Y	266	Y	Y	MBF-c1	MBF-c1	MBF-c2	MBF-c1	MBF-48
1771064_at	RIF1	Y	Y	267	Y	--	MBF-c1	--	MBF-c2	--	--
1776526_at	POL1	Y	Y	268	Y	Y	both-c1	both-c1	both-c1	both-c1	both-19
1776235_at	POL2	Y	Y	269	Y	--	--	--	--	--	--
1775548_at	MSH6	Y	Y	270	Y	--	MBF-c1	MBF-c1	MBF-c2	MBF-c1	MBF-14
1779114_at	RSR1	Y	Y	271	--	Y	both-c1	both-c1	both-c1	both-c1	both-17
1770036_at	MSH2	Y	Y	272	Y	--	MBF-c1	MBF-c1	MBF-c2	MBF-c1	MBF-43
1777114_at	CLB5	Y	Y	273	--	--	MBF-c1	MBF-c1	MBF-c2	MBF-c1	MBF-2
1774460_at	YJL181W	Y	Y	274	Y	--	MBF-c1	MBF-c1	MBF-c2	MBF-c1	MBF-25
1770551_at	OCH1	Y	Y	275	Y	Y	--	both-c2	--	both-c1	both-1
1772810_at	PXL1	Y	Y	276	Y	Y	SBF-c2	SBF-c2	SBF-c2	SBF-c2	SBF-37
1775725_s_at	YRF1-5	Y	Y	277	--	Y	--	--	--	--	--
1778199_at	JEM1	Y	Y	278	--	Y	--	--	--	--	--
1770447_s_at	YRF1-5	Y	Y	279	--	--	--	--	--	--	--
1774270_at	TOF1	Y	Y	280	Y	--	MBF-c1	MBF-c1	MBF-c2	MBF-c1	MBF-19
1773891_at	EXO1	Y	Y	281	--	--	--	--	--	--	--
1771711_at	SEN34	Y	Y	282	Y	Y	MBF-c1	MBF-c1	MBF-c2	MBF-c1	MBF-20
1770645_at	DPB2	Y	Y	283	Y	Y	MBF-c1	MBF-c1	MBF-c2	MBF-c1	MBF-12
1772101_at	OGG1	Y	Y	284	--	--	MBF-c1	MBF-c1	MBF-c2	MBF-c1	MBF-53
1771246_at	DUT1	Y	Y	285	--	--	SBF-c1	--	SBF-c1	--	--
1770809_at	YPR174C	Y	Y	286	Y	Y	MBF-c1	MBF-c1	MBF-c2	MBF-c1	MBF-26
1770765_at	PRI2	Y	Y	287	Y	Y	MBF-c1	MBF-c1	MBF-c2	MBF-c1	MBF-32
1773349_at	ASF1	Y	Y	288	Y	--	MBF-c1	MBF-c1	MBF-c2	MBF-c1	MBF-46
1777819_at	POL32	Y	Y	289	--	--	MBF-c1	MBF-c1	MBF-c2	MBF-c1	MBF-29
1779330_at	PIF1	Y	Y	290	--	--	--	--	--	--	--
1777959_at	RAD27	Y	Y	291	Y	Y	both-c1	both-c1	both-c1	both-c1	both-18
1771042_at	UNG1	Y	Y	292	Y	--	--	--	--	--	--
1770575_at	URH1	Y	Y	293	Y	--	--	--	--	--	--
1778524_at	DSF2	Y	Y	294	Y	Y	--	--	--	--	--
1769311_at	YDL157C	Y	Y	295	--	--	MBF-c1	MBF-c1	MBF-c2	MBF-c1	MBF-57
1772893_at	MPS3	Y	Y	296	--	Y	--	--	--	--	--
1772374_at	ERM6	Y	Y	297	--	Y	SBF-c1	SBF-c1	SBF-c1	SBF-c1	SBF-1
1776604_at	CDC9	Y	Y	298	Y	Y	MBF-c2	MBF-c2	MBF-c2	MBF-c1	MBF-40
1771588_at	SPT21	Y	Y	299	Y	Y	both-c1	both-c1	both-c1	both-c1	both-23
1771500_at	CTF18	Y	Y	300	Y	--	--	--	--	--	--
1779856_at	SMC3	Y	Y	301	Y	--	MBF-c1	MBF-c1	MBF-c2	MBF-c1	MBF-15
1778331_at	YDL211C	Y	Y	302	Y	--	--	--	--	--	--
1777369_at	SHO1	Y	Y	303	--	--	MBF-c1	MBF-c1	MBF-c2	MBF-c1	MBF-28
1777043_at	YBP2	Y	Y	304	--	--	--	--	--	--	--
1772521_at	FKS1	Y	Y	305	--	Y	--	--	--	--	--
1771269_at	CDC45	Y	Y	306	Y	--	MBF-c1	MBF-c1	MBF-c2	MBF-c1	MBF-45
1777368_at	GOT1	Y	Y	307	--	--	--	--	--	--	--
1778319_at	PCL1	Y	Y	308	--	--	--	--	--	--	--
1777198_at	YJR030C	Y	Y	309	Y	--	MBF-c1	--	MBF-c2	--	--
1777823_s_at	SPH1	Y	Y	310	Y	--	MBF-c1	MBF-c1	MBF-c1	MBF-c1	MBF-61
1777576_at	MTW1	Y	Y	311	--	Y	--	--	--	--	--
1776757_at	CIN2	Y	Y	312	Y	--	--	--	--	--	--
1775116_at	GIN4	Y	Y	313	Y	Y	both-c1	both-c1	both-c1	both-c1	both-22
1774691_at	POL30	Y	Y	314	Y	Y	both-c1	both-c1	both-c1	both-c1	both-7
1773826_at	ALK2	Y	Y	315	Y	Y	SBF-c2	SBF-c2	SBF-c2	SBF-c1	SBF-11
1771778_at	PMT4	Y	Y	316	--	--	--	--	--	--	--
1772737_s_at	YRF1-5	Y	Y	317	--	--	--	--	--	--	--
1775835_at	ACM1	Y	Y	318	--	Y	both-c1	both-c1	both-c1	both-c1	both-21
1780104_at	DNF2	Y	Y	319	--	--	--	--	--	--	--
1775829_at	NDC1	Y	Y	320	--	Y	--	--	--	--	--
1775076_at	RNH201	Y	Y	321	Y	Y	--	--	--	--	--
1776776_at	RDH54	Y	Y	322	Y	Y	--	--	--	--	--
1771976_at	STB1	Y	Y	323	--	Y	MBF-c2	MBF-c2	MBF-c2	MBF-c1	MBF-35
1775754_at	HIF1	Y	Y	324	Y	--	--	--	--	--	--
1773093_at	RKM1	Y	Y	325	Y	--	MBF-c2	MBF-c2	MBF-c2	MBF-c1	MBF-30
1772981_at	RTT107	Y	Y	326	--	--	both-c1	both-c1	both-c1	both-c1	both-26
1770219_at	CBF2	Y	Y	327	Y	Y	both-c1	both-c1	both-c2	both-c2	both-28
1779888_at	PRY2	Y	Y	328	--	Y	SBF-c1	SBF-c1	SBF-c1	SBF-c1	SBF-3
1776993_at	MNN1	Y	Y	329	--	--	both-c1	both-c1	both-c1	both-c1	both-2
1776763_at	CLN2	Y	Y	330	--	--	SBF-c1	SBF-c1	SBF-c1	SBF-c1	SBF-5
1773591_at	CLN1	Y	Y	331	--	--	both-c1	both-c1	both-c1	both-c1	both-12
1772968_at	SWE1	Y	Y	332	--	Y	both-c1	both-c1	both-c1	both-c1	both-30
1772330_at	ERD1	Y	Y	333	Y	--	--	--	--	--	--
1770184_at	CLB3	Y	Y	334	--	Y	--	--	--	--	--
1779509_at	HUA2	Y	Y	335	Y	--	MBF-c1	--	MBF-c1	--	--
1773129_at	RTT109	Y	Y	336	Y	Y	--	--	--	--	--
1769378_at	SEC53	Y	Y	337	Y	--	--	--	--	--	--
1772967_at	SPC110	Y	Y	338	--	--	MBF-c1	--	MBF-c2	--	MBF-59
1776793_at	CRH1	Y	Y	339	Y	Y	--	both-c2	--	both-c1	both-3
1775720_at	YOX1	Y	Y	340	--	Y	both-c1	both-c1	both-c1	both-c1	both-10
1775510_at	TOS2	Y	Y	341	--	--	--	--	--	--	--
1774337_at	SCW10	Y	Y	342	Y	Y	--	both-c2	--	both-c1	both-5
1772712_at	AXL2	Y	Y	343	--	Y	both-c1	both-c1	both-c1	both-c1	both-24
1778296_at	CSI2	Y	Y	344	--	Y	SBF-c1	SBF-c1	SBF-c1	SBF-c1	SBF-7
1776068_at	SVS1	Y	Y	345	--	Y	SBF-c1	SBF-c1	SBF-c1	SBF-c1	SBF-16
1779265_at	YBR071W	Y	Y	346	Y	Y	--	both-c2	--	both-c1	both-15
1776539_at	BUB3	Y	Y	347	--	Y	--	--	--	--	--
1775207_at	ASF2	Y	Y	348	--	Y	MBF-c1	MBF-c1	MBF-c2	MBF-c1	MBF-56
1777319_at	SPO16	Y	Y	349	--	--	MBF-c1	MBF-c1	MBF-c2	MBF-c1	MBF-6
1772248_at	VRG4	Y	Y	350	Y	Y	SBF-c2	SBF-c2	SBF-c2	SBF-c1	SBF-18
1779050_at	BBP1	Y	Y	351	--	Y	SBF-c1	SBF-c1	SBF-c2	SBF-c2	SBF-13
1774169_at	GAS1	Y	Y	352	--	Y	SBF-c2	SBF-c2	SBF-c2	SBF-c2	SBF-9
1775569_at	YMD8	Y	Y	353	--	Y	--	--	--	--	--
1780234_at	RIM13	Y	Y	354	--	Y	--	--	--	--	--
1777922_at	YNL300W	Y	Y	355	--	Y	SBF-c1	SBF-c1	SBF-c1	SBF-c1	SBF-15
1777207_at	CLB6	Y	Y	356	--	--	--	both-c2	--	both-c1	both-13
1774142_at	GIC2	Y	Y	357	Y	Y	--	both-c2	--	both-c1	both-14
1771125_at	PAD1	Y	Y	358	--	--	--	--	--	--	--
1777069_at	YMR166C	Y	Y	359	--	--	--	--	--	--	--
1772412_at	PMT2	Y	Y	360	--	--	SBF-c2	--	SBF-c2	--	--
1777509_at	CAF120	Y	Y	361	--	--	SBF-c2	--	SBF-c2	--	--
1778806_at	MSB2	Y	Y	362	--	--	SBF-c1	SBF-c1	SBF-c1	SBF-c1	SBF-8
1773182_at	HRP1	Y	Y	363	--	--	--	--	--	--	--
1777016_at	YBL081W	Y	Y	364	--	Y	--	--	--	--	--
1776417_at	CTR2	Y	Y	365	--	--	--	--	--	--	--
1772509_at	YEL007W	Y	Y	366	--	--	--	--	--	--	--
1769903_at	TUB4	Y	Y	367	--	Y	MBF-c2	MBF-c2	MBF-c2	MBF-c1	MBF-18
1775302_at	NUD1	Y	Y	368	--	Y	SBF-c2	--	SBF-c2	--	--
1779389_at	CTF19	Y	Y	369	--	--	--	--	--	--	--
1774394_at	TGL5	Y	Y	370	--	--	--	--	--	--	--
1775283_at	KAP122	Y	Y	371	--	--	--	--	--	--	--
1774678_at	HST2	Y	Y	372	--	--	--	--	--	--	--
1778359_at	SAM1	Y	Y	373	--	--	--	--	--	--	--
1778233_at	MMP1	Y	Y	374	--	--	--	--	--	--	--
1770144_at	GAS2	Y	Y	375	Y	--	--	--	--	--	--
1778151_at	DUG3	Y	Y	376	--	Y	--	--	--	--	--
1778106_x_at	YRF1-5	Y	Y	377	--	--	--	--	--	--	--
1778282_at	LEU4	Y	Y	378	--	--	--	--	--	--	--
1774348_at	YIP1	Y	Y	379	--	--	--	--	--	--	--
1774909_at	ECM18	Y	Y	380	--	--	--	--	--	--	--
1779195_at	CTF13	Y	Y	381	--	--	--	--	--	--	--
1774952_at	SUL2	Y	Y	382	--	--	--	--	--	--	--
1776947_at	MSL1	Y	Y	383	--	Y	--	--	--	--	--
1779866_at	YPS3	Y	Y	384	--	Y	SBF-c2	SBF-c2	SBF-c1	SBF-c1	SBF-4
1770834_at	MIF2	Y	Y	385	--	Y	MBF-c1	MBF-c1	MBF-c1	MBF-c1	MBF-50
1775083_at	APT2	Y	Y	386	--	--	--	--	--	--	--
1776857_at	LCB1	Y	Y	387	--	Y	--	--	--	--	--
1774192_at	PSK2	Y	Y	388	--	Y	--	--	--	--	--
1779351_at	YNL165W	Y	Y	389	Y	Y	--	--	--	--	--
1770865_at	PEA2	Y	Y	390	--	Y	--	--	--	--	--
1776745_at	CDC7	Y	Y	391	Y	Y	--	--	--	--	--
1776994_at	WBP1	Y	Y	392	--	--	--	--	--	--	--
1773449_at	AVT2	Y	Y	393	Y	Y	--	--	--	--	--
1776634_at	CSH1	Y	Y	394	--	--	--	--	--	--	--
1770864_at	RAD53	Y	Y	395	Y	Y	MBF-c1	MBF-c1	MBF-c1	MBF-c2	MBF-47
1777276_at	UBP9	Y	Y	396	--	--	--	--	--	--	--
1773989_at	GWT1	Y	Y	397	Y	--	--	--	--	--	--
1777240_at	RER1	Y	Y	398	--	Y	--	--	--	--	--
1779900_at	TOP2	Y	Y	399	Y	Y	MBF-c1	--	MBF-c1	--	--
1780054_at	ECO1	Y	Y	400	--	Y	--	--	--	--	--
1772854_at	ESC8	Y	Y	401	--	--	MBF-c1	MBF-c1	MBF-c1	MBF-c1	MBF-49
1773412_at	RFA1	Y	Y	402	Y	Y	MBF-c1	MBF-c1	MBF-c2	MBF-c1	MBF-33
1778961_at	IRR1	Y	Y	403	Y	Y	MBF-c1	MBF-c1	MBF-c1	MBF-c2	MBF-38
1774231_at	DUO1	Y	Y	404	--	--	--	--	--	--	--
1770357_at	MCM21	Y	Y	405	--	Y	--	--	--	--	--
1774171_at	GAB1	Y	Y	406	--	Y	--	--	--	--	--
1774156_at	FAR8	Y	Y	407	--	Y	--	--	--	--	--
1773057_at	SMC6	Y	Y	408	--	--	both-c1	both-c1	both-c2	both-c2	both-4
1769420_at	PDS5	Y	Y	409	Y	Y	MBF-c1	MBF-c1	MBF-c1	MBF-c2	MBF-44
1775030_at	ERP5	Y	Y	410	--	--	MBF-c1	MBF-c1	MBF-c1	MBF-c2	MBF-5
1775971_at	GAA1	Y	Y	411	--	--	--	--	--	--	--
1769703_at	PHS1	Y	Y	412	--	--	--	--	--	--	--
1775495_at	MCD1	Y	Y	413	--	Y	both-c1	both-c1	both-c2	both-c1	both-20
1775298_at	ERP3	Y	Y	414	Y	Y	MBF-c2	MBF-c2	MBF-c1	MBF-c2	MBF-36
1770448_at	CDC21	Y	Y	415	Y	--	MBF-c1	MBF-c1	MBF-c1	MBF-c1	MBF-39
1775263_at	CWH41	Y	Y	416	Y	--	--	--	--	--	--
1771566_at	ERP1	Y	Y	417	Y	Y	--	--	--	--	--
1772470_at	ALG2	Y	Y	418	--	Y	--	--	--	--	--
1771788_at	ERP2	Y	Y	419	--	Y	SBF-c1	--	SBF-c2	--	--
1776967_at	LPP1	Y	Y	420	Y	--	--	--	--	--	--
1778919_at	RNR1	Y	Y	421	--	--	both-c1	both-c1	both-c2	both-c2	both-9
1777456_at	YKL215C	Y	Y	422	--	Y	--	--	--	--	--
1777543_at	EMP24	Y	Y	423	Y	--	--	--	--	--	--
1772250_at	ERV25	Y	Y	424	--	--	MBF-c1	MBF-c1	MBF-c1	MBF-c1	MBF-58
1772249_at	ILM1	Y	Y	425	--	--	--	--	--	--	--
1773327_at	PFA4	Y	Y	426	Y	--	--	--	--	--	--
1779159_at	MPD1	Y	Y	427	Y	--	--	--	--	--	--
1770558_at	NSE4	Y	Y	428	Y	Y	MBF-c1	MBF-c1	MBF-c1	MBF-c2	MBF-8
1780240_at	RFA2	Y	Y	429	Y	--	MBF-c2	MBF-c2	MBF-c1	MBF-c2	MBF-62
1774042_at	SPC29	Y	Y	430	Y	Y	SBF-c1	SBF-c1	SBF-c2	SBF-c2	SBF-14
1770518_at	QRI1	Y	Y	431	--	Y	--	--	--	--	--
1773281_at	RAD54	Y	Y	432	Y	--	--	--	--	--	--
1773389_at	NAM2	Y	Y	433	--	Y	--	--	--	--	--
1769344_at	YLR050C	Y	Y	434	Y	--	--	--	--	--	--
1779217_at	ZIM17	Y	Y	435	--	Y	--	--	--	--	--
1773120_at	RAD51	Y	Y	436	--	Y	MBF-c2	MBF-c2	MBF-c1	MBF-c2	MBF-42
1776154_at	ALG14	Y	Y	437	Y	Y	both-c2	both-c2	both-c2	both-c2	both-16
1771081_at	ADK2	Y	Y	438	--	--	--	--	--	--	--
1772475_at	PMT5	Y	Y	439	Y	--	--	--	--	--	--
1771206_at	MCD4	Y	Y	440	--	--	--	--	--	--	--
1769685_at	EUG1	Y	Y	441	Y	--	--	--	--	--	--
1778485_at	YLR326W	Y	Y	442	Y	--	--	--	--	--	--
1769336_at	SPC98	Y	Y	443	--	--	--	--	--	--	--
1776502_at	RTT105	Y	Y	444	Y	Y	--	--	--	--	--
1771931_at	KAR3	Y	Y	445	--	Y	--	--	--	--	--
1776860_at	GRX6	Y	Y	446	--	--	MBF-c1	MBF-c1	MBF-c1	MBF-c2	MBF-37
1770429_at	MSB4	Y	Y	447	--	Y	--	--	--	--	--
1780031_at	DFG5	Y	Y	448	Y	Y	--	--	--	--	--
1779459_at	YCS4	Y	Y	449	Y	Y	--	--	--	--	--
1779398_at	LTE1	Y	Y	450	--	Y	--	--	--	--	--
1769602_at	SHE1	Y	Y	451	--	Y	--	--	--	--	--
1776529_at	SPC105	Y	Y	452	Y	Y	SBF-c1	SBF-c1	SBF-c2	SBF-c2	SBF-27
1769443_at	PLM2	Y	Y	453	--	Y	--	--	--	--	--
1774947_at	TOS4	Y	Y	454	--	Y	SBF-c1	SBF-c1	SBF-c2	SBF-c2	SBF-12
1777007_at	HSL1	Y	Y	455	Y	Y	both-c1	both-c1	both-c2	both-c1	both-29
1773256_at	YMR144W	Y	Y	456	Y	Y	both-c1	both-c1	both-c2	both-c2	both-32
1779841_at	RFA3	Y	Y	457	Y	Y	both-c2	both-c2	both-c2	both-c2	both-33
1779735_at	DPB3	Y	Y	458	--	--	--	--	--	--	--
1773949_at	DUN1	Y	Y	459	Y	Y	MBF-c2	MBF-c2	MBF-c1	MBF-c2	MBF-51
1772255_at	YNK1	Y	Y	460	Y	Y	--	--	--	--	--
1772612_at	BUB1	Y	Y	461	--	--	--	--	--	--	--
1773853_at	LAC1	Y	Y	462	--	--	--	--	--	--	--
1779133_at	KEL2	Y	Y	463	--	Y	--	--	--	--	--
1772793_at	HCM1	Y	Y	464	Y	Y	both-c2	both-c2	both-c2	both-c2	both-6
1770120_at	YJL016W	Y	Y	465	--	Y	--	--	--	--	--
1778995_at	DIG2	Y	Y	466	Y	--	--	--	--	--	--
1777665_at	RAD17	Y	Y	467	--	--	MBF-c1	--	MBF-c1	--	--
1774822_at	CTF3	Y	Y	468	--	Y	--	--	--	--	--
1773166_at	YDR307W	Y	Y	469	--	--	--	--	--	--	--
1771470_at	YMR010W	Y	Y	470	--	Y	--	--	--	--	--
1771736_at	PMT1	Y	Y	471	--	--	--	--	--	--	--
1771591_at	SUR2	Y	Y	472	Y	--	both-c2	both-c2	both-c2	both-c2	both-27
1778004_at	PAC11	Y	Y	473	Y	--	--	--	--	--	--
1779668_at	YDR115W	Y	Y	474	Y	--	--	--	--	--	--
1779526_at	YOR114W	Y	Y	475	Y	Y	both-c2	both-c2	both-c2	both-c2	both-25
1776884_at	YPR063C	Y	Y	476	--	--	--	--	--	--	--
1779079_at	YHC3	Y	Y	477	Y	Y	--	--	--	--	--
1772617_at	GPI16	Y	Y	478	--	--	--	--	--	--	--
1771840_at	YEL047C	Y	Y	479	--	--	--	--	--	--	--
1771627_at	COS6	Y	Y	480	Y	--	--	--	--	--	--
1778832_at	YIR042C	Y	Y	481	--	--	--	--	--	--	--
1775003_at	YPL041C	Y	Y	482	--	--	--	--	--	--	--
1779112_at	HEM13	Y	Y	483	--	--	--	--	--	--	--
1772534_s_at	YHR214W;YAR066W	Y	Y	484	--	--	--	--	--	--	--
1774729_at	YBR241C	Y	Y	485	--	--	--	--	--	--	--
1774944_s_at	MPH2	Y	Y	486	--	--	--	--	--	--	--
1777999_at	YJR061W	Y	Y	487	--	--	--	--	--	--	--
1779081_at	CSE4	Y	Y	488	--	Y	SBF-c1	--	SBF-c2	--	--
1770459_at	COS10	Y	Y	489	--	--	--	--	--	--	--
1771997_at	YGL185C	Y	Y	490	--	Y	--	--	--	--	--
1769554_at	LPX1	Y	Y	491	Y	--	--	--	--	--	--
1773382_at	YFR018C	Y	Y	492	--	--	--	--	--	--	--
1777128_at	YGR153W	Y	Y	493	--	Y	--	--	--	--	--
1773710_at	YJR116W	Y	Y	494	Y	--	--	--	--	--	--
1774860_at	DPM1	Y	Y	495	--	--	--	--	--	--	--
1770791_at	YIF1	Y	Y	496	--	--	MBF-c2	MBF-c2	MBF-c1	MBF-c2	MBF-34
1777857_at	YPL014W	Y	Y	497	Y	Y	--	--	--	--	--
1777092_at	RNH70	Y	Y	498	Y	--	--	--	--	--	--
1776399_at	MGS1	Y	Y	499	--	--	--	--	--	--	--
1777271_at	PEX11	Y	Y	500	--	--	--	--	--	--	--
1771896_at	SSU1	Y	Y	501	--	--	--	--	--	--	--
1770374_at	PMT3	Y	Y	502	Y	--	--	--	--	--	--
1778223_at	YAT1	Y	Y	503	--	--	--	--	--	--	--
1771724_at	FLC2	Y	Y	504	--	--	--	--	--	--	--
1775489_at	YNL181W	Y	Y	505	--	--	--	--	--	--	--
1776413_at	SPP41	Y	Y	506	--	Y	--	--	--	--	--
1777903_at	PHO90	Y	Y	507	--	--	--	--	--	--	--
1771655_at	SIR4	Y	Y	508	--	--	--	--	--	--	--
1776180_at	SRP102	Y	Y	509	--	Y	--	--	--	--	--
1776391_at	MSB1	Y	Y	510	--	--	--	--	--	--	--
1779760_at	GDT1	Y	Y	511	Y	--	--	--	--	--	--
1775542_at	RDS2	Y	Y	512	--	--	--	--	--	--	--
1769500_at	DAM1	Y	Y	513	--	--	--	--	--	--	--
1777689_at	SLY41	Y	Y	514	--	--	--	--	--	--	--
1774715_at	PFK27	Y	Y	515	--	--	--	--	--	--	--
1772594_at	TCB2	Y	Y	516	--	--	--	--	--	--	--
1779539_at	EMP70	Y	Y	517	--	--	--	--	--	--	--
1770183_at	YJL193W	Y	Y	518	--	Y	--	--	--	--	--
1778228_at	YCR043C	Y	Y	519	--	Y	--	--	--	--	--
1770134_at	YBL095W	Y	Y	520	Y	--	--	--	--	--	--
1772400_at	SEC14	Y	Y	521	--	Y	--	--	--	--	--
1769570_at	MNN10	Y	Y	522	--	Y	--	--	--	--	--
1779365_at	MDM1	Y	Y	523	--	--	--	--	--	--	--
1771302_at	YOR246C	Y	Y	524	--	Y	SBF-c1	--	SBF-c1	--	--
1773646_at	LRG1	Y	Y	525	--	Y	--	--	--	--	--
1776092_at	GEA1	Y	Y	526	--	--	--	--	--	--	--
1780243_at	KEX2	Y	Y	527	--	--	--	--	--	--	--
1779373_at	POC4	Y	Y	528	--	Y	--	--	--	--	--
1772505_at	YGL101W	Y	Y	529	--	--	--	--	--	--	--
1769799_at	LCB3	Y	Y	530	Y	--	--	--	--	--	--
1771731_at	ECM30	Y	Y	531	--	Y	--	--	--	--	--
1772207_at	APL3	Y	Y	532	--	Y	--	--	--	--	--
1778850_at	BOI1	Y	Y	533	--	Y	--	--	--	--	--
1777669_at	YLR042C	Y	Y	534	--	--	--	--	--	--	--
1771897_at	RHO1	Y	Y	535	--	Y	--	--	--	--	--
1775889_at	SNF5	Y	Y	536	--	--	--	--	--	--	--
1778091_at	GPI11	Y	Y	537	--	Y	--	--	--	--	--
1770637_at	UIP5	Y	Y	538	--	Y	--	--	--	--	--
1774513_at	MNN11	Y	Y	539	--	Y	--	--	--	--	--
1771978_at	GCN5	Y	Y	540	--	--	--	--	--	--	--
1779815_at	TEL2	Y	Y	541	--	Y	--	--	--	--	--
1774196_at	ESP1	Y	Y	542	--	--	--	--	--	--	--
1775458_at	CIK1	Y	Y	543	--	Y	--	--	--	--	--
1775759_at	KTR3	Y	Y	544	--	--	--	--	--	--	--
1770725_at	CIN8	Y	Y	545	--	Y	--	--	--	--	--
1774807_at	GGA2	Y	Y	546	--	--	--	--	--	--	--
1771926_at	FKH2	Y	Y	547	--	Y	--	--	--	--	--
1779003_at	CDC14	Y	Y	548	--	Y	--	--	--	--	--
1772165_at	SGO1	Y	Y	549	--	--	--	--	--	--	--
1770928_at	YCG1	Y	Y	550	--	Y	--	--	--	--	--
1775235_at	HTA2	Y	Y	551	--	Y	SBF-c1	SBF-c1	SBF-c2	SBF-c2	SBF-25
1777647_s_at	HTA1	Y	Y	552	--	--	SBF-c1	SBF-c1	SBF-c2	SBF-c2	SBF-24
1772407_at	YIP3	Y	Y	553	--	Y	--	--	--	--	--
1772627_at	CLB4	Y	Y	554	--	Y	--	--	--	--	--
1776711_at	SMI1	Y	Y	555	--	--	--	--	--	--	--
1778999_at	NAM8	Y	Y	556	--	--	--	--	--	--	--
1777387_at	SFB3	Y	Y	557	--	Y	--	--	--	--	--
1774627_at	PMI40	Y	Y	558	Y	--	SBF-c2	SBF-c2	SBF-c2	SBF-c2	SBF-34
1769576_at	AIM34	Y	Y	559	--	Y	--	--	--	--	--
1773766_at	GAS3	Y	Y	560	--	--	--	--	--	--	--
1772032_at	DSN1	Y	Y	561	--	--	--	--	--	--	--
1776088_at	NRM1	Y	Y	562	--	--	SBF-c1	SBF-c1	SBF-c2	SBF-c2	SBF-19
1775924_at	HOS3	Y	Y	563	--	Y	--	--	--	--	--
1776403_at	IST2	Y	Y	564	--	--	--	--	--	--	--
1773899_at	KIP1	Y	Y	565	Y	Y	--	--	--	--	--
1779402_at	ALG5	Y	Y	566	--	Y	--	--	--	--	--
1774342_at	MYO2	Y	Y	567	--	--	--	--	--	--	--
1769850_at	HHO1	Y	Y	568	Y	Y	SBF-c1	SBF-c1	SBF-c2	SBF-c2	SBF-28
1770453_at	SPC34	Y	Y	569	Y	--	--	--	--	--	--
1777846_at	HTB2	Y	Y	570	--	--	SBF-c1	SBF-c1	SBF-c2	SBF-c2	SBF-23
1776404_at	TFC6	Y	Y	571	--	Y	--	--	--	--	--
1773124_at	YDR179W-A	Y	Y	572	--	Y	--	--	--	--	--
1771975_at	BUB2	Y	Y	573	--	Y	--	--	--	--	--
1777141_at	PSR2	Y	Y	574	--	--	--	--	--	--	--
1780099_at	WHI3	Y	Y	575	--	Y	--	--	--	--	--
1777342_at	TUP1	Y	Y	576	--	--	--	--	--	--	--
1769731_at	EXG2	Y	Y	577	Y	--	--	--	--	--	--
1769341_at	SBH1	Y	Y	578	Y	--	--	--	--	--	--
1778345_at	INP2	Y	Y	579	Y	Y	--	--	--	--	--
1777130_at	FKH1	Y	Y	580	--	Y	--	--	--	--	--
1776021_at	HTZ1	Y	Y	581	--	Y	SBF-c1	SBF-c1	SBF-c2	SBF-c1	SBF-28
1779350_at	SPC25	Y	Y	582	Y	Y	--	--	--	--	--
1777856_at	PAU17	Y	Y	583	Y	--	--	--	--	--	--
1772646_at	GTT3	Y	Y	584	Y	--	--	--	--	--	--
1772055_at	VHS1	Y	Y	585	--	Y	--	--	--	--	--
1780233_at	HTA1	Y	Y	586	--	--	--	--	--	--	--
1777670_at	NHP6B	Y	Y	587	--	--	--	--	--	--	--
1776556_at	NDD1	Y	Y	588	Y	Y	SBF-c1	SBF-c1	SBF-c2	SBF-c2	SBF-32
1777041_at	FIR1	Y	Y	589	Y	--	--	--	--	--	--
1779045_at	SRL1	Y	Y	590	--	Y	SBF-c1	SBF-c1	SBF-c2	SBF-c2	SBF-35
1778486_at	SIM1	Y	Y	591	Y	Y	SBF-c2	--	SBF-c2	--	--
1772529_at	LDB16	Y	Y	592	--	Y	--	--	--	--	--
1775195_at	VID22	Y	Y	593	--	Y	--	--	--	--	--
1773924_at	REC107	Y	Y	594	--	--	--	--	--	--	--
1774461_at	YBR090C	Y	Y	595	--	--	--	--	--	--	--
1778145_at	RRM3	Y	Y	596	--	--	--	--	--	--	--
1772533_at	TBF1	Y	Y	597	--	--	--	--	--	--	--
1775663_at	ECM17	Y	Y	598	--	Y	--	--	--	--	--
1772070_at	VAC17	Y	Y	599	--	Y	--	--	--	--	--
1774859_at	MET6	Y	Y	600	--	--	--	--	--	--	--
1772232_at	YLR179C	Y	Y	601	--	--	--	--	--	--	--
1779051_at	CDC11	Y	Y	602	Y	--	--	--	--	--	--
1777440_at	FLC3	Y	Y	603	--	--	--	--	--	--	--
1776611_at	YBL071C-B	Y	Y	604	--	Y	--	--	--	--	--
1770532_at	MET17	Y	Y	605	--	Y	--	--	--	--	--
1770319_at	MET10	Y	Y	606	--	Y	--	--	--	--	--
1772876_at	STT3	Y	Y	607	--	Y	--	--	--	--	--
1778691_at	SMD1	Y	Y	608	--	--	--	--	--	--	--
1773675_at	MXR1	Y	Y	609	--	--	--	--	--	--	--
1772416_at	MNT2	Y	Y	610	--	--	--	--	--	--	--
1771824_at	ICY2	Y	Y	611	Y	--	--	--	--	--	--
1776603_at	ILV1	Y	Y	612	--	--	--	--	--	--	--
1780188_at	FLR1	Y	Y	613	--	--	--	--	--	--	--
1775012_at	KIP3	Y	Y	614	Y	Y	--	--	--	--	--
1769638_at	YNL095C	Y	Y	615	--	--	--	--	--	--	--
1778267_at	DCI1	Y	Y	616	--	--	--	--	--	--	--
1774710_at	YMC2	Y	Y	617	--	--	--	--	--	--	--
1772753_at	WHI5	Y	Y	618	--	--	--	--	--	--	--
1772583_s_at	NHP6B	Y	Y	619	--	--	--	--	--	--	--
1778317_at	ADH4	Y	Y	620	--	--	--	--	--	--	--
1770281_at	ANP1	Y	Y	621	--	--	--	--	--	--	--
1772891_at	EAR1	Y	Y	622	--	--	--	--	--	--	--
1770816_at	ORC1	Y	Y	623	--	Y	--	--	--	--	--
1769368_at	SNF2	Y	Y	624	Y	--	--	--	--	--	--
1777138_at	ASK1	Y	Y	625	--	--	--	--	--	--	--
1779198_at	MPD2	Y	Y	626	--	--	--	--	--	--	--
1774093_at	AVT1	Y	Y	627	--	--	--	--	--	--	--
1771863_at	GNA1	Y	Y	628	--	Y	--	--	--	--	--
1777749_at	GPI13	Y	Y	629	Y	--	--	--	--	--	--
1770044_at	TUB3	Y	Y	630	--	--	--	--	--	--	--
1773580_at	CWP2	Y	Y	631	Y	Y	--	--	--	--	--
1778756_at	STU2	Y	Y	632	Y	Y	SBF-c2	SBF-c2	SBF-c2	SBF-c2	SBF-26
1775541_at	HHT2	Y	Y	633	--	Y	SBF-c1	SBF-c1	SBF-c2	SBF-c2	SBF-31
1773623_at	WSC2	Y	Y	634	Y	--	SBF-c1	SBF-c1	SBF-c2	SBF-c2	SBF-17
1773491_at	SRS2	Y	Y	635	Y	Y	--	--	--	--	--
1773019_at	HHT1	Y	Y	636	--	Y	--	--	--	--	--
1773253_at	FIN1	Y	Y	637	--	--	--	--	--	--	--
1772986_at	MFB1	Y	Y	638	--	Y	--	--	--	--	--
1769932_at	BTT1	Y	Y	639	--	--	--	--	--	--	--
1778155_at	YJL118W	Y	Y	640	Y	Y	--	--	--	--	--
1776125_at	GIC1	Y	Y	641	--	--	--	--	--	--	--
1775738_at	YBR184W	Y	Y	642	--	--	--	--	--	--	--
1775432_at	CDC42	Y	Y	643	--	Y	--	--	--	--	--
1774050_at	OST5	Y	Y	644	Y	--	--	--	--	--	--
1778433_at	AFI1	Y	Y	645	--	--	--	--	--	--	--
1775347_at	PNP1	Y	Y	646	Y	Y	--	--	--	--	--
1773379_at	YLL032C	Y	Y	647	--	--	--	--	--	--	--
1773194_at	TIM18	Y	Y	648	Y	Y	--	--	--	--	--
1769350_at	VIK1	Y	Y	649	--	--	--	--	--	--	--
1770542_at	CIS3	Y	Y	650	Y	Y	SBF-c2	--	SBF-c2	--	--
1778222_at	TUB1	Y	Y	651	Y	--	--	--	--	--	--
1773992_at	TUB2	Y	Y	652	Y	--	--	--	--	--	--
1777971_at	PGM1	Y	Y	653	--	Y	SBF-c2	SBF-c2	SBF-c2	SBF-c2	SBF-10
1776315_at	DFM1	Y	Y	654	--	Y	--	--	--	--	--
1774550_at	ISC1	Y	Y	655	--	Y	--	--	--	--	--
1773123_at	ALG7	Y	Y	656	Y	Y	--	--	--	--	--
1770238_at	MPS1	Y	Y	657	--	--	--	--	--	--	--
1770744_at	UGP1	Y	Y	658	Y	Y	--	--	--	--	--
1769626_at	YMR291W	Y	Y	659	--	Y	--	--	--	--	--
1778968_at	YNL176C	Y	Y	660	--	--	--	--	--	--	--
1776483_at	BUD3	Y	Y	661	Y	Y	--	--	--	--	--
1771057_at	RCE1	Y	Y	662	Y	Y	--	--	--	--	--
1775634_at	CDC3	Y	Y	663	--	Y	--	--	--	--	--
1778426_s_at	HHF1	Y	Y	664	--	Y	both-c1	SBF-c1	both-c2	SBF-c2	SBF-33
1774469_at	YDR089W	Y	Y	665	Y	--	--	--	--	--	--
1776781_at	DAD1	Y	Y	666	--	Y	--	--	--	--	--
1778777_at	ECM33	Y	Y	667	Y	Y	SBF-c2	--	SBF-c2	--	--
1778368_at	YHP1	Y	Y	668	Y	Y	--	--	--	--	--
1772227_at	GLG2	Y	Y	669	Y	Y	--	--	--	--	--
1777859_at	CSM1	Y	Y	670	--	Y	--	--	--	--	--
1777807_at	MAD3	Y	Y	671	--	Y	--	--	--	--	--
1771117_at	SNG1	Y	Y	672	--	--	--	--	--	--	--
1770193_at	SGS1	Y	Y	673	Y	Y	--	--	--	--	--
1778147_at	LAS21	Y	Y	674	--	Y	--	--	--	--	--
1773966_at	YPT53	Y	Y	675	--	Y	--	--	--	--	--
1778144_at	MET13	Y	Y	676	--	Y	--	--	--	--	--
1771388_at	DIF1	Y	Y	677	Y	Y	--	--	--	--	--
1770098_at	PGA3	Y	Y	678	--	--	--	--	--	--	--
1771951_at	YJL144W	Y	Y	679	--	Y	--	--	--	--	--
1770760_at	YGR168C	Y	Y	680	--	--	--	--	--	--	--
1780177_at	GAS5	Y	Y	681	--	--	--	--	--	--	--
1771980_at	HOT13	Y	Y	682	Y	Y	--	--	--	--	--
1771292_at	HTB1	Y	Y	683	--	--	SBF-c1	SBF-c1	SBF-c2	SBF-c2	SBF-22
1770156_at	CRP1	Y	Y	684	--	--	--	--	--	--	--
1776006_at	YGL188C-A	Y	Y	685	--	--	--	--	--	--	--
1769564_at	UME6	Y	Y	686	--	Y	--	--	--	--	--
1778203_at	PNS1	Y	Y	687	--	--	--	--	--	--	--
1770423_at	ARF3	Y	Y	688	--	Y	--	--	--	--	--
1778792_at	SGF11	Y	Y	689	--	--	--	--	--	--	--
1775002_at	LOT5	Y	Y	690	--	--	--	--	--	--	--
1779236_at	HAP2	Y	Y	691	--	--	--	--	--	--	--
1778733_at	PAF1	Y	Y	692	--	Y	--	--	--	--	--
1776704_at	TFA1	Y	Y	693	--	--	--	--	--	--	--
1771568_at	UBP13	Y	Y	694	--	Y	--	--	--	--	--
1775610_s_at	HMLALPHA2	Y	Y	695	--	--	--	--	--	--	--
1780030_at	YER077C	Y	Y	696	--	--	--	--	--	--	--
1771799_at	SAC3	Y	Y	697	--	--	--	--	--	--	--
1773529_at	PHO87	Y	Y	698	--	Y	--	--	--	--	--
1775450_at	YLR301W	Y	Y	699	--	Y	--	--	--	--	--
1776260_at	LGE1	Y	Y	700	Y	--	--	--	--	--	--
1769654_at	SWP82	Y	Y	701	Y	--	--	--	--	--	--
1776143_at	STH1	Y	Y	702	--	Y	--	--	--	--	--
1769591_at	NUP60	Y	Y	703	--	--	--	--	--	--	--
1779538_at	NUP100	Y	Y	704	--	--	--	--	--	--	--
1776607_at	SEC6	Y	Y	705	--	Y	--	--	--	--	--
1769908_at	YPT6	Y	Y	706	--	Y	--	--	--	--	--
1774080_at	PGM3	Y	Y	707	--	--	--	--	--	--	--
1771714_at	CDC55	Y	Y	708	--	--	--	--	--	--	--
1770424_at	PDR1	Y	Y	709	--	--	--	--	--	--	--
1779422_at	NTA1	Y	Y	710	--	--	--	--	--	--	--
1775605_at	PUS6	Y	Y	711	--	--	--	--	--	--	--
1771172_at	NMA1	Y	Y	712	--	--	--	--	--	--	--
1773484_at	REB1	Y	Y	713	--	--	--	--	--	--	--
1778704_at	GTR1	Y	Y	714	--	--	--	--	--	--	--
1770430_at	OSH7	Y	Y	715	--	Y	--	--	--	--	--
1771253_at	YOR022C	Y	Y	716	--	--	--	--	--	--	--
1776054_at	VHR1	Y	Y	717	--	Y	--	--	--	--	--
1777561_at	FMP43	Y	Y	718	--	--	--	--	--	--	--
1771505_at	YCR090C	Y	Y	719	--	Y	--	--	--	--	--
1773953_at	PDX1	Y	Y	720	--	Y	--	--	--	--	--
1775334_at	RRN10	Y	Y	721	--	Y	--	--	--	--	--
1778125_at	YEL025C	Y	Y	722	--	--	--	--	--	--	--
1771076_at	MNP1	Y	Y	723	--	--	--	--	--	--	--
1774324_at	YCK1	Y	Y	724	--	Y	--	--	--	--	--
1775532_at	NHP6A	Y	Y	725	--	Y	--	--	--	--	--
1777381_at	IXR1	Y	Y	726	--	Y	--	--	--	--	--
1776919_at	HEK2	Y	Y	727	--	--	--	--	--	--	--
1777495_at	AST1	Y	Y	728	--	Y	--	--	--	--	--
1775712_at	PET8	Y	Y	729	--	--	--	--	--	--	--
1778790_at	MIP1	Y	Y	730	--	Y	--	--	--	--	--
1779810_at	TCM62	Y	Y	731	--	--	--	--	--	--	--
1778795_at	MDM34	Y	Y	732	--	--	--	--	--	--	--
1773922_at	ISA2	Y	Y	733	--	--	--	--	--	--	--
1777937_at	YMR194C-B	Y	Y	734	--	Y	--	--	--	--	--
1770913_at	YGR240C-A	Y	Y	735	Y	Y	--	--	--	--	--
1775480_at	CAR2	Y	Y	736	--	--	--	--	--	--	--
1778739_at	SFG1	Y	Y	737	Y	--	--	--	--	--	--
1770773_at	PUT3	Y	Y	738	--	--	--	--	--	--	--
1775250_at	ISD11	Y	Y	739	--	--	--	--	--	--	--
1771935_at	EKI1	Y	Y	740	--	--	--	--	--	--	--
1774592_at	SPS4	Y	Y	741	--	--	--	--	--	--	--
1771644_at	HRT1	Y	Y	742	--	--	--	--	--	--	--
1776731_at	TFC1	Y	Y	743	--	--	--	--	--	--	--
1777258_at	BDF2	Y	Y	744	--	--	--	--	--	--	--
1780062_at	MLP2	Y	Y	745	--	Y	--	--	--	--	--
1779107_at	FES1	Y	Y	746	--	Y	--	--	--	--	--
1771772_at	ABC1	Y	Y	747	--	Y	--	--	--	--	--
1771776_at	CCL1	Y	Y	748	--	Y	--	--	--	--	--
1778838_at	ALY1	Y	Y	749	--	Y	--	--	--	--	--
1769562_at	TRS31	Y	Y	750	--	--	--	--	--	--	--
1777362_at	AHC1	Y	Y	751	--	--	--	--	--	--	--
1776841_at	TRP2	Y	Y	752	--	Y	--	--	--	--	--
1779774_at	IRC20	Y	Y	753	--	--	--	--	--	--	--
1779789_at	PDR5	Y	Y	754	--	--	--	--	--	--	--
1770114_at	TFB3	Y	Y	755	--	--	--	--	--	--	--
1776983_at	APC1	Y	Y	756	--	Y	--	--	--	--	--
1774601_at	YLR057W	Y	Y	757	--	--	--	--	--	--	--
1778146_at	OCA2	Y	Y	758	--	--	--	--	--	--	--
1776773_at	SNQ2	Y	Y	759	--	Y	--	--	--	--	--
1771525_at	CBK1	Y	Y	760	--	--	--	--	--	--	--
1778330_at	OSM1	Y	Y	761	--	--	--	--	--	--	--
1776473_at	SEC9	Y	Y	762	--	--	--	--	--	--	--
1772610_at	PBY1	Y	Y	763	--	Y	--	--	--	--	--
1776372_at	APS1	Y	Y	764	--	--	--	--	--	--	--
1778477_at	TPM2	Y	Y	765	--	Y	--	--	--	--	--
1774645_at	YDR003W-A	Y	Y	766	--	--	--	--	--	--	--
1778177_at	MIG1	Y	Y	767	--	--	--	--	--	--	--
1778638_at	TAM41	Y	Y	768	--	--	--	--	--	--	--
1774069_at	YOR097C	Y	Y	769	Y	Y	--	--	--	--	--
1769874_at	NCA2	Y	Y	770	--	--	--	--	--	--	--
1778728_at	RCR2	Y	Y	771	--	--	--	--	--	--	--
1775006_at	HXT4	Y	Y	772	Y	--	--	--	--	--	--
1773354_at	MDM38	Y	Y	773	--	--	--	--	--	--	--
1769528_at	AIM18	Y	Y	774	--	--	--	--	--	--	--
1769773_at	YDL176W	Y	Y	775	--	Y	--	--	--	--	--
1776019_at	SLM5	Y	Y	776	--	--	--	--	--	--	--
1771137_at	VPS38	Y	Y	777	Y	Y	--	--	--	--	--
1776959_at	CDC10	Y	Y	778	--	--	--	--	--	--	--
1770139_at	TCB3	Y	Y	779	--	--	--	--	--	--	--
1771526_at	COX11	Y	Y	780	Y	--	--	--	--	--	--
1776651_at	ECM9	Y	Y	781	--	--	--	--	--	--	--
1773413_at	NUM1	Y	Y	782	--	Y	--	--	--	--	--
1773102_at	SHE2	Y	Y	783	--	--	--	--	--	--	--
1774629_at	YPK1	Y	Y	784	--	--	--	--	--	--	--
1773973_at	BUD8	Y	Y	785	Y	Y	--	--	--	--	--
1778686_at	TPO4	Y	Y	786	--	--	--	--	--	--	--
1779317_at	HNT2	Y	Y	787	--	Y	--	--	--	--	--
1776285_at	PUT4	Y	Y	788	--	--	--	--	--	--	--
1776654_at	ITT1	Y	Y	789	--	--	--	--	--	--	--
1773267_at	NUF2	Y	Y	790	Y	Y	--	--	--	--	--
1769973_at	CLB1	Y	Y	791	Y	Y	--	--	--	--	--
1776774_at	CLB2	Y	Y	792	Y	Y	--	--	--	--	--
1775884_at	RAX2	Y	Y	793	Y	Y	--	--	--	--	--
1769519_at	CWP1	Y	Y	794	--	Y	--	--	--	--	--
1778184_at	YOL114C	Y	Y	795	--	Y	--	--	--	--	--
1779134_at	SUR7	Y	Y	796	--	--	--	--	--	--	--
1773866_at	PET123	Y	Y	797	--	--	--	--	--	--	--
1779490_at	SML1	Y	Y	798	--	--	--	--	--	--	--
1776978_at	YLR290C	Y	Y	799	Y	Y	--	--	--	--	--
1779586_at	MOB1	Y	Y	800	--	--	--	--	--	--	--
1778753_at	YMR001C-A	Y	Y	801	--	--	--	--	--	--	--
1778100_at	IRC8	Y	Y	802	Y	--	--	--	--	--	--
1776407_at	ALK1	Y	Y	803	Y	--	--	--	--	--	--
1778124_at	YSC83	Y	Y	804	--	--	--	--	--	--	--
1779333_at	MMR1	Y	Y	805	--	--	--	--	--	--	--
1778194_at	CHS2	Y	Y	806	--	--	--	--	--	--	--
1778682_at	ASE1	Y	Y	807	--	--	--	--	--	--	--
1776290_at	AIM20	Y	Y	808	--	Y	--	--	--	--	--
1769834_at	HST3	Y	Y	809	Y	--	--	--	--	--	--
1775593_at	CDC5	Y	Y	810	Y	--	--	--	--	--	--
1771312_at	ACE2	Y	Y	811	Y	--	--	--	--	--	--
1770349_at	SWI5	Y	Y	812	Y	--	--	--	--	--	--
1771561_at	YPL141C	Y	Y	813	--	--	--	--	--	--	--
1771460_at	RSB1	Y	Y	814	--	--	--	--	--	--	--
1772104_at	YMR1	Y	Y	815	--	--	--	--	--	--	--
1775066_at	DCS2	Y	Y	816	--	--	--	--	--	--	--
1777463_at	SPG5	Y	Y	817	--	--	--	--	--	--	--
1771393_at	YFR039C	Y	Y	818	--	Y	--	--	--	--	--
1773071_at	TPO3	Y	Y	819	--	Y	--	--	--	--	--
1779584_at	IQG1	Y	Y	820	--	--	--	--	--	--	--
1777701_at	HOF1	Y	Y	821	Y	--	--	--	--	--	--
1775937_at	YMR030W-A	Y	Y	822	--	--	--	--	--	--	--
1779276_at	SRC1	Y	Y	823	Y	--	--	--	--	--	--
1770892_at	YBR138C	Y	Y	824	Y	--	--	--	--	--	--
1775640_at	BUD4	Y	Y	825	Y	--	--	--	--	--	--
1771977_at	YBR085C-A	Y	Y	826	--	--	--	--	--	--	--
1779279_at	MYO1	Y	Y	827	--	--	--	--	--	--	--
1774871_at	YMR148W	Y	Y	828	--	--	--	--	--	--	--
1778545_at	CIS1	Y	Y	829	--	Y	--	--	--	--	--
1778295_at	PEX22	Y	Y	830	--	Y	--	--	--	--	--
1771040_at	ATG26	Y	Y	831	--	Y	--	--	--	--	--
1773531_at	RHO4	Y	Y	832	--	--	--	--	--	--	--
1771109_at	WSC4	Y	Y	833	Y	Y	--	--	--	--	--
1776643_at	BNS1	Y	Y	834	--	--	--	--	--	--	--
1769448_at	SPO12	Y	Y	835	--	--	--	--	--	--	--
1776525_at	KIN3	Y	Y	836	--	--	--	--	--	--	--
1775262_at	CDC20	Y	Y	837	--	--	--	--	--	--	--
1777318_at	YML119W	Y	Y	838	--	--	--	--	--	--	--
1770626_at	DBF2	Y	Y	839	--	--	--	--	--	--	--
1776812_at	NBA1	Y	Y	840	--	--	--	--	--	--	--
1774779_at	YPT31	Y	Y	841	--	--	--	--	--	--	--
1773805_at	YJR098C	Y	Y	842	--	Y	--	--	--	--	--
1774112_at	KIP2	Y	Y	843	--	--	--	--	--	--	--
1776958_at	YNL058C	Y	Y	844	--	--	--	--	--	--	--
1779972_at	NCE102	Y	Y	845	--	--	--	--	--	--	--
1775023_at	YJR003C	Y	Y	846	Y	--	--	--	--	--	--
1771520_at	PGA2	Y	Y	847	--	--	--	--	--	--	--
1774056_at	YMR031C	Y	Y	848	Y	Y	--	--	--	--	--
1775919_at	ENT3	Y	Y	849	--	--	--	--	--	--	--
1772729_at	SRO7	Y	Y	850	--	--	--	--	--	--	--
1774326_at	MEF2	Y	Y	851	--	--	--	--	--	--	--
1769798_at	YGL036W	Y	Y	852	--	--	--	--	--	--	--
1776879_at	NEO1	Y	Y	853	--	Y	--	--	--	--	--
1779493_at	REV1	Y	Y	854	--	--	--	--	--	--	--
1774864_at	VTI1	Y	Y	855	--	--	--	--	--	--	--
1769967_at	RBK1	Y	Y	856	--	--	--	--	--	--	--
1772030_at	ASH1	Y	N	--	--	--	--	--	--	--	--
1774960_at	NCA3	Y	N	--	--	--	--	--	--	--	--
1778541_at	PCL9	Y	N	--	--	--	--	--	--	--	--
1770307_at	PST1	Y	N	--	--	--	--	--	--	--	--
1774824_at	YLR194C	Y	N	--	--	--	--	--	--	--	--
1769657_at	DSE3	Y	N	--	--	--	--	--	--	--	--
1778003_at	NIS1	Y	N	--	--	--	--	--	--	--	--
1776583_at	FIT2	Y	N	--	--	--	--	--	--	--	--
1772556_at	PIR1	Y	N	--	--	--	--	--	--	--	--
1773066_at	CYK3	Y	N	--	--	--	--	--	--	--	--
1777945_at	TPO2	Y	N	--	--	--	--	--	--	--	--
1779010_at	SIC1	Y	N	--	--	--	--	--	--	--	--
1769988_at	DSE4	Y	N	--	--	--	--	--	--	--	--
1774263_at	EGT2	Y	N	--	--	--	--	--	--	--	--
1780046_at	AMN1	Y	N	--	--	--	--	--	--	--	--
1780221_at	RME1	Y	N	--	--	--	--	--	--	--	--
1770178_at	YDL119C	Y	N	--	--	--	--	--	--	--	--
1770749_at	DSE1	Y	N	--	--	--	--	--	--	--	--
1776108_at	YNL046W	Y	N	--	--	--	--	--	--	--	--
1779441_at	PRY3	Y	N	--	--	--	--	--	--	--	--
1778568_at	CHS1	Y	N	--	--	--	--	--	--	--	--
1778498_at	YBR139W	Y	N	--	--	--	--	--	--	--	--
1773162_at	PRY1	Y	N	--	--	--	--	--	--	--	--
1776626_at	SCW11	Y	N	--	--	--	--	--	--	--	--
1777553_s_at	YRF1-5	Y	N	--	--	--	--	--	--	--	--
1769865_at	CSM3	Y	N	--	--	--	MBF-c1	--	MBF-c1	--	--
1770480_at	GAP1	Y	N	--	--	--	--	--	--	--	--
1779965_at	DSE2	Y	N	--	--	--	--	--	--	--	--
1776262_at	HPT1	Y	N	--	--	--	--	--	--	--	--
1778270_at	HO	Y	N	--	--	--	SBF-c1	SBF-c2	SBF-c2	SBF-c2	SBF-36
1773030_at	BUD9	Y	N	--	--	--	--	--	--	--	--
1779309_at	ARG1	Y	N	--	--	--	--	--	--	--	--
1770302_at	RTC3	Y	N	--	--	--	--	--	--	--	--
1771705_at	SPI1	Y	N	--	--	--	--	--	--	--	--
1779615_at	PHO3	Y	N	--	--	--	--	--	--	--	--
1777133_at	MDG1	Y	N	--	--	--	--	--	--	--	--
1769455_at	CTS1	Y	N	--	--	--	--	--	--	--	--
1773680_at	PIL1	Y	N	--	--	--	--	--	--	--	--
1777910_at	ZDS2	Y	N	--	Y	--	MBF-c2	MBF-c2	MBF-c1	MBF-c2	MBF-63
1772813_at	HPF1	Y	N	--	Y	--	--	--	--	--	--
1779754_at	HSP12	Y	N	--	--	--	--	--	--	--	--
1777928_at	FAR1	Y	N	--	--	--	--	--	--	--	--
1771893_at	NRD1	Y	N	--	--	--	--	--	--	--	--
1779772_at	YEH1	Y	N	--	--	--	--	--	--	--	--
1772009_at	DCS1	Y	N	--	--	--	--	--	--	--	--
1778031_at	TGS1	Y	N	--	--	--	--	--	--	--	--
1776531_at	TPS2	Y	N	--	--	--	--	--	--	--	--
1776687_at	GAT1	Y	N	--	--	--	--	--	--	--	--
1773061_s_at	HPF1	Y	N	--	Y	--	--	--	--	--	--
1771810_at	YLR049C	Y	N	--	--	--	MBF-c1	MBF-c1	MBF-c2	MBF-c1	MBF-52
1777581_at	YLR285C-A	Y	N	--	--	--	--	--	--	--	--
1770263_at	PRR1	Y	N	--	--	--	--	--	--	--	--
1777367_at	SLI15	Y	N	--	Y	--	--	--	--	--	--
1771473_at	YOR238W	Y	N	--	--	--	--	--	--	--	--
1779403_at	YER158C	Y	N	--	--	--	--	--	--	--	--
1776948_at	PNC1	Y	N	--	--	--	--	--	--	--	--
1773073_at	MCH5	Y	N	--	--	--	--	--	--	--	--
1775666_at	GPD1	Y	N	--	--	--	--	--	--	--	--
1778996_at	HOR2	Y	N	--	--	--	--	--	--	--	--
1773198_at	YMR122W-A	Y	N	--	--	--	--	--	--	--	--
1770115_at	SPH1	Y	N	--	Y	--	--	--	--	--	--
1778053_at	YRO2	Y	N	--	--	--	--	--	--	--	--
1776450_at	SIS1	Y	N	--	--	--	--	--	--	--	--
1776828_at	YIL169C	Y	N	--	Y	--	--	--	--	--	--
1772511_at	SNZ1	Y	N	--	--	--	--	--	--	--	--
1774766_s_at	YRF1-5	Y	N	--	--	--	--	--	--	--	--
1778960_at	TEC1	Y	N	--	--	--	--	--	--	--	--
1777753_at	YER067W	Y	N	--	--	--	--	--	--	--	--
1770634_at	MOG1	Y	N	--	Y	--	--	--	--	--	--
1777449_at	YIR014W	Y	N	--	--	--	--	--	--	--	--
1769464_at	YGR130C	Y	N	--	--	--	--	--	--	--	--
1779968_at	YMR253C	Y	N	--	--	--	--	--	--	--	--
1778243_at	YLR414C	Y	N	--	--	--	--	--	--	--	--
1776811_at	MAE1	Y	N	--	--	--	--	--	--	--	--
1774665_at	PEX30	Y	N	--	--	--	--	--	--	--	--
1779921_at	LSP1	Y	N	--	--	--	--	--	--	--	--
1769837_at	TOS3	Y	N	--	Y	--	--	--	--	--	--
1774005_at	YNL155W	Y	N	--	--	--	--	--	--	--	--
1772019_at	BNA1	Y	N	--	--	--	--	--	--	--	--
1777657_at	IBI2	Y	N	--	--	--	--	--	--	--	--
1774137_at	CYC7	Y	N	--	--	--	--	--	--	--	--
1772485_at	SLK19	Y	N	--	--	--	MBF-c1	MBF-c1	MBF-c2	MBF-c1	MBF-54
1778008_at	YPR078C	Y	N	--	--	--	--	--	--	--	--
1777580_at	RNH203	Y	N	--	--	--	--	--	--	--	--
1778677_at	GAL3	Y	N	--	--	--	--	--	--	--	--
1773809_at	AQR1	Y	N	--	--	--	--	--	--	--	--
1772371_at	UBX6	Y	N	--	--	--	--	--	--	--	--
1770515_x_at	PAU20	Y	N	--	--	--	--	--	--	--	--
1771692_at	PDC6	Y	N	--	--	--	--	--	--	--	--
1775922_at	ARA2	Y	N	--	--	--	--	--	--	--	--
1777956_at	POL31	Y	N	--	--	--	--	--	--	--	--
1778754_s_at	YRF1-5	Y	N	--	--	--	MBF-c2	MBF-c2	MBF-c2	MBF-c1	MBF-9
1771449_at	CTF4	Y	N	--	Y	--	MBF-c1	MBF-c1	MBF-c2	MBF-c1	MBF-41
1774564_at	HSP104	Y	N	--	--	--	--	--	--	--	--
1774219_at	YIR035C	Y	N	--	--	--	--	--	--	--	--
1769481_at	TWF1	Y	N	--	--	--	--	--	--	--	--
1773612_at	HSP82	Y	N	--	--	--	--	--	--	--	--
1778325_at	ALD6	Y	N	--	--	--	--	--	--	--	--
1779038_at	YLR408C	Y	N	--	Y	--	--	--	--	--	--
1773670_at	TIR4	Y	N	--	--	--	--	--	--	--	--
1772651_at	YDR222W	Y	N	--	--	--	--	--	--	--	--
1770292_at	ERP4	Y	N	--	Y	--	--	--	--	--	--
1773126_at	YNL146C-A	Y	N	--	Y	--	--	--	--	--	--
1776624_at	ALD4	Y	N	--	--	--	--	--	--	--	--
1770917_at	ECM29	Y	N	--	--	--	--	--	--	--	--
1770343_s_at	SNZ3	Y	N	--	--	--	--	--	--	--	--
1778141_at	AGP1	Y	N	--	--	--	--	--	--	--	--
1769828_at	MST1	Y	N	--	--	--	--	--	--	--	--
1774749_at	AAD10	Y	N	--	--	--	--	--	--	--	--
1779150_at	GLK1	Y	N	--	--	--	--	--	--	--	--
1775822_at	TAD1	Y	N	--	--	--	--	--	--	--	--
1770442_at	BNR1	Y	N	--	--	--	MBF-c1	--	MBF-c2	--	--
1769566_at	RPN2	Y	N	--	--	--	--	--	--	--	--
1775778_at	RPN5	Y	N	--	--	--	--	--	--	--	--
1776767_at	MHT1	Y	N	--	--	--	--	--	--	--	--
1774150_at	VAC14	Y	N	--	Y	--	--	--	--	--	--
1771258_at	YPL066W	Y	N	--	--	--	--	--	--	--	--
1771432_at	YGR149W	Y	N	--	--	--	--	--	--	--	--
1777886_at	YNL040W	Y	N	--	--	--	--	--	--	--	--
1777714_at	DIP5	Y	N	--	--	--	--	--	--	--	--
1776845_at	SNA4	Y	N	--	--	--	--	--	--	--	--
1776343_at	ATG20	Y	N	--	--	--	--	--	--	--	--
1775724_at	MUK1	Y	N	--	--	--	--	--	--	--	--
1770615_at	CTP1	Y	N	--	Y	--	--	--	--	--	--
1773650_at	PRE6	Y	N	--	--	--	--	--	--	--	--
1772907_at	SOL1	Y	N	--	--	--	--	--	--	--	--
1773377_at	PRM5	Y	N	--	--	--	--	--	--	--	--
1772570_at	DAD2	Y	N	--	--	--	--	--	--	--	--
1776246_at	MDJ1	Y	N	--	--	--	--	--	--	--	--
1777383_at	ECM3	Y	N	--	--	--	--	--	--	--	--
1771619_at	ALG13	Y	N	--	--	--	--	--	--	--	--
1774149_at	ULA1	Y	N	--	--	--	--	--	--	--	--
1778899_at	HSP78	Y	N	--	--	--	--	--	--	--	--
1780036_at	UBC8	Y	N	--	--	--	--	--	--	--	--
1774195_at	CPD1	Y	N	--	--	--	--	--	--	--	--
1771348_at	YLR040C	Y	N	--	--	--	--	--	--	--	--
1779979_at	ZRT1	Y	N	--	--	--	--	--	--	--	--
1770656_at	YBR053C	Y	N	--	--	--	--	--	--	--	--
1775440_at	OPY2	Y	N	--	Y	--	--	--	--	--	--
1771925_at	TPK1	Y	N	--	--	--	--	--	--	--	--
1774425_at	GLN1	Y	N	--	--	--	--	--	--	--	--
1772084_at	FUS3	Y	N	--	Y	--	--	--	--	--	--
1769968_at	GDB1	Y	N	--	--	--	--	--	--	--	--
1777143_s_at	SOR1	Y	N	--	--	--	--	--	--	--	--
1779962_at	RIM11	Y	N	--	--	--	--	--	--	--	--
1779691_at	RPN3	Y	N	--	--	--	--	--	--	--	--
1769767_at	CSM2	Y	N	--	Y	--	--	--	--	--	--
1773063_at	UBP15	Y	N	--	--	--	--	--	--	--	--
1780210_at	YOR052C	Y	N	--	--	--	--	--	--	--	--
1770191_at	MAG1	Y	N	--	--	--	--	--	--	--	--
1769952_at	SFA1	Y	N	--	--	--	--	--	--	--	--
1776478_at	UBA1	Y	N	--	--	--	--	--	--	--	--
1774045_at	GRX3	Y	N	--	--	--	--	--	--	--	--
1777601_at	GYP5	Y	N	--	--	--	--	--	--	--	--
1772308_at	YAL016C-B	Y	N	--	--	--	--	--	--	--	--
1775452_at	ABP140	Y	N	--	--	--	--	--	--	--	--
1771733_at	MRP13	Y	N	--	--	--	--	--	--	--	--
1772778_at	ATG8	Y	N	--	--	--	--	--	--	--	--
1777633_at	UFD1	Y	N	--	--	--	--	--	--	--	--
1777898_at	MSC7	Y	N	--	--	--	--	--	--	--	--
1779716_at	RPN6	Y	N	--	--	--	--	--	--	--	--
1779475_at	PHB2	Y	N	--	--	--	--	--	--	--	--
1778453_s_at	SNO2	Y	N	--	--	--	--	--	--	--	--
1776596_at	GCV1	Y	N	--	--	--	--	--	--	--	--
1778248_at	SLN1	Y	N	--	--	--	--	--	--	--	--
1771101_at	KKQ8	Y	N	--	--	--	--	--	--	--	--
1774427_at	MRPL32	Y	N	--	--	--	--	--	--	--	--
1779408_at	TPS1	Y	N	--	--	--	--	--	--	--	--
1777244_at	RPN12	Y	N	--	--	--	--	--	--	--	--
1779165_s_at	YJR029W;YML039W;YPL257W-B;YNL284C-B;YGR161C-D;YGR027W-B;YMR045C;YBL005W-B;YER138C;YBR012W-B;YOR142W-B;YLR157C-B;YJR027W;YOL103W-B;YAR009C	Y	N	--	--	--	--	--	--	--	--
1771022_at	YBR056W	Y	N	--	--	--	--	--	--	--	--
1771286_at	YDR541C	Y	N	--	--	--	--	--	--	--	--
1774274_at	TAH1	Y	N	--	--	--	--	--	--	--	--
1773160_at	RAD50	Y	N	--	--	--	--	--	--	--	--
1775320_at	SFI1	Y	N	--	--	--	--	--	--	--	--
1779440_at	YDL124W	Y	N	--	--	--	--	--	--	--	--
1770128_at	HAP1	Y	N	--	--	--	--	--	--	--	--
1778929_at	ADO1	Y	N	--	--	--	--	--	--	--	--
1779275_at	GRE3	Y	N	--	--	--	--	--	--	--	--
1777549_at	YPR036W-A	Y	N	--	Y	--	--	--	--	--	--
1770508_at	DMA2	Y	N	--	--	--	--	--	--	--	--
1771233_at	QRI7	Y	N	--	--	--	--	--	--	--	--
1769603_at	UBP2	Y	N	--	--	--	--	--	--	--	--
1772763_at	RMR1	Y	N	--	--	--	--	--	--	--	--
1775842_at	AIM17	Y	N	--	--	--	--	--	--	--	--
1778656_at	EMP46	Y	N	--	--	--	--	--	--	--	--
1776931_x_at	PAU20	Y	N	--	--	--	--	--	--	--	--
1774622_at	PSF3	Y	N	--	--	--	--	--	--	--	--
1769322_s_at	YLR154C-H;YLR156C-A;YLR159C-A;YLR157C-C	Y	N	--	--	--	--	--	--	--	--
1777371_at	GDE1	Y	N	--	--	--	--	--	--	--	--
1770695_at	TRX3	Y	N	--	--	--	--	--	--	--	--
1770385_at	GDS1	Y	N	--	--	--	--	--	--	--	--
1777461_at	IBA57	Y	N	--	--	--	--	--	--	--	--
1774979_at	ICP55	Y	N	--	--	--	--	--	--	--	--
1772497_at	EXO84	Y	N	--	--	--	--	--	--	--	--
1772780_at	MRPS18	Y	N	--	--	--	--	--	--	--	--
1774234_at	PLP1	Y	N	--	--	--	--	--	--	--	--
1772689_at	PBI2	Y	N	--	--	--	--	--	--	--	--
1769575_at	VPS60	Y	N	--	--	--	--	--	--	--	--
1777554_at	RPT1	Y	N	--	--	--	--	--	--	--	--
1777219_at	YNL134C	Y	N	--	--	--	--	--	--	--	--
1773783_at	ITR1	Y	N	--	--	--	--	--	--	--	--
1769495_at	DOT5	Y	N	--	--	--	--	--	--	--	--
1770279_at	LYS1	Y	N	--	--	--	--	--	--	--	--
1772558_at	TIP1	Y	N	--	--	--	--	--	--	--	--
1771529_at	ARO10	Y	N	--	--	--	--	--	--	--	--
1769403_at	MIA40	Y	N	--	--	--	--	--	--	--	--
1769938_at	RMA1	Y	N	--	--	--	--	--	--	--	--
1774667_at	TIF4632	Y	N	--	--	--	--	--	--	--	--
1779985_at	PHO5	Y	N	--	--	--	--	--	--	--	--
1771405_at	PAN5	Y	N	--	--	--	--	--	--	--	--
1780018_at	YLR126C	Y	N	--	--	--	--	--	--	--	--
1778857_at	DUR1,2	Y	N	--	--	--	--	--	--	--	--
1779267_at	SHC1	Y	N	--	--	--	--	--	--	--	--
1776623_at	PTP3	Y	N	--	--	--	--	--	--	--	--
1773515_at	CIT2	Y	N	--	--	--	--	--	--	--	--
1779274_at	RPT4	Y	N	--	--	--	--	--	--	--	--
1774707_at	RPN8	Y	N	--	--	--	--	--	--	--	--
1769866_at	MRPL15	Y	N	--	--	--	--	--	--	--	--
1770510_at	EST1	Y	N	--	--	--	--	--	--	--	--
1778720_at	AHA1	Y	N	--	--	--	--	--	--	--	--
1777192_at	RFS1	Y	N	--	--	--	--	--	--	--	--
1775571_at	HRD1	Y	N	--	--	--	--	--	--	--	--
1776350_at	ATG23	Y	N	--	--	--	--	--	--	--	--
1775484_at	YCP4	Y	N	--	--	--	--	--	--	--	--
1770381_at	MF(ALPHA)2	Y	N	--	--	--	--	--	--	--	--
1770417_at	PEX6	Y	N	--	--	--	--	--	--	--	--
1777585_at	CYR1	Y	N	--	--	--	--	--	--	--	--
1770221_at	CDC8	Y	N	--	--	--	--	--	--	--	--
1779819_at	ARP5	Y	N	--	--	--	--	--	--	--	--
1776390_at	PIM1	Y	N	--	--	--	--	--	--	--	--
1771855_at	MRPL17	Y	N	--	--	--	--	--	--	--	--
1777032_at	RSM22	Y	N	--	--	--	--	--	--	--	--
1779703_at	UBP6	Y	N	--	--	--	--	--	--	--	--
1774870_at	JHD1	Y	N	--	--	--	--	--	--	--	--
1769435_at	ECM25	Y	N	--	Y	--	--	--	--	--	--
1774852_at	KRE1	Y	N	--	Y	--	--	--	--	--	--
1776825_at	CDS1	Y	N	--	--	--	--	--	--	--	--
1779031_at	SER3	Y	N	--	--	--	--	--	--	--	--
1770792_at	THI7	Y	N	--	--	--	--	--	--	--	--
1777253_at	WTM1	Y	N	--	--	--	--	--	--	--	--
1772997_at	GRE2	Y	N	--	--	--	--	--	--	--	--
1775392_at	YPI1	Y	N	--	--	--	--	--	--	--	--
1770257_at	YNL313C	Y	N	--	Y	--	--	--	--	--	--
1779924_at	YER053C-A	Y	N	--	--	--	--	--	--	--	--
1771007_at	ECM32	Y	N	--	--	--	--	--	--	--	--
1773311_at	PRE2	Y	N	--	--	--	--	--	--	--	--
1779115_at	SOM1	Y	N	--	--	--	--	--	--	--	--
1772336_at	ERG3	Y	N	--	--	--	--	--	--	--	--
1780014_at	YMR31	Y	N	--	--	--	--	--	--	--	--
1778406_at	AKL1	Y	N	--	--	--	--	--	--	--	--
1780047_at	TPK2	Y	N	--	--	--	--	--	--	--	--
1772443_at	PEP12	Y	N	--	Y	--	--	--	--	--	--
1778622_at	UGA4	Y	N	--	--	--	--	--	--	--	--
1775317_at	MRPL11	Y	N	--	--	--	--	--	--	--	--
1769764_at	YOR223W	Y	N	--	--	--	--	--	--	--	--
1779510_at	YHR175W-A	Y	N	--	Y	--	--	--	--	--	--
1772341_at	UGO1	Y	N	--	--	--	--	--	--	--	--
1769851_at	TRP3	Y	N	--	--	--	--	--	--	--	--
1775364_at	HSP30	Y	N	--	Y	--	--	--	--	--	--
1775555_at	VPS52	Y	N	--	--	--	--	--	--	--	--
1777352_at	GTS1	Y	N	--	--	--	--	--	--	--	--
1773378_at	HPA3	Y	N	--	Y	--	--	--	--	--	--
1777004_at	YLR455W	Y	N	--	--	--	--	--	--	--	--
1777388_at	STR3	Y	N	--	--	--	--	--	--	--	--
1776312_at	MSH4	Y	N	--	--	--	--	--	--	--	--
1773836_at	PBP2	Y	N	--	--	--	--	--	--	--	--
1779922_at	GCV2	Y	N	--	--	--	--	--	--	--	--
1775539_at	YGL262W	Y	N	--	--	--	--	--	--	--	--
1779907_at	GAL80	Y	N	--	--	--	--	--	--	--	--
1775316_at	MRP10	Y	N	--	Y	--	--	--	--	--	--
1776427_at	ZWF1	Y	N	--	--	--	--	--	--	--	--
1776749_at	GTT1	Y	N	--	--	--	--	--	--	--	--
1774723_at	UBX5	Y	N	--	--	--	--	--	--	--	--
1780160_at	YMR252C	Y	N	--	--	--	--	--	--	--	--
1772288_at	HIR2	Y	N	--	--	--	--	--	--	--	--
1773979_at	RPT2	Y	N	--	--	--	--	--	--	--	--
1774081_at	MDH2	Y	N	--	--	--	--	--	--	--	--
1778160_at	REG1	Y	N	--	--	--	--	--	--	--	--
1779196_at	RPT3	Y	N	--	--	--	--	--	--	--	--
1771023_at	HST4	Y	N	--	--	--	--	--	--	--	--
1773804_at	RAD16	Y	N	--	--	--	--	--	--	--	--
1779914_at	YHL044W	Y	N	--	--	--	--	--	--	--	--
1780112_at	BEM4	Y	N	--	--	--	--	--	--	--	--
1776216_at	COQ4	Y	N	--	--	--	--	--	--	--	--
1779696_at	AVL9	Y	N	--	--	--	--	--	--	--	--
1772313_at	SBE22	Y	N	--	--	--	--	--	--	--	--
1776269_at	UBP3	Y	N	--	--	--	--	--	--	--	--
1777302_at	STI1	Y	N	--	--	--	--	--	--	--	--
1770017_at	PMC1	Y	N	--	--	--	--	--	--	--	--
1770818_at	PSK1	Y	N	--	--	--	--	--	--	--	--
1776844_at	YDL038C	Y	N	--	--	--	--	--	--	--	--
1773493_at	OM14	Y	N	--	--	--	--	--	--	--	--
1778746_at	CST6	Y	N	--	--	--	--	--	--	--	--
1780163_at	MET28	Y	N	--	--	--	--	--	--	--	--
1777613_at	PPS1	Y	N	--	--	--	--	--	--	--	--
1778425_at	PHB1	Y	N	--	--	--	--	--	--	--	--
1769782_at	CBP3	Y	N	--	--	--	--	--	--	--	--
1774134_at	ADE1	Y	N	--	--	--	--	--	--	--	--
1778681_at	SHP1	Y	N	--	--	--	--	--	--	--	--
1773065_at	YFT2	Y	N	--	Y	--	--	--	--	--	--
1779840_at	SKI2	Y	N	--	--	--	--	--	--	--	--
1779268_at	SRB2	Y	N	--	--	--	--	--	--	--	--
1771299_at	MRP1	Y	N	--	--	--	--	--	--	--	--
1778344_at	YGL010W	Y	N	--	--	--	--	--	--	--	--
1770718_at	SKI7	Y	N	--	--	--	--	--	--	--	--
1777609_at	CNN1	Y	N	--	--	--	--	--	--	--	--
1779141_at	CEG1	Y	N	--	--	--	--	--	--	--	--
1777925_at	AYT1	Y	N	--	--	--	--	--	--	--	--
1774110_at	CET1	Y	N	--	--	--	--	--	--	--	--
1774485_at	MPM1	Y	N	--	--	--	--	--	--	--	--
1776109_at	RPT5	Y	N	--	--	--	--	--	--	--	--
1776326_at	PTC4	Y	N	--	--	--	--	--	--	--	--
1773513_at	RAS2	Y	N	--	--	--	--	--	--	--	--
1773607_at	IRC9	Y	N	--	--	--	--	--	--	--	--
1772224_at	RAV2	Y	N	--	--	--	--	--	--	--	--
1779978_at	DLD3	Y	N	--	--	--	--	--	--	--	--
1772608_at	PRM3	Y	N	--	--	--	--	--	--	--	--
1777094_at	RPN9	Y	N	--	--	--	--	--	--	--	--
1772785_at	PHM8	Y	N	--	--	--	--	--	--	--	--
1771509_at	OLE1	Y	N	--	--	--	--	--	--	--	--
1769346_at	COQ10	Y	N	--	--	--	--	--	--	--	--
1774594_at	PAN3	Y	N	--	--	--	--	--	--	--	--
1770452_at	YKL069W	Y	N	--	--	--	--	--	--	--	--
1772973_at	YJL206C	Y	N	--	--	--	--	--	--	--	--
1779223_at	YAP1	Y	N	--	--	--	--	--	--	--	--
1778079_at	BTN2	Y	N	--	--	--	--	--	--	--	--
1777239_at	YGL258W-A	Y	N	--	--	--	--	--	--	--	--
1769482_at	YLR125W	Y	N	--	--	--	--	--	--	--	--
1777923_at	YDR042C	Y	N	--	--	--	--	--	--	--	--
1773329_at	OPI3	Y	N	--	--	--	--	--	--	--	--
1771522_at	LIP2	Y	N	--	--	--	--	--	--	--	--
1774868_at	YIL001W	Y	N	--	--	--	--	--	--	--	--
1770059_at	COS9	Y	N	--	--	--	--	--	--	--	--
1769558_at	MHP1	Y	N	--	--	--	--	--	--	--	--
1777710_at	CSN9	Y	N	--	--	--	--	--	--	--	--
1774891_at	APC9	Y	N	--	--	--	--	--	--	--	--
1779679_s_at	FLO5	Y	N	--	--	--	--	--	--	--	--
1775421_at	YHR138C	Y	N	--	--	--	--	--	--	--	--
1769793_at	CDC26	Y	N	--	--	--	--	--	--	--	--
1779018_at	URA8	Y	N	--	--	--	--	--	--	--	--
1771395_at	APD1	Y	N	--	--	--	--	--	--	--	--
1777891_at	COY1	Y	N	--	--	--	--	--	--	--	--
1780137_at	PHM6	Y	N	--	--	--	--	--	--	--	--
1770592_at	SIP4	Y	N	--	--	--	--	--	--	--	--
1771596_at	MBF1	Y	N	--	--	--	--	--	--	--	--
1774511_at	AAD4	Y	N	--	--	--	--	--	--	--	--
1771513_at	PTC2	Y	N	--	--	--	--	--	--	--	--
1770603_at	GUP2	Y	N	--	Y	--	--	--	--	--	--
1774887_at	SNC2	Y	N	--	--	--	--	--	--	--	--
1776842_at	ECM14	Y	N	--	--	--	--	--	--	--	--
1776270_at	YLR211C	Y	N	--	--	--	--	--	--	--	--
1772029_at	RCO1	Y	N	--	--	--	--	--	--	--	--
1769655_at	MRP49	Y	N	--	Y	--	--	--	--	--	--
1774207_at	HUL5	Y	N	--	--	--	--	--	--	--	--
1777260_at	YNL208W	Y	N	--	--	--	--	--	--	--	--
1774985_at	YJL070C	Y	N	--	--	--	--	--	--	--	--
1770009_at	MGR3	Y	N	--	--	--	--	--	--	--	--
1778304_at	UBX3	Y	N	--	--	--	--	--	--	--	--
1778400_at	RNH202	Y	N	--	Y	--	MBF-c1	MBF-c1	MBF-c2	MBF-c1	MBF-16
1777679_at	DIN7	Y	N	--	--	--	--	--	--	--	--
1773668_at	TRS33	Y	N	--	--	--	--	--	--	--	--
1780130_at	PPM1	Y	N	--	--	--	--	--	--	--	--
1773097_at	YPC1	Y	N	--	--	--	--	--	--	--	--
1773525_at	VCX1	Y	N	--	--	--	--	--	--	--	--
1771829_at	PUP2	Y	N	--	--	--	--	--	--	--	--
1771199_at	NAB2	Y	N	--	--	--	--	--	--	--	--
1774154_at	YPT11	Y	N	--	--	--	--	--	--	--	--
1774515_at	TFC7	Y	N	--	--	--	--	--	--	--	--
1780056_at	GRX7	Y	N	--	--	--	--	--	--	--	--
1778043_at	RNQ1	Y	N	--	--	--	--	--	--	--	--
1776558_at	HXT2	Y	N	--	--	--	--	--	--	--	--
1778659_at	COQ5	Y	N	--	--	--	--	--	--	--	--
1773720_at	HAT2	Y	N	--	--	--	--	--	--	--	--
1779747_at	NRT1	Y	N	--	--	--	--	--	--	--	--
1773483_at	GPI18	Y	N	--	--	--	--	--	--	--	--
1774053_at	YBR271W	Y	N	--	--	--	--	--	--	--	--
1777691_at	RBL2	Y	N	--	--	--	--	--	--	--	--
1776992_at	AGA2	Y	N	--	--	--	--	--	--	--	--
1776226_at	KIN1	Y	N	--	--	--	--	--	--	--	--
1772253_at	CLP1	Y	N	--	--	--	--	--	--	--	--
1775004_at	AIM9	Y	N	--	--	--	--	--	--	--	--
1779027_at	YIM1	Y	N	--	--	--	--	--	--	--	--
1776891_at	SSO1	Y	N	--	Y	--	--	--	--	--	--
1776166_at	SRY1	Y	N	--	--	--	--	--	--	--	--
1772701_at	TPN1	Y	N	--	--	--	--	--	--	--	--
1778033_at	NFU1	Y	N	--	--	--	--	--	--	--	--
1770925_at	FSH1	Y	N	--	--	--	--	--	--	--	--
1773767_at	PMS1	Y	N	--	Y	--	MBF-c1	MBF-c1	MBF-c2	MBF-c1	MBF-21
1771402_at	SAM2	Y	N	--	--	--	--	--	--	--	--
1771993_at	PIN4	Y	N	--	--	--	--	--	--	--	--
1771331_at	CSE1	Y	N	--	--	--	--	--	--	--	--
1771188_at	YNL217W	Y	N	--	--	--	--	--	--	--	--
1772447_at	SYM1	Y	N	--	--	--	--	--	--	--	--
1777311_at	ASG1	Y	N	--	--	--	--	--	--	--	--
1776673_at	NCE103	Y	N	--	--	--	--	--	--	--	--
1778548_at	PSH1	Y	N	--	--	--	--	--	--	--	--
1772452_at	VHS3	Y	N	--	--	--	--	--	--	--	--
1769818_at	PLB3	Y	N	--	--	--	--	--	--	--	--
1779413_at	MET2	Y	N	--	--	--	--	--	--	--	--
1776609_at	MRP8	Y	N	--	--	--	--	--	--	--	--
1779591_at	YKR011C	Y	N	--	--	--	--	--	--	--	--
1777916_at	BUD2	Y	N	--	--	--	MBF-c1	--	MBF-c2	--	--
1778809_at	GFA1	Y	N	--	--	--	--	--	--	--	--
1772343_at	SAP4	Y	N	--	--	--	--	--	--	--	--
1780024_at	YNL086W	Y	N	--	--	--	--	--	--	--	--
1776223_at	PRE10	Y	N	--	--	--	--	--	--	--	--
1777763_at	DDR48	Y	N	--	--	--	--	--	--	--	--
1770294_at	YIH1	Y	N	--	--	--	--	--	--	--	--
1769791_at	CDC37	Y	N	--	--	--	--	--	--	--	--
1771231_at	TCO89	Y	N	--	--	--	--	--	--	--	--
1778075_at	SKG3	Y	N	--	--	--	--	--	--	--	--
1773227_at	GPI19	Y	N	--	--	--	--	--	--	--	--
1770578_at	PRE4	Y	N	--	--	--	--	--	--	--	--
1773062_at	COQ1	Y	N	--	--	--	--	--	--	--	--
1772193_at	YLR297W	Y	N	--	--	--	--	--	--	--	--
1771954_at	PKC1	Y	N	--	--	--	--	--	--	--	--
1776864_at	SAS2	Y	N	--	--	--	--	--	--	--	--
1779263_at	TMN2	Y	N	--	Y	--	--	--	--	--	--
1778479_at	CHA1	Y	N	--	--	--	--	--	--	--	--
1771009_at	YHR113W	Y	N	--	--	--	--	--	--	--	--
1774756_at	TSL1	Y	N	--	--	--	--	--	--	--	--
1780069_at	YKR005C	Y	N	--	--	--	--	--	--	--	--
1771191_at	LSB5	Y	N	--	--	--	--	--	--	--	--
1775151_at	SWS2	Y	N	--	Y	--	--	--	--	--	--
1773829_at	MPH2	Y	N	--	--	--	--	--	--	--	--
1774829_at	TIR3	Y	N	--	--	--	--	--	--	--	--
1776063_at	HAP5	Y	N	--	--	--	--	--	--	--	--
1773738_at	SAP190	Y	N	--	--	--	--	--	--	--	--
1774835_at	BCY1	Y	N	--	--	--	--	--	--	--	--
1774546_at	SLX4	Y	N	--	--	--	--	--	--	--	--
1770720_at	YEH2	Y	N	--	--	--	--	--	--	--	--
1777818_at	YPR148C	Y	N	--	--	--	--	--	--	--	--
1771508_at	HUR1	Y	N	--	--	--	--	--	--	--	--
1777888_at	MTC6	Y	N	--	--	--	--	--	--	--	--
1774365_at	MET14	Y	N	--	--	--	--	--	--	--	--
1770697_at	PTC5	Y	N	--	--	--	--	--	--	--	--
1777278_at	MMF1	Y	N	--	--	--	--	--	--	--	--
1769426_at	PDH1	Y	N	--	--	--	--	--	--	--	--
1773590_at	PAA1	Y	N	--	--	--	--	--	--	--	--
1776875_at	BDF1	Y	N	--	--	--	--	--	--	--	--
1771403_at	YKR104W	Y	N	--	--	--	--	--	--	--	--
1779712_at	YDR196C	Y	N	--	--	--	--	--	--	--	--
1772477_at	YJR124C	Y	N	--	--	--	--	--	--	--	--
1776863_at	SWH1	Y	N	--	Y	--	--	--	--	--	--
1772694_at	GPT2	Y	N	--	--	--	--	--	--	--	--
1777081_at	YOL159C	Y	N	--	--	--	--	--	--	--	--
1771887_at	STO1	Y	N	--	--	--	--	--	--	--	--
1779628_at	MRH1	Y	N	--	Y	--	--	--	--	--	--
1776689_at	AIM10	Y	N	--	--	--	--	--	--	--	--
1778781_at	GSP2	Y	N	--	--	--	--	--	--	--	--
1773278_at	ARN1	Y	N	--	--	--	--	--	--	--	--
1775494_at	FMP52	Y	N	--	--	--	--	--	--	--	--
1780040_at	HMRA1	Y	N	--	--	--	--	--	--	--	--
1775089_at	SPS18	Y	N	--	--	--	--	--	--	--	--
1773506_at	YLR173W	Y	N	--	--	--	--	--	--	--	--
1779132_at	AIP1	Y	N	--	--	--	--	--	--	--	--
1769312_at	PCL6	Y	N	--	--	--	--	--	--	--	--
1774339_at	YOL048C	Y	N	--	--	--	--	--	--	--	--
1773848_at	YOS9	Y	N	--	--	--	--	--	--	--	--
1770566_at	CIN5	Y	N	--	Y	--	--	--	--	--	--
1780037_at	MRPS35	Y	N	--	--	--	--	--	--	--	--
1771791_s_at	YDR261W-A;YOR192C-B;YDR034C-C;YGR161W-A;YCL019W;YOR192C-A;YDR034C-D;YOR343W-B;YDR210W-B;YDR210W-A;YOR343W-A;YBL100W-B;YBL100W-A;YLR410W-B;YFL002W-A;YFL002W-B;YDR261W-B;YLR410W-A;YCL020W;YGR161W-B	Y	N	--	--	--	--	--	--	--	--
1778627_at	RPB3	Y	N	--	--	--	--	--	--	--	--
1773737_at	AGP3	Y	N	--	--	--	--	--	--	--	--
1774236_at	PLB2	Y	N	--	--	--	--	--	--	--	--
1771738_at	ALP1	Y	N	--	--	--	--	--	--	--	--
1775490_at	YKR051W	Y	N	--	--	--	--	--	--	--	--
1772459_at	INH1	Y	N	--	--	--	--	--	--	--	--
1777010_at	SDH2	Y	N	--	--	--	--	--	--	--	--
1778040_at	ECM4	Y	N	--	--	--	--	--	--	--	--
1774878_at	MRPL10	Y	N	--	--	--	--	--	--	--	--
1779714_at	ASI2	Y	N	--	--	--	--	--	--	--	--
1779936_at	COQ3	Y	N	--	--	--	--	--	--	--	--
1776283_at	IZH4	Y	N	--	--	--	--	--	--	--	--
1771006_at	BCS1	Y	N	--	--	--	--	--	--	--	--
1779609_at	DDI1	Y	N	--	--	--	--	--	--	--	--
1777476_at	CUR1	Y	N	--	--	--	--	--	--	--	--
1777744_at	YHR078W	Y	N	--	--	--	--	--	--	--	--
1775739_at	MEC3	Y	N	--	--	--	--	--	--	--	--
1770049_at	PUP1	Y	N	--	--	--	--	--	--	--	--
1773088_at	RRP5	Y	N	--	--	--	--	--	--	--	--
1775439_at	ETR1	Y	N	--	--	--	--	--	--	--	--
1772025_at	RPB2	Y	N	--	--	--	--	--	--	--	--
1771540_at	TOM70	Y	N	--	--	--	--	--	--	--	--
1778930_at	YOR289W	Y	N	--	--	--	--	--	--	--	--
1773828_at	SUN4	Y	N	--	--	--	--	--	--	--	--
1777797_at	PHO4	Y	N	--	--	--	--	--	--	--	--
1779200_at	SKT5	Y	N	--	--	--	--	--	--	--	--
1775599_at	NPR1	Y	N	--	--	--	--	--	--	--	--
1773785_at	RPN7	Y	N	--	--	--	--	--	--	--	--
1773333_at	NET1	Y	N	--	--	--	--	--	--	--	--
1775215_at	YJL213W	Y	N	--	--	--	--	--	--	--	--
1776672_at	CMK2	Y	N	--	--	--	--	--	--	--	--
1780058_at	MGM101	Y	N	--	--	--	SBF-c1	--	SBF-c2	--	--
1776371_at	SKM1	Y	N	--	--	--	SBF-c2	--	SBF-c2	--	--
1771052_at	FMP45	Y	N	--	--	--	--	--	--	--	--
1773850_at	MRPL22	Y	N	--	--	--	--	--	--	--	--
1778765_at	CEX1	Y	N	--	--	--	--	--	--	--	--
1771051_at	LYS4	Y	N	--	--	--	--	--	--	--	--
1769688_at	YDR210W	Y	N	--	--	--	--	--	--	--	--
1775189_at	PET122	Y	N	--	--	--	--	--	--	--	--
1776554_at	MSH5	Y	N	--	--	--	--	--	--	--	--
1778604_at	XKS1	Y	N	--	--	--	--	--	--	--	--
1773703_at	RHR2	Y	N	--	--	--	--	--	--	--	--
1775036_at	YPR1	Y	N	--	--	--	--	--	--	--	--
1777286_s_at	PHO12	Y	N	--	--	--	--	--	--	--	--
1772289_at	SET5	Y	N	--	--	--	--	--	--	--	--
1776777_at	DSK2	Y	N	--	--	--	--	--	--	--	--
1774553_at	MAM3	Y	N	--	--	--	--	--	--	--	--
1771860_at	SSA1	Y	N	--	--	--	--	--	--	--	--
1774526_at	ARE2	Y	N	--	--	--	--	--	--	--	--
1771328_at	RPN10	Y	N	--	--	--	--	--	--	--	--
1772234_at	NAS6	Y	N	--	--	--	--	--	--	--	--
1771212_at	UBC12	Y	N	--	--	--	--	--	--	--	--
1776321_at	YAL063C-A	Y	N	--	--	--	--	--	--	--	--
1775397_at	DCW1	Y	N	--	--	--	--	--	--	--	--
1778989_at	ATX2	Y	N	--	--	--	--	--	--	--	--
1776766_at	PRM7	Y	N	--	--	--	--	--	--	--	--
1770632_at	GCV3	Y	N	--	--	--	--	--	--	--	--
1775254_at	RSM18	Y	N	--	Y	--	--	--	--	--	--
1769377_at	YBR238C	Y	N	--	--	--	--	--	--	--	--
1774905_at	CBP2	Y	N	--	--	--	--	--	--	--	--
1774057_at	YLR345W	Y	N	--	--	--	--	--	--	--	--
1773588_at	THI73	Y	N	--	--	--	--	--	--	--	--
1770851_at	SIR1	Y	N	--	--	--	--	--	--	--	--
1777241_at	RPS19A	Y	N	--	--	--	--	--	--	--	--
1775057_at	MF(ALPHA)1	Y	N	--	--	--	--	--	--	--	--
1772015_at	SVF1	Y	N	--	--	--	--	--	--	--	--
1778446_at	YPL088W	Y	N	--	--	--	--	--	--	--	--
1772603_at	UBX4	Y	N	--	--	--	--	--	--	--	--
1775479_at	ARO9	Y	N	--	Y	--	--	--	--	--	--
1774713_at	PRE1	Y	N	--	--	--	--	--	--	--	--
1772888_at	YBT1	Y	N	--	--	--	--	--	--	--	--
1776232_at	HVG1	Y	N	--	--	--	--	--	--	--	--
1772275_at	JJJ3	Y	N	--	--	--	--	--	--	--	--
1778183_at	PDR10	Y	N	--	--	--	--	--	--	--	--
1775540_at	YKL050C	Y	N	--	--	--	--	--	--	--	--
1772833_at	MGA2	Y	N	--	--	--	--	--	--	--	--
1773363_x_at	YLL066W-B	Y	N	--	--	--	--	--	--	--	--
1769958_at	GID8	Y	N	--	--	--	--	--	--	--	--
1775734_at	CTR1	Y	N	--	--	--	--	--	--	--	--
1777122_at	YOL014W	Y	N	--	--	--	--	--	--	--	--
1778006_at	YSC84	Y	N	--	--	--	--	--	--	--	--
1771376_at	BNA5	Y	N	--	--	--	--	--	--	--	--
1770889_at	VPS13	Y	N	--	--	--	--	--	--	--	--
1769943_at	ACO2	Y	N	--	Y	--	--	--	--	--	--
1773552_at	PRE7	Y	N	--	--	--	--	--	--	--	--
1772145_at	ROM2	Y	N	--	--	--	--	--	--	--	--
1772816_at	LCD1	Y	N	--	--	--	--	--	--	--	--
1779784_at	YJL133C-A	Y	N	--	--	--	--	--	--	--	--
1778764_at	NSG2	Y	N	--	--	--	--	--	--	--	--
1770245_at	BUD17	Y	N	--	--	--	--	--	--	--	--
1777593_at	TIM9	Y	N	--	--	--	--	--	--	--	--
1777511_at	AIM41	Y	N	--	--	--	--	--	--	--	--
1777968_at	YLR072W	Y	N	--	--	--	--	--	--	--	--
1780053_at	ICY1	Y	N	--	--	--	--	--	--	--	--
1774922_at	YLR406C-A	Y	N	--	--	--	--	--	--	--	--
1774926_at	SDS24	Y	N	--	--	--	--	--	--	--	--
1777603_at	BNA6	Y	N	--	--	--	--	--	--	--	--
1778654_at	CAR1	Y	N	--	--	--	--	--	--	--	--
1774610_at	MNE1	Y	N	--	--	--	--	--	--	--	--
1769860_at	HTL1	Y	N	--	--	--	--	--	--	--	--
1772693_at	SWI1	Y	N	--	--	--	--	--	--	--	--
1778557_at	SCL1	Y	N	--	--	--	--	--	--	--	--
1769880_at	YLR137W	Y	N	--	--	--	--	--	--	--	--
1770793_at	FMP27	Y	N	--	--	--	--	--	--	--	--
1771041_at	YOR152C	Y	N	--	--	--	--	--	--	--	--
1772020_at	TOF2	Y	N	--	--	--	--	--	--	--	--
1770276_at	RPC34	Y	N	--	--	--	--	--	--	--	--
1775330_at	KIN4	Y	N	--	--	--	--	--	--	--	--
1773477_at	JHD2	Y	N	--	--	--	--	--	--	--	--
1777065_at	ELC1	Y	N	--	--	--	--	--	--	--	--
1774663_at	DHH1	Y	N	--	--	--	--	--	--	--	--
1775133_at	SNX4	Y	N	--	--	--	--	--	--	--	--
1779094_at	PGD1	Y	N	--	--	--	--	--	--	--	--
1769627_at	PCD1	Y	N	--	--	--	--	--	--	--	--
1776058_at	MDE1	Y	N	--	--	--	--	--	--	--	--
1773104_s_at	YDR170W-A;YNL284C-B;YBL005W-A;YMR045C;YNL284C-A;YBL005W-B;YMR046C	Y	N	--	--	--	--	--	--	--	--
1776734_at	RPN1	Y	N	--	--	--	--	--	--	--	--
1771462_at	TOP3	Y	N	--	--	--	--	--	--	--	--
1774066_at	SYP1	Y	N	--	--	--	--	--	--	--	--
1771392_at	FRE1	Y	N	--	--	--	--	--	--	--	--
1775413_at	PDS1	Y	N	--	--	--	both-c1	both-c1	both-c2	both-c1	both-31
1779358_at	PKH2	Y	N	--	--	--	--	--	--	--	--
1779296_at	SLI1	Y	N	--	--	--	--	--	--	--	--
1777171_at	YAL044W-A	Y	N	--	--	--	--	--	--	--	--
1778934_at	GET1	Y	N	--	--	--	--	--	--	--	--
1771291_at	YAL037C-A	Y	N	--	--	--	--	--	--	--	--
1776401_at	SHM2	Y	N	--	--	--	--	--	--	--	--
1778784_at	IDI1	Y	N	--	Y	--	--	--	--	--	--
1779807_at	RTC5	Y	N	--	--	--	--	--	--	--	--
1770323_at	RPN11	Y	N	--	--	--	--	--	--	--	--
1771822_at	YML6	Y	N	--	--	--	--	--	--	--	--
1770216_at	APL5	Y	N	--	--	--	--	--	--	--	--
1772910_at	AQY2	Y	N	--	--	--	--	--	--	--	--
1777660_at	SCC2	Y	N	--	Y	--	--	--	--	--	--
1779631_at	CDC53	Y	N	--	--	--	--	--	--	--	--
1772327_at	PTK2	Y	N	--	--	--	--	--	--	--	--
1772023_at	YKL091C	Y	N	--	--	--	--	--	--	--	--
1774650_at	MSC6	Y	N	--	--	--	--	--	--	--	--
1771990_at	YDR379C-A	Y	N	--	--	--	--	--	--	--	--
1769868_at	RPM2	Y	N	--	--	--	--	--	--	--	--
1775708_at	RSM28	Y	N	--	Y	--	--	--	--	--	--
1778802_at	NNF1	Y	N	--	--	--	--	--	--	--	--
1777140_at	CDC48	Y	N	--	--	--	--	--	--	--	--
1775698_at	MSS116	Y	N	--	--	--	--	--	--	--	--
1772463_at	NUP170	Y	N	--	--	--	--	--	--	--	--
1777850_at	YNL097C-B	Y	N	--	--	--	--	--	--	--	--
1777513_at	SPO21	Y	N	--	--	--	--	--	--	--	--
1778193_at	SPC24	Y	N	--	--	--	--	--	--	--	--
1773657_at	MRPS9	Y	N	--	--	--	--	--	--	--	--
1779055_at	RVB1	Y	N	--	Y	--	--	--	--	--	--
1776787_at	RAD23	Y	N	--	--	--	--	--	--	--	--
1773669_at	UTP23	Y	N	--	--	--	--	--	--	--	--
1771515_at	YML131W	Y	N	--	--	--	--	--	--	--	--
1772692_at	YJL163C	Y	N	--	--	--	--	--	--	--	--
1771404_at	YDL025C	Y	N	--	--	--	--	--	--	--	--
1777344_at	BAT2	Y	N	--	--	--	--	--	--	--	--
1773271_at	FRE5	Y	N	--	--	--	--	--	--	--	--
1777327_at	RAM1	Y	N	--	--	--	--	--	--	--	--
1776204_at	YKL151C	Y	N	--	--	--	--	--	--	--	--
1770402_at	APA2	Y	N	--	--	--	--	--	--	--	--
1774521_at	PTC3	Y	N	--	--	--	--	--	--	--	--
1771523_at	YDL160C-A	Y	N	--	--	--	--	--	--	--	--
1769707_at	DCP2	Y	N	--	--	--	--	--	--	--	--
1775241_at	ERJ5	Y	N	--	--	--	--	--	--	--	--
1775628_at	GAL7	Y	N	--	--	--	--	--	--	--	--
1780197_at	YNL024C	Y	N	--	--	--	--	--	--	--	--
1780126_at	PEP8	Y	N	--	--	--	--	--	--	--	--
1775268_at	MRPL28	Y	N	--	--	--	--	--	--	--	--
1779369_at	BAG7	Y	N	--	--	--	--	--	--	--	--
1778713_at	RSM10	Y	N	--	--	--	--	--	--	--	--
1772812_at	NCR1	Y	N	--	--	--	--	--	--	--	--
1775892_at	YIL077C	Y	N	--	--	--	--	--	--	--	--
1771956_at	APT1	Y	N	--	--	--	--	--	--	--	--
1777337_at	NAM9	Y	N	--	--	--	--	--	--	--	--
1769472_at	RGM1	Y	N	--	--	--	--	--	--	--	--
1774346_at	ENO1	Y	N	--	--	--	--	--	--	--	--
1774772_at	YTA7	Y	N	--	Y	--	--	--	--	--	--
1774295_at	SPP382	Y	N	--	--	--	--	--	--	--	--
1771773_at	RSM19	Y	N	--	--	--	--	--	--	--	--
1769365_at	PEP4	Y	N	--	--	--	--	--	--	--	--
1774777_at	NQM1	Y	N	--	--	--	--	--	--	--	--
1778332_at	GNT1	Y	N	--	--	--	--	--	--	--	--
1769876_at	YOR338W	Y	N	--	--	--	--	--	--	--	--
1776550_at	HSP42	Y	N	--	--	--	--	--	--	--	--
1775131_at	PRE8	Y	N	--	--	--	--	--	--	--	--
1779738_at	PET117	Y	N	--	--	--	--	--	--	--	--
1773963_at	LUG1	Y	N	--	--	--	--	--	--	--	--
1770023_at	PSA1	Y	N	--	Y	--	SBF-c1	SBF-c1	SBF-c2	SBF-c2	SBF-21
1772611_at	FLD1	Y	N	--	--	--	--	--	--	--	--
1778862_s_at	HMLALPHA1	Y	N	--	--	--	--	--	--	--	--
1777083_at	ECM7	Y	N	--	--	--	--	--	--	--	--
1778197_at	MND1	Y	N	--	--	--	--	--	--	--	--
1779327_at	YJR154W	Y	N	--	--	--	--	--	--	--	--
1769607_at	KAR9	Y	N	--	--	--	--	--	--	--	--
1771422_at	SIT4	Y	N	--	--	--	--	--	--	--	--
1779873_at	AEP1	Y	N	--	--	--	--	--	--	--	--
1776151_at	MTO1	Y	N	--	--	--	--	--	--	--	--
1772393_at	YLR154W-E	Y	N	--	--	--	--	--	--	--	--
1772464_at	SHE4	Y	N	--	--	--	--	--	--	--	--
1776183_at	ADR1	Y	N	--	--	--	--	--	--	--	--
1775692_at	OSH2	Y	N	--	--	--	--	--	--	--	--
1773147_at	MEF1	Y	N	--	--	--	--	--	--	--	--
1778265_at	FRE4	Y	N	--	--	--	--	--	--	--	--
1777150_at	ATP11	Y	N	--	--	--	--	--	--	--	--
1774743_at	DAD3	Y	N	--	--	--	--	--	--	--	--
1780011_at	YMR262W	Y	N	--	--	--	--	--	--	--	--
1769614_at	MID1	Y	N	--	--	--	--	--	--	--	--
1773157_at	STE2	Y	N	--	Y	--	--	--	--	--	--
1775441_at	HAP4	Y	N	--	--	--	--	--	--	--	--
1770958_at	UBX7	Y	N	--	--	--	--	--	--	--	--
1770916_at	SEC17	Y	N	--	--	--	--	--	--	--	--
1776679_at	ARN2	Y	N	--	--	--	--	--	--	--	--
1776317_at	MRPL13	Y	N	--	--	--	--	--	--	--	--
1777170_at	YNL260C	Y	N	--	--	--	--	--	--	--	--
1774912_at	MKK1	Y	N	--	--	--	--	--	--	--	--
1773134_at	YTA12	Y	N	--	--	--	--	--	--	--	--
1778358_at	HES1	Y	N	--	--	--	--	--	--	--	--
1775322_at	CCS1	Y	N	--	--	--	--	--	--	--	--
1771722_at	PTP1	Y	N	--	--	--	--	--	--	--	--
1776829_at	HBN1	Y	N	--	--	--	--	--	--	--	--
1778931_at	YJR096W	Y	N	--	--	--	--	--	--	--	--
1773465_at	CSF1	Y	N	--	--	--	--	--	--	--	--
1769936_at	DOA4	Y	N	--	--	--	--	--	--	--	--
1772821_at	STU1	Y	N	--	--	--	--	--	--	--	--
1773170_at	HEM2	Y	N	--	--	--	--	--	--	--	--
1777793_at	YGL117W	Y	N	--	--	--	--	--	--	--	--
1777972_at	YGL081W	Y	N	--	--	--	--	--	--	--	--
1773693_at	KTR4	Y	N	--	--	--	--	--	--	--	--
1771574_at	UPC2	Y	N	--	--	--	--	--	--	--	--
1777145_at	AIM24	Y	N	--	--	--	--	--	--	--	--
1771367_at	RPP1	Y	N	--	--	--	--	--	--	--	--
1773234_at	YER079W	Y	N	--	Y	--	--	--	--	--	--
1774767_at	OTU1	Y	N	--	--	--	--	--	--	--	--
1770039_at	FRE6	Y	N	--	--	--	--	--	--	--	--
1772853_at	FET4	Y	N	--	--	--	--	--	--	--	--
1773660_at	PRB1	Y	N	--	--	--	--	--	--	--	--
1775095_at	FIG2	Y	N	--	--	--	--	--	--	--	--
1777828_at	FSH3	Y	N	--	--	--	--	--	--	--	--
1778569_at	YOR008C-A	Y	N	--	--	--	--	--	--	--	--
1779423_at	SSP2	Y	N	--	--	--	--	--	--	--	--
1775350_at	SUB1	Y	N	--	--	--	--	--	--	--	--
1775944_at	SCP1	Y	N	--	--	--	--	--	--	--	--
1772003_at	LYS9	Y	N	--	Y	--	--	--	--	--	--
1774613_at	IMP2'	Y	N	--	--	--	--	--	--	--	--
1770261_at	SET6	Y	N	--	--	--	--	--	--	--	--
1776338_at	SYN8	Y	N	--	--	--	--	--	--	--	--
1776238_at	YLL053C	Y	N	--	--	--	--	--	--	--	--
1778235_at	EDC3	Y	N	--	--	--	--	--	--	--	--
1778885_at	YCL002C	Y	N	--	--	--	--	--	--	--	--
1778724_x_at	YLR466C-B	Y	N	--	--	--	--	--	--	--	--
1771179_at	UTR4	Y	N	--	--	--	--	--	--	--	--
1777106_at	GOR1	Y	N	--	--	--	--	--	--	--	--
1772647_at	YDR018C	Y	N	--	--	--	--	--	--	--	--
1770943_at	RNT1	Y	N	--	--	--	--	--	--	--	--
1776969_at	YOR034C-A	Y	N	--	--	--	--	--	--	--	--
1774245_at	YFR012W-A	Y	N	--	--	--	--	--	--	--	--
1779725_at	YOL013W-A	Y	N	--	--	--	--	--	--	--	--
1771326_at	SPR1	Y	N	--	--	--	--	--	--	--	--
1775357_at	YOR283W	Y	N	--	--	--	--	--	--	--	--
1775973_at	BPH1	Y	N	--	--	--	--	--	--	--	--
1773741_at	YIL064W	Y	N	--	--	--	--	--	--	--	--
1773286_at	MSS18	Y	N	--	--	--	--	--	--	--	--
1769741_at	VBA4	Y	N	--	--	--	--	--	--	--	--
1776302_at	YPL247C	Y	N	--	--	--	--	--	--	--	--
1771910_at	DBF4	Y	N	--	--	--	MBF-c1	--	MBF-c2	--	--
1772121_at	SPT15	Y	N	--	--	--	--	--	--	--	--
1770248_at	YNL011C	Y	N	--	--	--	--	--	--	--	--
1770788_at	HSH49	Y	N	--	--	--	--	--	--	--	--
1770899_at	SKO1	Y	N	--	--	--	--	--	--	--	--
1774090_at	YOR262W	Y	N	--	--	--	--	--	--	--	--
1779211_at	JLP1	Y	N	--	--	--	--	--	--	--	--
1773139_at	PRD1	Y	N	--	--	--	--	--	--	--	--
1775179_at	YHR127W	Y	N	--	--	--	--	--	--	--	--
1770067_at	HIR3	Y	N	--	--	--	--	--	--	--	--
1779227_at	CDC6	Y	N	--	--	--	--	--	--	--	--
1772952_at	GPI14	Y	N	--	--	--	--	--	--	--	--
1775014_at	MSC1	Y	N	--	--	--	--	--	--	--	--
1771389_at	SOG2	Y	N	--	--	--	--	--	--	--	--
1773559_at	YKU70	Y	N	--	--	--	--	--	--	--	--
1769800_at	COX20	Y	N	--	--	--	--	--	--	--	--
1772865_at	YGK3	Y	N	--	--	--	--	--	--	--	--
1777351_at	STE14	Y	N	--	--	--	--	--	--	--	--
1772944_at	YOR316C-A	Y	N	--	--	--	--	--	--	--	--
1769637_at	POP8	Y	N	--	--	--	--	--	--	--	--
1780129_at	SMC2	Y	N	--	--	--	--	--	--	--	--
1775055_at	SRD1	Y	N	--	--	--	--	--	--	--	--
1771519_at	UIP3	Y	N	--	--	--	--	--	--	--	--
1779942_at	SOL2	Y	N	--	--	--	--	--	--	--	--
1771636_at	VID27	Y	N	--	--	--	--	--	--	--	--
1771195_at	NPP1	Y	N	--	--	--	--	--	--	--	--
1778096_at	SPC97	Y	N	--	--	--	--	--	--	--	--
1772491_at	BFA1	Y	N	--	--	--	--	--	--	--	--
1770713_at	CNB1	Y	N	--	--	--	--	--	--	--	--
1777292_at	LSB1	Y	N	--	--	--	--	--	--	--	--
1775074_at	HSH155	Y	N	--	Y	--	--	--	--	--	--
1773539_at	COG7	Y	N	--	--	--	--	--	--	--	--
1769568_at	NMA2	Y	N	--	--	--	--	--	--	--	--
1778143_at	RFC5	Y	N	--	--	--	--	--	--	--	--
1772041_at	NPL3	Y	N	--	--	--	--	--	--	--	--
1777697_at	YGL157W	Y	N	--	--	--	--	--	--	--	--
1774255_at	RPL15B	Y	N	--	--	--	--	--	--	--	--
1776699_at	SCH9	Y	N	--	--	--	--	--	--	--	--
1769313_at	PKP2	Y	N	--	--	--	--	--	--	--	--
1769349_s_at	YOR072W-B;YOL013W-A;YNL042W-B	Y	N	--	--	--	--	--	--	--	--
1777947_at	SNX41	Y	N	--	--	--	--	--	--	--	--
1772457_at	SRP1	Y	N	--	--	--	--	--	--	--	--
1771894_at	AIM23	Y	N	--	--	--	--	--	--	--	--
1778434_at	SRN2	Y	N	--	Y	--	--	--	--	--	--
1770768_at	RTR1	Y	N	--	--	--	--	--	--	--	--
1770300_at	CNM67	Y	N	--	--	--	--	--	--	--	--
1771892_at	FPR2	Y	N	--	--	--	--	--	--	--	--
1778888_at	TID3	Y	N	--	--	--	--	--	--	--	--
1779007_at	ARP8	Y	N	--	--	--	--	--	--	--	--
1773970_s_at	HXT9	Y	N	--	--	--	--	--	--	--	--
1771792_at	YPS1	Y	N	--	--	--	--	--	--	--	--
1777834_at	MDR1	Y	N	--	--	--	--	--	--	--	--
1775659_at	UFE1	Y	N	--	--	--	--	--	--	--	--
1774556_at	HCH1	Y	N	--	--	--	--	--	--	--	--
1771675_at	NIC96	Y	N	--	--	--	--	--	--	--	--
1772992_s_at	YPL278C;YOR389W	Y	N	--	--	--	--	--	--	--	--
1776299_at	NPY1	Y	N	--	--	--	--	--	--	--	--
1770487_at	YLR218C	Y	N	--	--	--	--	--	--	--	--
1778375_at	TIS11	Y	N	--	--	--	--	--	--	--	--
1769601_at	ISR1	Y	N	--	--	--	--	--	--	--	--
1769781_at	SHE9	Y	N	--	--	--	--	--	--	--	--
1776725_at	ISU2	Y	N	--	--	--	--	--	--	--	--
1776783_at	UBC1	Y	N	--	--	--	--	--	--	--	--
1769645_at	NAT4	Y	N	--	--	--	--	--	--	--	--
1771139_at	BET1	Y	N	--	--	--	--	--	--	--	--
1773230_at	GPD2	Y	N	--	--	--	--	--	--	--	--
1773431_at	COX14	Y	N	--	--	--	--	--	--	--	--
1773553_at	ENT1	Y	N	--	--	--	--	--	--	--	--
1770212_at	RIM20	Y	N	--	--	--	--	--	--	--	--
1780070_at	ZTA1	Y	N	--	--	--	--	--	--	--	--
1773043_at	YPR071W	Y	N	--	--	--	--	--	--	--	--
1780082_at	ATP25	Y	N	--	--	--	--	--	--	--	--
1772048_at	VRP1	Y	N	--	--	--	--	--	--	--	--
1776349_s_at	YLR466C-B;YNL338W;YDR544C;YLL066W-B;YHR217C;YBL109W	Y	N	--	--	--	--	--	--	--	--
1779552_at	YOR251C	Y	N	--	--	--	--	--	--	--	--
1779407_at	ANB1	Y	N	--	--	--	--	--	--	--	--
1777692_at	RRN9	Y	N	--	--	--	--	--	--	--	--
1773047_at	YMR158C-A	Y	N	--	--	--	--	--	--	--	--
1779249_at	ECM1	Y	N	--	--	--	--	--	--	--	--
1779699_at	COQ6	Y	N	--	--	--	--	--	--	--	--
1773085_at	GLO4	Y	N	--	--	--	--	--	--	--	--
1778017_at	ARC15	Y	N	--	--	--	--	--	--	--	--
1773732_at	UBR1	Y	N	--	--	--	--	--	--	--	--
1777548_at	HOS2	Y	N	--	--	--	--	--	--	--	--
1772456_at	IRC24	Y	N	--	--	--	--	--	--	--	--
1771234_at	CRM1	Y	N	--	--	--	--	--	--	--	--
1775416_at	PHO86	Y	N	--	--	--	--	--	--	--	--
1778078_at	BTS1	Y	N	--	--	--	--	--	--	--	--
1779087_at	DIG1	Y	N	--	--	--	--	--	--	--	--
1777168_at	LIP5	Y	N	--	--	--	--	--	--	--	--
1775024_at	BET4	Y	N	--	--	--	--	--	--	--	--
1769610_at	YOR394C-A	Y	N	--	--	--	--	--	--	--	--
1771310_at	YHM2	Y	N	--	--	--	--	--	--	--	--
1779411_at	FIG4	Y	N	--	--	--	--	--	--	--	--
1773879_at	FOB1	Y	N	--	--	--	--	--	--	--	--
1772566_at	IME1	Y	N	--	Y	--	--	--	--	--	--
1776022_at	IDH2	Y	N	--	--	--	--	--	--	--	--
1773978_at	AIM45	Y	N	--	Y	--	--	--	--	--	--
1773838_at	RAD26	Y	N	--	--	--	--	--	--	--	--
1780088_at	YLR162W-A	Y	N	--	--	--	--	--	--	--	--
1776760_at	CPR6	Y	N	--	--	--	--	--	--	--	--
1778281_at	ROT1	Y	N	--	--	--	--	--	--	--	--
1775332_at	KRE9	Y	N	--	--	--	--	--	--	--	--
1773687_at	TYW1	Y	N	--	--	--	--	--	--	--	--
1776191_at	YLR280C;YLR281C	Y	N	--	--	--	--	--	--	--	--
1778010_at	GPI2	Y	N	--	--	--	--	--	--	--	--
1777029_at	SAP155	Y	N	--	--	--	--	--	--	--	--
1778249_at	IZH1	Y	N	--	--	--	--	--	--	--	--
1775369_s_at	TPO2	Y	N	--	--	--	--	--	--	--	--
1773284_at	SAG1	Y	N	--	--	--	--	--	--	--	--
1775409_at	YDR524W-C	Y	N	--	--	--	--	--	--	--	--
1773683_at	TPS3	Y	N	--	--	--	--	--	--	--	--
1779096_at	YCL021W-A	Y	N	--	--	--	--	--	--	--	--
1774092_at	RRN11	Y	N	--	--	--	--	--	--	--	--
1775902_at	MIC17	Y	N	--	--	--	--	--	--	--	--
1779548_at	SSL1	Y	N	--	--	--	--	--	--	--	--
1779576_at	ERV29	Y	N	--	--	--	--	--	--	--	--
1777048_at	OYE2	Y	N	--	--	--	--	--	--	--	--
1779460_at	TPM1	Y	N	--	--	--	--	--	--	--	--
1778205_at	INP54	Y	N	--	--	--	--	--	--	--	--
1769671_at	YPR117W	Y	N	--	--	--	--	--	--	--	--
1779952_at	SEC16	Y	N	--	--	--	--	--	--	--	--
1771067_at	ABF1	Y	N	--	--	--	--	--	--	--	--
1776538_at	SBA1	Y	N	--	--	--	--	--	--	--	--
1769921_at	FMP42	Y	N	--	--	--	--	--	--	--	--
1777946_at	TEN1	Y	N	--	--	--	--	--	--	--	--
1771160_at	RSE1	Y	N	--	--	--	--	--	--	--	--
1779620_at	YEL073C	Y	N	--	--	--	--	--	--	--	--
1773171_at	MRPL40	Y	N	--	--	--	--	--	--	--	--
1778030_at	MAS1	Y	N	--	--	--	--	--	--	--	--
1775007_at	PRE9	Y	N	--	--	--	--	--	--	--	--
1780064_at	MSH1	Y	N	--	--	--	--	--	--	--	--
1776761_at	MGM1	Y	N	--	--	--	--	--	--	--	--
1777575_at	YJR115W	Y	N	--	--	--	--	--	--	--	--
1773197_at	YDR034C-A	Y	N	--	--	--	--	--	--	--	--
1770207_at	MRP21	Y	N	--	--	--	--	--	--	--	--
1778130_at	ZRG8	Y	N	--	--	--	--	--	--	--	--
1778109_at	PRC1	Y	N	--	--	--	--	--	--	--	--
1776457_at	PBN1	Y	N	--	--	--	--	--	--	--	--
1779098_at	GAL1	Y	N	--	--	--	--	--	--	--	--
1780117_at	SPS1	Y	N	--	--	--	--	--	--	--	--
1769338_at	OAR1	Y	N	--	--	--	--	--	--	--	--
1779734_at	GUA1	Y	N	--	--	--	--	--	--	--	--
1777871_at	IMG1	Y	N	--	--	--	--	--	--	--	--
1773056_at	YOL019W	Y	N	--	--	--	SBF-c1	SBF-c1	SBF-c1	SBF-c1	SBF-20
1779049_at	MGE1	Y	N	--	--	--	--	--	--	--	--
1771387_at	OSH6	Y	N	--	--	--	--	--	--	--	--
1777638_at	CSR1	Y	N	--	--	--	--	--	--	--	--
1779514_at	ALB1	Y	N	--	--	--	--	--	--	--	--
1772622_at	SIT1	Y	N	--	Y	--	--	--	--	--	--
1769621_at	DID2	Y	N	--	--	--	--	--	--	--	--
1771287_at	ERG4	Y	N	--	Y	--	SBF-c2	--	SBF-c2	--	--
1779207_at	YKL068W-A	Y	N	--	--	--	--	--	--	--	--
1778936_at	RTF1	Y	N	--	--	--	--	--	--	--	--
1775771_at	MSI1	Y	N	--	Y	--	--	--	--	--	--
1778947_at	ARC1	Y	N	--	--	--	--	--	--	--	--
1779792_at	GAT4	Y	N	--	--	--	--	--	--	--	--
1771743_at	NUC1	Y	N	--	--	--	--	--	--	--	--
1779344_at	ADH5	Y	N	--	--	--	--	--	--	--	--
1778401_at	BUD13	Y	N	--	--	--	--	--	--	--	--
1776388_at	PPA2	Y	N	--	--	--	--	--	--	--	--
1771450_at	NUR1	Y	N	--	--	--	--	--	--	--	--
1773673_at	BET2	Y	N	--	--	--	--	--	--	--	--
1779155_at	SET3	Y	N	--	--	--	--	--	--	--	--
1774819_at	YSH1	Y	N	--	--	--	--	--	--	--	--
1774139_at	PEX15	Y	N	--	--	--	--	--	--	--	--
1773977_at	CPR8	Y	N	--	--	--	--	--	--	--	--
1772268_at	YPR091C	Y	N	--	--	--	--	--	--	--	--
1771140_at	MRPS28	Y	N	--	--	--	--	--	--	--	--
1770835_at	ACF4	Y	N	--	--	--	--	--	--	--	--
1769806_at	TMA29	Y	N	--	--	--	--	--	--	--	--
1778491_at	TRZ1	Y	N	--	--	--	--	--	--	--	--
1770099_at	RPT6	Y	N	--	--	--	--	--	--	--	--
1774376_at	HOM2	Y	N	--	--	--	--	--	--	--	--
1770202_at	SSA4	Y	N	--	--	--	--	--	--	--	--
1776161_at	GGA1	Y	N	--	--	--	--	--	--	--	--
1779928_at	DYN1	Y	N	--	Y	--	--	--	--	--	--
1770778_at	GID7	Y	N	--	--	--	--	--	--	--	--
1776013_at	YPT52	Y	N	--	--	--	--	--	--	--	--
1771355_at	NBP1	Y	N	--	--	--	--	--	--	--	--
1778542_at	YEL048C	Y	N	--	--	--	--	--	--	--	--
1777791_at	YOL073C	Y	N	--	--	--	--	--	--	--	--
1775258_at	MDL1	Y	N	--	Y	--	--	--	--	--	--
1775280_at	IMP2	Y	N	--	--	--	--	--	--	--	--
1774776_at	PPT2	Y	N	--	Y	--	--	--	--	--	--
1770170_at	RAD2	Y	N	--	--	--	--	--	--	--	--
1773686_s_at	VTH2	Y	N	--	--	--	--	--	--	--	--
1780250_at	END3	Y	N	--	--	--	--	--	--	--	--
1772654_at	ALG3	Y	N	--	--	--	--	--	--	--	--
1770394_at	SSK22	Y	N	--	--	--	--	--	--	--	--
1775183_at	MAF1	Y	N	--	--	--	--	--	--	--	--
1779046_at	YJL171C	Y	N	--	--	--	--	--	--	--	--
1774509_at	SCJ1	Y	N	--	--	--	--	--	--	--	--
1773560_at	RIB1	Y	N	--	--	--	--	--	--	--	--
1774403_at	YLR177W	Y	N	--	--	--	--	--	--	--	--
1779845_at	PRE3	Y	N	--	--	--	--	--	--	--	--
1778956_at	NEM1	Y	N	--	--	--	--	--	--	--	--
1779297_at	YMR175W-A	Y	N	--	--	--	--	--	--	--	--
1777572_at	TFB1	Y	N	--	--	--	--	--	--	--	--
1772581_at	AML1	Y	N	--	--	--	--	--	--	--	--
1769770_at	TEM1	Y	N	--	--	--	--	--	--	--	--
1772791_at	CCP1	Y	N	--	--	--	--	--	--	--	--
1779462_at	NUT1	Y	N	--	Y	--	--	--	--	--	--
1771940_at	PEX21	Y	N	--	--	--	--	--	--	--	--
1776670_at	YFL042C	Y	N	--	--	--	--	--	--	--	--
1779454_at	KHA1	Y	N	--	Y	--	--	--	--	--	--
1779929_at	CHZ1	Y	N	--	--	--	--	--	--	--	--
1773420_at	YMR147W	Y	N	--	--	--	--	--	--	--	--
1771693_at	SHU1	Y	N	--	--	--	--	--	--	--	--
1777759_at	MDM31	Y	N	--	--	--	--	--	--	--	--
1770887_at	YKL187C	Y	N	--	--	--	--	--	--	--	--
1778633_at	UBP7	Y	N	--	--	--	--	--	--	--	--
1773275_at	SPT6	Y	N	--	--	--	--	--	--	--	--
1772396_at	VPS15	Y	N	--	--	--	--	--	--	--	--
1776402_at	YMR181C	Y	N	--	--	--	--	--	--	--	--
1772699_at	FRE7	Y	N	--	--	--	--	--	--	--	--
1774938_at	YGL006W-A	Y	N	--	--	--	--	--	--	--	--
1776228_at	FMP40	Y	N	--	--	--	--	--	--	--	--
1769422_at	DEP1	Y	N	--	--	--	--	--	--	--	--
1771527_at	DOT6	Y	N	--	--	--	--	--	--	--	--
1773893_at	RHO5	Y	N	--	--	--	--	--	--	--	--
1779950_at	AMD2	Y	N	--	--	--	--	--	--	--	--
1778165_at	MHR1	Y	N	--	--	--	--	--	--	--	--
1775137_s_at	YPL277C;YOR389W	Y	N	--	--	--	--	--	--	--	--
1779911_at	CTM1	Y	N	--	--	--	--	--	--	--	--
1776542_at	PDR16	Y	N	--	Y	--	both-c1	both-c1	both-c2	both-c2	both-35
1771546_at	MVP1	Y	N	--	--	--	--	--	--	--	--
1780080_at	HSL7	Y	N	--	--	--	--	--	--	--	--
1777772_at	YME1	Y	N	--	--	--	--	--	--	--	--
1778371_at	LSB3	Y	N	--	--	--	--	--	--	--	--
1772624_at	MRP7	Y	N	--	--	--	--	--	--	--	--
1770431_at	TFA2	Y	N	--	--	--	--	--	--	--	--
1772499_at	VAM6	Y	N	--	--	--	--	--	--	--	--
1779690_s_at	RPL14A	Y	N	--	--	--	--	--	--	--	--
1770936_at	SEM1	Y	N	--	Y	--	--	--	--	--	--
1772730_at	CRR1	Y	N	--	Y	--	--	--	--	--	--
1774426_at	APN2	Y	N	--	--	--	--	--	--	--	--
1774194_at	CUP9	Y	N	--	--	--	--	--	--	--	--
1779077_at	TMN3	Y	N	--	--	--	--	--	--	--	--
1774759_at	YDR286C	Y	N	--	--	--	--	--	--	--	--
1777909_at	CWC27	Y	N	--	--	--	--	--	--	--	--
1776883_at	YNL305C	Y	N	--	--	--	--	--	--	--	--
1774593_at	BIO2	Y	N	--	--	--	--	--	--	--	--
1778851_at	CDC28	Y	N	--	--	--	--	--	--	--	--
1778601_at	FMC1	Y	N	--	--	--	--	--	--	--	--
1777212_at	PCI8	Y	N	--	--	--	--	--	--	--	--
1770867_at	LRC1	Y	N	--	--	--	--	--	--	--	--
1773228_at	MSF1	Y	N	--	--	--	--	--	--	--	--
1779516_at	RRS1	Y	N	--	--	--	--	--	--	--	--
1779214_at	LHS1	Y	N	--	--	--	--	--	--	--	--
1771814_at	HTD2	Y	N	--	--	--	--	--	--	--	--
1772958_at	FMP48	Y	N	--	--	--	--	--	--	--	--
1779944_at	ERG20	Y	N	--	--	--	--	--	--	--	--
1776281_at	GMH1	Y	N	--	--	--	--	--	--	--	--
1771219_at	FAB1	Y	N	--	Y	--	--	--	--	--	--
1780071_at	YFR006W	Y	N	--	--	--	--	--	--	--	--
1773180_at	YBL107C	Y	N	--	Y	--	--	--	--	--	--
1773257_at	QCR10	Y	N	--	--	--	--	--	--	--	--
1778201_at	YDL129W	Y	N	--	--	--	--	--	--	--	--
1775814_at	DLD2	Y	N	--	--	--	--	--	--	--	--
1777429_at	CBR1	Y	N	--	--	--	--	--	--	--	--
1773161_at	MRPL49	Y	N	--	--	--	--	--	--	--	--
1775349_at	BBC1	Y	N	--	--	--	--	--	--	--	--
1774383_at	SUB2	Y	N	--	--	--	--	--	--	--	--
1773293_at	YAR070C;YHR214C-E	Y	N	--	--	--	--	--	--	--	--
1779918_at	ESL2	Y	N	--	--	--	--	--	--	--	--
1780192_at	RNA14	Y	N	--	--	--	--	--	--	--	--
1779030_at	DLD1	Y	N	--	--	--	--	--	--	--	--
1775968_at	YDJ1	Y	N	--	--	--	--	--	--	--	--
1769804_at	VPS73	Y	N	--	--	--	--	--	--	--	--
1772162_at	YGR015C	Y	N	--	--	--	--	--	--	--	--
1779201_at	ERG28	Y	N	--	--	--	--	--	--	--	--
1778808_at	MDH3	Y	N	--	--	--	--	--	--	--	--
1777927_at	DHR2	Y	N	--	--	--	--	--	--	--	--
1776036_at	MOT3	Y	N	--	--	--	--	--	--	--	--
1773305_at	HMX1	Y	N	--	--	--	--	--	--	--	--
1779627_at	SAE3	Y	N	--	--	--	--	--	--	--	--
1770660_at	NCB2	Y	N	--	--	--	--	--	--	--	--
1778617_at	YJL216C	Y	N	--	--	--	--	--	--	--	--
1776440_at	LEM3	Y	N	--	--	--	--	--	--	--	--
1770001_at	EMI2	Y	N	--	--	--	--	--	--	--	--
1770010_at	PAR32	Y	N	--	--	--	--	--	--	--	--
1769431_at	NRP1	Y	N	--	--	--	--	--	--	--	--
1773490_at	REX4	Y	N	--	--	--	--	--	--	--	--
1775853_at	CHS7	Y	N	--	--	--	--	--	--	--	--
1775345_at	NOT5	Y	N	--	--	--	--	--	--	--	--
1774340_at	FBP26	Y	N	--	--	--	--	--	--	--	--
1771271_at	YKR043C	Y	N	--	--	--	--	--	--	--	--
1769308_at	FOX2	Y	N	--	--	--	--	--	--	--	--
1778189_at	ADE17	Y	N	--	--	--	--	--	--	--	--
1773748_at	MUP3	Y	N	--	--	--	--	--	--	--	--
1779016_at	MMS4	Y	N	--	--	--	--	--	--	--	--
1779593_at	ATF1	Y	N	--	--	--	--	--	--	--	--
1771218_at	YPS7	Y	N	--	--	--	--	--	--	--	--
1777102_at	SNC1	Y	N	--	--	--	--	--	--	--	--
1777080_at	GSH1	Y	N	--	--	--	--	--	--	--	--
1777289_at	SPN1	Y	N	--	--	--	--	--	--	--	--
1774558_at	PHO85	Y	N	--	--	--	--	--	--	--	--
1775713_at	MET4	Y	N	--	--	--	--	--	--	--	--
1772934_at	FMP21	Y	N	--	--	--	--	--	--	--	--
1779688_at	YLR164W	Y	N	--	Y	--	--	--	--	--	--
1771819_at	PWP2	Y	N	--	--	--	--	--	--	--	--
1779905_at	ICL1	Y	N	--	--	--	--	--	--	--	--
1771305_at	BGL2	Y	N	--	--	--	--	--	--	--	--
1776348_at	FAL1	Y	N	--	--	--	--	--	--	--	--
1777723_at	CYT2	Y	N	--	--	--	--	--	--	--	--
1771988_at	SAE2	Y	N	--	Y	--	--	--	--	--	--
1774742_at	YPR157W	Y	N	--	Y	--	--	--	--	--	--
1774500_at	ARR3	Y	N	--	--	--	--	--	--	--	--
1780201_at	MSW1	Y	N	--	--	--	--	--	--	--	--
1769411_at	ARA1	Y	N	--	--	--	--	--	--	--	--
1769474_at	YPL264C	Y	N	--	Y	--	--	--	--	--	--
1770256_at	YJR088C	Y	N	--	--	--	--	--	--	--	--
1773460_at	RAD4	Y	N	--	--	--	--	--	--	--	--
1769598_at	VPS5	Y	N	--	--	--	--	--	--	--	--
1775146_at	URN1	Y	N	--	--	--	--	--	--	--	--
1774504_at	SNX3	Y	N	--	--	--	--	--	--	--	--
1773476_at	YMR185W	Y	N	--	--	--	--	--	--	--	--
1770089_at	IRC5	Y	N	--	--	--	--	--	--	--	--
1778383_at	YKT6	Y	N	--	--	--	--	--	--	--	--
1771554_at	NDJ1	Y	N	--	--	--	--	--	--	--	--
1771915_at	PYC1	Y	N	--	--	--	--	--	--	--	--
1773936_at	YIL055C	Y	N	--	--	--	--	--	--	--	--
1779167_at	PUF4	Y	N	--	--	--	--	--	--	--	--
1779105_at	GSY2	Y	N	--	--	--	--	--	--	--	--
1776507_at	RAX1	Y	N	--	--	--	--	--	--	--	--
1773565_at	RIB4	Y	N	--	--	--	--	--	--	--	--
1779118_at	YPR116W	Y	N	--	--	--	--	--	--	--	--
1777199_at	ELP6	Y	N	--	--	--	--	--	--	--	--
1769418_at	BOI2	N	Y	--	--	--	--	--	--	--	--
1769555_at	SCY1	N	Y	--	Y	--	--	--	--	--	--
1769927_at	SHG1	N	Y	--	--	--	--	--	--	--	--
1770298_at	RPS9A	N	Y	--	--	--	--	--	--	--	--
1770443_at	EXO70	N	Y	--	--	--	--	--	--	--	--
1770933_at	BUL1	N	Y	--	--	--	--	--	--	--	--
1771261_at	YSP1	N	Y	--	--	--	--	--	--	--	--
1771469_at	SRP101	N	Y	--	Y	--	--	--	--	--	--
1771920_at	ASC1	N	Y	--	--	--	--	--	--	--	--
1772142_at	YGR026W	N	Y	--	Y	--	--	--	--	--	--
1772392_at	GCD6	N	Y	--	--	--	--	--	--	--	--
1772500_at	PMP3	N	Y	--	--	--	--	--	--	--	--
1772590_at	DNF1	N	Y	--	Y	--	--	--	--	--	--
1772752_at	SMF2	N	Y	--	--	--	SBF-c2	--	SBF-c2	--	--
1772940_at	DOM34	N	Y	--	--	--	--	--	--	--	--
1772976_at	ARL1	N	Y	--	--	--	--	--	--	--	--
1773273_at	ACH1	N	Y	--	--	--	--	--	--	--	--
1773309_at	MED1	N	Y	--	--	--	--	--	--	--	--
1773328_at	AUR1	N	Y	--	--	--	--	--	--	--	--
1773498_at	MET3	N	Y	--	--	--	--	--	--	--	--
1773575_at	FHL1	N	Y	--	--	--	--	--	--	--	--
1773611_at	MRN1	N	Y	--	--	--	--	--	--	--	--
1773688_at	YLR446W	N	Y	--	--	--	--	--	--	--	--
1773975_at	BCK1	N	Y	--	--	--	--	--	--	--	--
1774478_at	PCL10	N	Y	--	--	--	--	--	--	--	--
1774668_at	SIF2	N	Y	--	--	--	--	--	--	--	--
1774675_at	RNR2	N	Y	--	--	--	--	--	--	--	--
1774676_at	SPT16	N	Y	--	--	--	--	--	--	--	--
1775039_at	RAD57	N	Y	--	--	--	--	--	--	--	--
1775396_at	ERS1	N	Y	--	Y	--	--	--	--	--	--
1775560_at	ECM27	N	Y	--	--	--	--	--	--	--	--
1775638_at	SGV1	N	Y	--	--	--	--	--	--	--	--
1775887_at	MGR2	N	Y	--	--	--	--	--	--	--	--
1775965_at	HEM1	N	Y	--	--	--	--	--	--	--	--
1776045_at	SNT1	N	Y	--	--	--	--	--	--	--	--
1776102_at	SSO2	N	Y	--	--	--	--	--	--	--	--
1776239_at	RHO3	N	Y	--	--	--	--	--	--	--	--
1776241_at	ERV2	N	Y	--	--	--	--	--	--	--	--
1776576_at	MBR1	N	Y	--	--	--	--	--	--	--	--
1776809_at	MVB12	N	Y	--	--	--	--	--	--	--	--
1776926_at	YGL176C	N	Y	--	--	--	--	--	--	--	--
1777234_at	NUP57	N	Y	--	--	--	--	--	--	--	--
1777353_at	NUP2	N	Y	--	--	--	--	--	--	--	--
1777448_at	WHI4	N	Y	--	--	--	--	--	--	--	--
1777606_at	CDC12	N	Y	--	--	--	--	--	--	--	--
1777628_at	OST3	N	Y	--	Y	--	--	--	--	--	--
1777724_at	YLR278C	N	Y	--	--	--	--	--	--	--	--
1778180_at	SEC61	N	Y	--	--	--	--	--	--	--	--
1778261_at	OCA1	N	Y	--	--	--	--	--	--	--	--
1778279_at	TSC10	N	Y	--	--	--	--	--	--	--	--
1778381_at	DUS4	N	Y	--	--	--	--	--	--	--	--
1778403_at	NST1	N	Y	--	--	--	--	--	--	--	--
1778418_at	HCS1	N	Y	--	--	--	--	--	--	--	--
1778519_at	OKP1	N	Y	--	--	--	--	--	--	--	--
1778743_at	STV1	N	Y	--	--	--	--	--	--	--	--
1778859_at	VPS41	N	Y	--	--	--	--	--	--	--	--
1779106_at	SEC2	N	Y	--	--	--	--	--	--	--	--
1779128_at	VPS66	N	Y	--	--	--	--	--	--	--	--
1779404_at	NUP82	N	Y	--	--	--	--	--	--	--	--
1779542_at	POB3	N	Y	--	Y	--	--	--	--	--	--
1779553_at	RKM4	N	Y	--	--	--	--	--	--	--	--
1779578_at	UBC5	N	Y	--	--	--	--	--	--	--	--
1779635_at	MCX1	N	Y	--	--	--	--	--	--	--	--
1779973_at	SRL3	N	Y	--	--	--	--	--	--	--	--
1780077_at	FAT1	N	Y	--	--	--	--	--	--	--	--
AFFX-YER148w3_at	SPT15	N	Y	--	--	--	--	--	--	--	--
AFFX-r2-Sc-SPT15-3_at	SPT15	N	Y	--	--	--	--	--	--	--	--
AFFX-r2-Sc-WBP1-M_at	WBP1	N	Y	--	--	--	--	--	--	--	--
RPTR-Sc-J01347-1_s_at	NA	N	Y	--	--	--	--	--	--	--	--
RPTR-Sc-U46493-1_s_at	NA	N	Y	--	--	--	--	--	--	--	--
RPTR-Sc-U55943-1_at	NA	N	Y	--	--	--	--	--	--	--	--
1769373_at	RAP1	N	Y	--	--	--	--	--	--	--	--
1775387_at	GYP8	N	Y	--	--	--	--	--	--	--	--
1778196_at	MLP1	N	Y	--	--	--	--	--	--	--	--
1771614_at	YDR306C	N	Y	--	--	--	--	--	--	--	--
1773434_at	SSE1	N	Y	--	--	--	--	--	--	--	--
1774341_at	YSP2	N	Y	--	--	--	--	--	--	--	--
1775108_at	ACK1	N	Y	--	--	--	--	--	--	--	--
1777498_at	SCS2	N	Y	--	--	--	--	--	--	--	--
1779380_at	CCT5	N	Y	--	Y	--	--	--	--	--	--
AFFX-r2-Sc-WBP1-3_at	WBP1	N	Y	--	--	--	--	--	--	--	--
1770093_at	YLR001C	N	Y	--	--	--	--	--	--	--	--
1771961_at	DBF20	N	Y	--	--	--	--	--	--	--	--
1776998_at	GLT1	N	Y	--	--	--	--	--	--	--	--
1778470_at	RFC3	N	Y	--	--	--	--	--	--	--	--
1778717_at	CBS2	N	Y	--	--	--	--	--	--	--	--
1770543_at	YCR023C	N	Y	--	Y	--	--	--	--	--	--
[truncated: 178 more rows]
